# Supplementary material for: Genome-wide analysis of the invasive fungal pathogen Neopestalotiopsis reveals high genomic diversity, effector repertoires, and the assessment of fungicide resistance risks
Source: PLoS One. 2026 May 27;21(5):e0348782. doi: 10.1371/journal.pone.0348782 (PMC13215550; doi:10.1371/journal.pone.0348782)
Supplement: S1 Table — (XLSX) [file pone.0348782.s001.xlsx]

## Sheet: Strain information
Supplementary Table 1. Fifty strains of Neopestalotiopsis spp. from strawberry in North Carolina were sequenced in this study.
Number	Clustera	*Collection month	Date	Year	Cultivar	Plant part origin	*geo_loc_name (county, NC, USA)	*lat_lon
NC1	A	May	9th	2023	Ruby June	Crown	Lee	35.4694° N, 79.1549° W
NC2	B	May	10th	2023	Chandler	Crown	Durham	35.9956° N, 78.9002° W
NC3	B	May	10th	2023	Chandler	Crown	Orange	33.7879° N, 117.8553° W
NC4	B	May	12th	2023	Chandler	Crown	Guilford	36.0900° N, 79.8297° W
NC11	B	January	23rd	2024	NAb	Crown	Cabarrus	35.4168° N, 80.5883° W
NC12	B	March	15th	2024	NA	Crown	Wake	35.8032° N, 78.5661° W
NC14	A	April	1st	2024	NA	Crown	Harnett	35.3579° N, 78.8836° W
NC20	A	April	9th	2024	Sweet Charlie	Crown	Chowan	36.1354° N, 76.6182° W
NC24	A	April	15th	2024	Felicity	Crown	Johnston	35.4404° N, 78.3842° W
NC27	A	April	15th	2024	114 NC20- 055	Crown	Johnston	35.4404° N, 78.3842° W
NC28	A	April	15th	2024	Camino Real	Crown	Johnston	35.4404° N, 78.3842° W
NC36	A	April	15th	2024	Ashley Joy	Crown	Johnston	35.4404° N, 78.3842° W
NC44	A	April	15th	2024	317 NC 22-005	Crown	Johnston	35.4404° N, 78.3842° W
NC49	A	April	15th	2024	513 NC 21-035	Crown	Johnston	35.4404° N, 78.3842° W
NC56	B	April	22nd	2024	NA	Crown	Duplin	34.8840° N, 78.0195° W
NC57	B	April	23rd	2024	Camarosa	Crown	Robeson	34.6384° N, 79.1097° W
NC61	A	April	26th	2024	Chandler	NA	Robeson	34.6384° N, 79.1097° W
NC62	B	April	29th	2024	Camino Real	Crown	Lenoir	35.2327° N, 77.6078° W
NC63	B	April	30th	2024	Ruby June	Crown	Pitt	35.5589° N, 77.4243° W
NC68	B	May	1st	2024	Chandler	Crown	Montgomery	35.3588° N, 79.8745° W
NC71	C	May	15th	2024	Camino Real	Crown	Harnett	35.3579° N, 78.8836° W
NC72	B	May	17th	2024	Chandler	Crown	Orange	36.0263° N, 79.1097° W
NC73	B	May	20th	2024	NA	Crown	Onslow	34.6540° N, 77.4702° W
NC80	B	June	11th	2024	Camino Real	Crown	Wilkes	36.2029° N, 81.2519° W
NC86	A	June	17th	2024	NA	Leaf	New Hanover	34.2155° N, 77.8825° W
NC93	B	July	31st	2024	Chandler	Crown	Mecklenburg	35.2633° N, 80.8544° W
NC100	B	Aug	20th	2024	NA	Crown	Caswell	36.3860° N, 79.2902° W
NC104	A	Aug	27th	2024	Albion	Leaf	Stokes	36.4244° N, 80.2321° W
NC105	B	Aug	27th	2024	Ruby June	Crown	Caswell	36.3860° N, 79.2902° W
NC114	B	Sept	9th	2024	Ruby June	Crown	Rockingham	36.4335° N, 79.8297° W
NC117	B	Sept	11th	2024	Chandler	Leaf	Caldwell	35.9227° N, 81.5596° W
NC118	B	Sept	11th	2024	Albion	Crown	Henderson	35.3726° N, 82.4319° W
NC122	A	Sept	19th	2024	Malwina	Leaf	Henderson	35.3726° N, 82.4319° W
NC127	C	Sept	19th	2024	Yembu	Leaf	Henderson	35.3726° N, 82.4319° W
NC129	A	Oct	4th	2024	Camino Real	Leaf	Pender	34.5171° N, 77.8367° W
NC131	A	Oct	9th	2024	Ember	Leaf	Pender	34.5171° N, 77.8367° W
NC134	A	Oct	11th	2024	Sensation	Leaf	Nash	35.9598° N, 77.9739° W
NC135	A	Oct	11th	2024	Rocco	Crown	Nash	35.9598° N, 77.9739° W
NC136	A	Nov	25th	2024	Camarosa	Crown	Wake	35.8032° N, 78.5661° W
NC137	A	Oct	21st	2024	Camino Real	Crown	Lee	35.4694° N, 79.1549° W
NC138	A	Jan	3rd	2024	Chandler	Crown	Robeson	34.6384° N, 79.1097° W
NC139	A	Oct	28th	2024	Brilliance	Crown	Pender	34.5171° N, 77.8367° W
NC140	B	Oct	28th	2024	Brilliance	Crown	Pender	34.5171° N, 77.8367° W
NC141	A	Feb	12th	2025	NA	Crown	Moore	35.3616° N, 79.3870° W
NC142	A	Feb	24th	2025	Camino Real	Crown	Orange	36.0263° N, 79.1097° W
NC143	A	April	1st	2025	Ruby June	Crown	Pender	34.5171° N, 77.8367° W
NC144	A	Oct	28th	2024	Brilliance	Crown	Pender	34.5171° N, 77.8367° W
NC145	A	May	13th	2025	Brilliance	Crown	Pender	34.5171° N, 77.8367° W
NC146	A	May	13th	2025	Brilliance	Crown	Pender	34.5171° N, 77.8367° W
NC147	A	May	13th	2025	Brilliance	Crown	Pender	34.5171° N, 77.8367° W
a
b NA = Not avaiable
