# Supplementary material for: Genome-wide analysis of the invasive fungal pathogen Neopestalotiopsis reveals high genomic diversity, effector repertoires, and the assessment of fungicide resistance risks
Source: PLoS One. 2026 May 27;21(5):e0348782. doi: 10.1371/journal.pone.0348782 (PMC13215550; doi:10.1371/journal.pone.0348782)
Supplement: S2 Table — (XLSX) [file pone.0348782.s002.xlsx]

## Sheet: Sheet1
Supplementary Table S2. Genome statistics of Neopestalotiopsis species used in this study.
Isolate	Number of contigs	N50	Completed Busco (%)
NC1	18	6,346,500	99.1
NC100	18	6,346,501	99.2
NC104	18	6,346,464	99.1
NC105	18	6,346,465	99.1
NC11	18	6,346,469	99.1
NC114	18	6,346,466	99.1
NC117	18	6,346,467	99.1
NC118	18	6,346,468	99.1
NC12	18	6,346,473	99.1
NC122	18	6,346,470	99.1
NC127	18	6,346,471	99.1
NC129	18	6,346,472	99.1
NC131	18	6,346,474	99.1
NC134	18	6,346,475	99.1
NC135	18	6,346,476	99.1
NC136	18	6,346,477	99.1
NC137	18	6,346,478	99.3
NC138	18	6,346,503	99.1
NC139	18	6,346,504	99.1
NC14	18	6,346,499	99.1
NC140	18	6,346,505	99.1
NC141	18	6,346,506	99.1
NC142	18	6,346,507	99.1
NC143	18	6,346,508	99.3
NC144	18	6,346,509	99.1
NC145	18	6,346,510	99.1
NC146	18	6,346,511	99.1
NC147	18	6,346,512	99.1
NC2	18	6,346,481	99.1
NC20	18	6,346,479	99.1
NC24	18	6,346,480	99.1
NC27	18	6,346,501	99.1
NC28	18	6,346,502	99.1
NC36	18	6,346,482	99.1
NC37	18	6,346,483	99.1
NC38	18	6,346,484	99.1
NC4	18	6,346,486	99.1
NC49	18	6,346,485	99.1
NC56	18	6,346,487	99.2
NC57	18	6,346,488	99.1
NC61	18	6,346,489	99.1
NC62	18	6,346,490	99.1
NC63	18	6,346,491	99.1
NC68	18	6,346,492	99.1
NC71	18	6,346,493	99.1
NC72	18	6,346,494	99.1
NC73	18	6,346,495	99.1
NC80	18	6,346,496	99.1
NC86	18	6,346,497	99.1
NC93	18	6,346,498	99.4
