# Supplementary material for: Genome-wide analysis of the invasive fungal pathogen Neopestalotiopsis reveals high genomic diversity, effector repertoires, and the assessment of fungicide resistance risks
Source: PLoS One. 2026 May 27;21(5):e0348782. doi: 10.1371/journal.pone.0348782 (PMC13215550; doi:10.1371/journal.pone.0348782)
Supplement: S3 Table — (XLSX) [file pone.0348782.s003.xlsx]

## Sheet: Sheet
Supplimentary Table S3. ANI values
	Zymoseptoria tritici IPO323_genome	Pestalotiopsis neglecta YJ-3	Neopestalotiopsis_cubana PHNWZS16	Neopestalotiopsis spp. M2102B	Neopestalotiopsis spp. PM2101E	Neopestalotiopsis spp. 37M	Neopestalotiopsis clavispora IHI 201606	Neopestalotiopsis formicarum KubGAU F207	NC136	NC61	Neopestalotiopsis_rosaeML1664	NC20	NC131	NC24	NC145	NC86	NC146	NC27	NC139	NC147	NC1	NC138	NC28	NC36	NC129	NC137	NC122	NC134	NC52	NC144	NC104	NC49	NC143	NC14	Neopestalotiopsis_rosae_1902	NC135	NC142	NC44	NC71	NC127	NC62	NC140	NC118	Neopestalotiopsis_rosae_14481	NC63	NC100	NC56	NC4	NC93
Zymoseptoria tritici IPO323_genome	0.999995
Pestalotiopsis neglecta YJ-3		1	0.804418	0.804361	0.804517	0.804275	0.803774	0.804223	0.802215	0.803094	0.803806	0.803901	0.803845	0.803842	0.803861	0.803902	0.803685	0.803684	0.803739	0.803771	0.803695	0.803748	0.803691	0.803875	0.803732	0.803796	0.803905	0.803673	0.803649	0.803854	0.80379	0.803888	0.803725	0.803703	0.803381	0.803394	0.803581	0.803047	0.802927	0.804007	0.803973	0.803907	0.803436	0.803849	0.804143	0.804157	0.804167	0.804232	0.804075
Neopestalotiopsis cubana PHNWZS16		0.804086	1	0.999953	0.999947	0.965999	0.967371	0.966891	0.9655	0.96563	0.96601	0.965941	0.96582	0.965925	0.965843	0.965929	0.965784	0.965802	0.965794	0.966032	0.965885	0.965872	0.965899	0.965746	0.965959	0.965886	0.965801	0.965919	0.965657	0.965948	0.965935	0.965744	0.965802	0.965881	0.965796	0.965806	0.965791	0.965937	0.965746	0.966213	0.966028	0.965714	0.966174	0.966294	0.966353	0.966387	0.966534	0.96647	0.966271
Neopestalotiopsis spp. M2102B		0.804263	0.999949	1	0.999963	0.965994	0.96694	0.966758	0.965345	0.965288	0.965611	0.96559	0.965406	0.965676	0.965506	0.965463	0.965382	0.96549	0.965536	0.965498	0.965547	0.965582	0.965496	0.965505	0.965415	0.96548	0.965313	0.96545	0.965339	0.965528	0.965471	0.965311	0.965445	0.965315	0.965444	0.965525	0.965399	0.965529	0.965158	0.965989	0.965838	0.965497	0.965493	0.96634	0.965794	0.965844	0.966151	0.965938	0.965823
Neopestalotiopsis spp. PM2101E		0.804524	0.999936	0.999951	1	0.965841	0.967113	0.966886	0.965603	0.965593	0.965957	0.96571	0.965594	0.965731	0.965773	0.9658	0.965622	0.965571	0.965753	0.965885	0.965741	0.965665	0.965688	0.965586	0.965693	0.965659	0.965633	0.965725	0.965614	0.965699	0.965691	0.965591	0.96563	0.965573	0.96559	0.965665	0.965451	0.965704	0.96545	0.966032	0.966041	0.965643	0.965798	0.966043	0.966099	0.966089	0.966136	0.966057	0.966074
Neopestalotiopsis spp. 37M		0.804107	0.966096	0.966058	0.96586	1	0.965434	0.965085	0.966399	0.966343	0.966203	0.966484	0.96655	0.966754	0.966425	0.966629	0.966524	0.966523	0.966576	0.96651	0.966528	0.966572	0.966442	0.966467	0.9665	0.966494	0.966469	0.966509	0.966557	0.96657	0.966455	0.966429	0.966477	0.966588	0.966388	0.9663	0.966459	0.966561	0.966315	0.966264	0.966598	0.966421	0.966384	0.966526	0.966661	0.966585	0.966789	0.96677	0.966736
Neopestalotiopsis clavispora IHI 201606		0.803097	0.96737	0.967201	0.967292	0.965899	1	0.965097	0.963427	0.963648	0.963798	0.963684	0.963751	0.964003	0.963658	0.963867	0.963892	0.963767	0.963851	0.963855	0.963824	0.963743	0.963961	0.963861	0.963787	0.963996	0.96398	0.963836	0.963791	0.963718	0.963845	0.963737	0.963836	0.963754	0.963618	0.963645	0.963739	0.963624	0.963466	0.963992	0.964084	0.963959	0.963674	0.964181	0.964042	0.96401	0.96408	0.963996	0.963955
Neopestalotiopsis formicarum KubGAU F207		0.803976	0.966908	0.966847	0.96707	0.965241	0.964707	1	0.964441	0.964501	0.964718	0.964838	0.964904	0.964882	0.964723	0.964833	0.964843	0.964865	0.964762	0.964792	0.964771	0.964556	0.964684	0.964792	0.964911	0.964953	0.964781	0.964844	0.964794	0.964739	0.964737	0.964765	0.964832	0.964737	0.964592	0.964822	0.964803	0.964977	0.964834	0.964808	0.965269	0.965048	0.964711	0.965448	0.964971	0.965103	0.96516	0.965015	0.965015
NC136		0.801036	0.964792	0.964219	0.965027	0.964961	0.962232	0.963891	1	0.956496	0.992289	0.999015	0.998968	0.999099	0.998872	0.998975	0.998848	0.998891	0.998973	0.998827	0.998632	0.998729	0.998823	0.998917	0.998878	0.999032	0.999046	0.999023	0.999004	0.998795	0.998967	0.999138	0.998985	0.998651	0.998544	0.996372	0.997728	0.986023	0.988678	0.979291	0.984642	0.987584	0.949362	0.986496	0.987196	0.987179	0.987325	0.987273	0.987035
NC61		0.802089	0.965149	0.964903	0.965474	0.965698	0.963045	0.964547	0.956074	1	0.993126	0.999708	0.999681	0.999739	0.999689	0.999729	0.999609	0.999686	0.999625	0.999667	0.999507	0.999646	0.99963	0.999652	0.99974	0.999739	0.999708	0.999768	0.999628	0.999652	0.999682	0.999769	0.999603	0.999536	0.99933	0.997928	0.998854	0.990094	0.993699	0.980014	0.985378	0.988578	0.949802	0.98712	0.98789	0.987894	0.987798	0.987958	0.987793
Neopestalotiopsis rosae ML1664		0.803216	0.965899	0.965527	0.966135	0.966132	0.963441	0.964711	0.993677	0.993767	1	0.993889	0.993874	0.993869	0.993805	0.993762	0.993712	0.99385	0.993771	0.99378	0.993769	0.993798	0.993834	0.993871	0.993713	0.993817	0.993834	0.993756	0.993851	0.993808	0.993761	0.993889	0.993812	0.993523	0.993699	0.993739	0.993739	0.993729	0.993736	0.980645	0.985977	0.988834	0.987006	0.987002	0.987037	0.986886	0.987056	0.986903	0.986913
NC20		0.803402	0.965936	0.965277	0.965926	0.96601	0.963178	0.964796	0.999703	0.999883	0.993818	1	0.999885	0.999897	0.999875	0.999915	0.999875	0.999856	0.999891	0.999901	0.999868	0.99988	0.99987	0.99992	0.999903	0.999899	0.99991	0.999903	0.999876	0.99988	0.99991	0.999888	0.999899	0.999813	0.999771	0.999894	0.999838	0.999665	0.999895	0.980832	0.985949	0.98908	0.987792	0.987729	0.988357	0.988487	0.988381	0.988425	0.988373
NC131		0.803452	0.965838	0.965306	0.966053	0.96604	0.963312	0.964609	0.999724	0.999847	0.993845	0.999866	1	0.999903	0.999884	0.999896	0.999867	0.999852	0.999883	0.999861	0.999885	0.99988	0.999861	0.999932	0.999908	0.999908	0.999894	0.999908	0.999885	0.999892	0.999883	0.999853	0.999877	0.999806	0.999768	0.999893	0.99984	0.999615	0.999908	0.980577	0.986058	0.989135	0.987676	0.987646	0.9884	0.988376	0.988316	0.988356	0.988335
NC24		0.803432	0.965973	0.965429	0.966119	0.966105	0.963364	0.964693	0.9997	0.999878	0.993843	0.999902	0.999914	1	0.999889	0.999904	0.999903	0.999871	0.999887	0.999892	0.999892	0.999905	0.999891	0.999902	0.999902	0.999919	0.999899	0.999921	0.999867	0.999866	0.999903	0.999892	0.999885	0.999822	0.999766	0.999899	0.99986	0.999644	0.999892	0.980769	0.985991	0.988988	0.987635	0.987535	0.988299	0.988409	0.988282	0.988288	0.988267
NC145		0.803504	0.965768	0.965104	0.965971	0.966122	0.963497	0.964742	0.999751	0.999883	0.993868	0.999923	0.999866	0.999894	1	0.999892	0.999863	0.99984	0.999879	0.999883	0.999881	0.999885	0.999862	0.999897	0.999885	0.999907	0.999891	0.99991	0.999867	0.999885	0.999868	0.999875	0.99989	0.999806	0.999747	0.999887	0.999864	0.999666	0.999866	0.980707	0.985903	0.988967	0.987818	0.987614	0.988381	0.988372	0.988295	0.988361	0.988294
NC86		0.803557	0.965679	0.965331	0.966057	0.966082	0.963431	0.964737	0.999706	0.999871	0.993771	0.999894	0.999917	0.999906	0.999889	1	0.999917	0.999868	0.999876	0.999897	0.999903	0.99989	0.99987	0.999925	0.999885	0.999881	0.999902	0.99992	0.999836	0.999871	0.999886	0.999856	0.999897	0.999823	0.999775	0.999884	0.999876	0.999643	0.99989	0.980672	0.98593	0.989036	0.987709	0.987558	0.988392	0.988376	0.988396	0.988428	0.988259
NC146		0.803507	0.96571	0.965216	0.966097	0.965902	0.963404	0.964738	0.999767	0.999875	0.993799	0.999897	0.999886	0.999897	0.999906	0.999904	1	0.999882	0.999887	0.999907	0.999909	0.999881	0.999872	0.999907	0.999881	0.999878	0.999887	0.999906	0.999878	0.999894	0.999871	0.999849	0.999901	0.999813	0.999738	0.999879	0.999848	0.999666	0.999912	0.980821	0.98606	0.989142	0.987673	0.987635	0.988397	0.988326	0.988358	0.988384	0.988275
NC27		0.803216	0.965898	0.96539	0.965938	0.966142	0.963382	0.964697	0.999738	0.999873	0.993782	0.99986	0.999878	0.999858	0.999866	0.99989	0.999916	1	0.999906	0.999909	0.999908	0.999901	0.99988	0.999865	0.999855	0.999884	0.999837	0.999878	0.999882	0.999875	0.999849	0.999831	0.99987	0.999799	0.999757	0.99983	0.999852	0.999644	0.999893	0.980745	0.985912	0.988827	0.987534	0.987549	0.988195	0.988303	0.988234	0.988225	0.988219
NC139		0.803208	0.96593	0.965365	0.966042	0.966284	0.963425	0.964828	0.999733	0.999864	0.993922	0.999915	0.999914	0.999896	0.999882	0.999914	0.999915	0.999912	1	0.999904	0.999915	0.999893	0.999899	0.999925	0.999903	0.999885	0.999905	0.999905	0.999879	0.999871	0.999889	0.999839	0.999886	0.999833	0.999767	0.999884	0.999868	0.999659	0.999916	0.98069	0.985913	0.989089	0.987618	0.987645	0.988317	0.988219	0.988303	0.988306	0.988208
NC147		0.803707	0.965937	0.965361	0.966179	0.96626	0.963366	0.964825	0.999729	0.999861	0.993792	0.999868	0.99988	0.999869	0.999887	0.999902	0.999896	0.999884	0.999876	1	0.999891	0.999903	0.999898	0.999902	0.999849	0.999882	0.999858	0.999887	0.999902	0.999875	0.999839	0.999847	0.999883	0.999849	0.999767	0.999864	0.999854	0.999606	0.999889	0.98095	0.985891	0.989043	0.987657	0.98756	0.988173	0.988297	0.988261	0.988302	0.988109
NC1		0.803601	0.965732	0.965244	0.96607	0.966202	0.963286	0.964763	0.999735	0.999854	0.993841	0.999899	0.999896	0.99989	0.99989	0.999899	0.999913	0.999877	0.999855	0.999901	1	0.999907	0.999891	0.99991	0.999878	0.999861	0.999877	0.999901	0.999881	0.99987	0.999856	0.999854	0.999886	0.99983	0.999769	0.999855	0.999874	0.999664	0.999906	0.980806	0.985912	0.989043	0.987593	0.987569	0.988198	0.988212	0.988287	0.988299	0.988186
NC138		0.80363	0.965895	0.96531	0.96613	0.966378	0.963341	0.964909	0.99971	0.999866	0.993828	0.99991	0.999875	0.999893	0.999897	0.999907	0.999911	0.999891	0.999886	0.999901	0.999895	1	0.999893	0.999915	0.999891	0.999882	0.999852	0.999893	0.999899	0.999862	0.999864	0.999855	0.999871	0.999812	0.999706	0.999858	0.999856	0.999638	0.99989	0.980679	0.985929	0.98908	0.987578	0.987532	0.98817	0.988314	0.988163	0.988224	0.988227
NC28		0.80347	0.965898	0.965323	0.966078	0.9663	0.963336	0.964712	0.999719	0.999872	0.99381	0.999886	0.999875	0.999884	0.999897	0.999876	0.999888	0.999897	0.999875	0.999911	0.999902	0.999909	1	0.999875	0.99989	0.999866	0.999861	0.999892	0.99988	0.999873	0.999869	0.999858	0.999873	0.999854	0.999745	0.999874	0.999862	0.999643	0.99988	0.980521	0.986028	0.989114	0.987635	0.987445	0.988132	0.988292	0.98828	0.988215	0.988116
NC36		0.803826	0.965833	0.965409	0.966041	0.966347	0.963412	0.964634	0.999761	0.999883	0.993742	0.999886	0.99992	0.999903	0.999909	0.999904	0.99989	0.999868	0.9999	0.999887	0.99989	0.999901	0.999868	1	0.999881	0.999892	0.999877	0.999907	0.99989	0.999897	0.9999	0.999848	0.999893	0.999832	0.999748	0.999875	0.999878	0.999657	0.999915	0.98056	0.985925	0.989005	0.987532	0.987467	0.988175	0.988287	0.988305	0.988335	0.988175
NC129		0.803678	0.965744	0.965302	0.966013	0.966246	0.963408	0.964702	0.999742	0.999872	0.99379	0.9999	0.999912	0.999895	0.999887	0.99991	0.999886	0.999861	0.999877	0.999878	0.99989	0.999889	0.99988	0.999904	1	0.999927	0.999914	0.999922	0.999881	0.999868	0.999938	0.999861	0.9999	0.999781	0.999789	0.999903	0.999858	0.999599	0.999887	0.980726	0.986066	0.989127	0.987537	0.987637	0.98823	0.98824	0.988291	0.988259	0.988136
NC137		0.803777	0.965839	0.965314	0.966065	0.966111	0.963463	0.964688	0.999771	0.999887	0.993794	0.999922	0.999924	0.999918	0.99991	0.999926	0.999871	0.999885	0.99988	0.999888	0.999894	0.999911	0.999894	0.999915	0.999911	1	0.999906	0.999925	0.999879	0.999887	0.999904	0.999883	0.999897	0.999808	0.999749	0.99989	0.99985	0.999657	0.999917	0.980517	0.986052	0.989085	0.987487	0.987683	0.988325	0.988331	0.988283	0.988273	0.988189
NC122		0.803739	0.965712	0.965049	0.965871	0.965974	0.963454	0.964592	0.999741	0.999869	0.993709	0.999923	0.999909	0.999922	0.999892	0.999932	0.999896	0.999857	0.999892	0.999905	0.999892	0.999883	0.999899	0.999913	0.999925	0.999908	1	0.999922	0.999843	0.999898	0.999903	0.999872	0.999924	0.999808	0.999781	0.999932	0.999852	0.999613	0.9999	0.980542	0.986076	0.989114	0.987559	0.987567	0.988235	0.988249	0.988289	0.988233	0.98819
NC134		0.803472	0.96574	0.965228	0.96609	0.96607	0.963369	0.964612	0.999754	0.999884	0.993739	0.999907	0.999914	0.999905	0.999887	0.999907	0.999871	0.999874	0.999855	0.999886	0.999885	0.999883	0.999897	0.999906	0.999912	0.999911	0.999905	1	0.999871	0.999893	0.999921	0.999874	0.999891	0.999801	0.999765	0.999902	0.999831	0.999605	0.999873	0.980657	0.986166	0.989113	0.98747	0.987565	0.988194	0.988174	0.988179	0.988192	0.988171
NC52		0.803575	0.965557	0.965029	0.965848	0.966054	0.963315	0.964587	0.999699	0.99984	0.993771	0.999911	0.999861	0.999909	0.999892	0.999879	0.999908	0.999873	0.999894	0.99989	0.999899	0.999897	0.999887	0.999871	0.999882	0.999908	0.999867	0.999901	1	0.99989	0.999868	0.999831	0.999884	0.99983	0.999753	0.999847	0.999835	0.999654	0.999902	0.980643	0.985894	0.989037	0.987527	0.987546	0.988256	0.988283	0.988271	0.988308	0.988151
NC144		0.803693	0.965645	0.965111	0.966105	0.966153	0.96347	0.964593	0.999742	0.999852	0.993818	0.999912	0.999858	0.999879	0.999897	0.999867	0.999908	0.99988	0.999862	0.999883	0.999898	0.999885	0.999884	0.999914	0.999872	0.99985	0.999883	0.999903	0.999858	1	0.999888	0.999844	0.999865	0.999826	0.999786	0.999877	0.999843	0.999655	0.999908	0.980726	0.985835	0.988997	0.98756	0.987468	0.988166	0.988271	0.988314	0.988373	0.988155
NC104		0.803486	0.965787	0.965223	0.965991	0.966075	0.963507	0.964737	0.999735	0.99988	0.993691	0.999917	0.999908	0.999909	0.999893	0.99992	0.999891	0.999872	0.999878	0.999887	0.999882	0.999892	0.999889	0.999886	0.999924	0.999896	0.999913	0.999922	0.999889	0.999875	1	0.999886	0.999885	0.999777	0.999781	0.999875	0.999849	0.999652	0.999875	0.980769	0.986138	0.988988	0.987597	0.987629	0.988227	0.988295	0.988283	0.988307	0.98822
NC49		0.803607	0.965666	0.96525	0.965848	0.966148	0.963505	0.964671	0.999696	0.999842	0.993734	0.999883	0.999855	0.999894	0.999869	0.999865	0.99984	0.99984	0.999834	0.999887	0.999857	0.999861	0.999868	0.999874	0.999885	0.999866	0.999883	0.999866	0.999856	0.999891	0.999857	1	0.999856	0.99981	0.999772	0.999859	0.999837	0.999629	0.999884	0.980778	0.985916	0.988941	0.987561	0.987628	0.988266	0.9883	0.988265	0.988368	0.988264
NC143		0.803366	0.965676	0.965151	0.965779	0.966129	0.96345	0.964584	0.999752	0.999875	0.993776	0.999903	0.999895	0.999895	0.999893	0.999905	0.999893	0.999864	0.999853	0.999896	0.999877	0.999887	0.999888	0.999886	0.999894	0.999887	0.999891	0.999894	0.999867	0.999886	0.99988	0.999864	1	0.999785	0.999776	0.99988	0.999849	0.999638	0.999903	0.980688	0.985865	0.98894	0.987588	0.987638	0.988336	0.988397	0.988325	0.988316	0.988243
NC14		0.803331	0.965676	0.965029	0.965864	0.966127	0.963197	0.964727	0.99961	0.999691	0.993527	0.999704	0.999732	0.999737	0.99973	0.999746	0.999736	0.999704	0.99969	0.999769	0.999732	0.999744	0.999731	0.999744	0.999753	0.999721	0.999768	0.999728	0.999716	0.999738	0.99969	0.999719	0.999744	1	0.999496	0.999662	0.9997	0.999505	0.999713	0.980503	0.985951	0.988978	0.987386	0.987465	0.988012	0.987924	0.988108	0.987984	0.988069
Neopestalotiopsis rosae 1902		0.803194	0.965686	0.965155	0.965642	0.966141	0.963434	0.964768	0.99942	0.999591	0.993711	0.999596	0.999593	0.9996	0.999605	0.999581	0.999572	0.99958	0.999601	0.999576	0.999619	0.999574	0.99961	0.999603	0.999587	0.999567	0.999613	0.999617	0.999523	0.999633	0.999597	0.999598	0.999589	0.999561	1	0.999581	0.999569	0.999447	0.999531	0.980497	0.98583	0.989015	0.987659	0.987337	0.987942	0.988045	0.987935	0.987998	0.988036
NC135		0.803075	0.965802	0.965227	0.965883	0.966053	0.963251	0.964617	0.997009	0.99825	0.9936	0.999827	0.999906	0.999884	0.999871	0.999907	0.999875	0.999832	0.999864	0.999886	0.999866	0.999835	0.999877	0.999889	0.999868	0.999872	0.999901	0.999876	0.999846	0.999883	0.999902	0.999822	0.999845	0.99975	0.99975	1	0.999506	0.997006	0.998283	0.980405	0.985688	0.988968	0.986108	0.987408	0.988162	0.988237	0.988216	0.988262	0.988122
NC142		0.80291	0.965832	0.965455	0.966107	0.966243	0.96343	0.964669	0.998187	0.999043	0.993788	0.999858	0.999889	0.999844	0.999872	0.999856	0.999835	0.99982	0.999845	0.999858	0.99983	0.999892	0.999844	0.999852	0.999837	0.999859	0.999854	0.999862	0.999833	0.999797	0.999852	0.999809	0.999826	0.999791	0.999701	0.99938	1	0.993216	0.99909	0.980613	0.985915	0.989056	0.986839	0.987655	0.988177	0.988276	0.988248	0.98829	0.988126
NC44		0.802552	0.965526	0.965002	0.965748	0.966043	0.963102	0.964367	0.987853	0.991995	0.993392	0.999553	0.999645	0.99961	0.999536	0.999571	0.999513	0.999529	0.99951	0.999521	0.999535	0.999566	0.999493	0.999521	0.999534	0.999527	0.999565	0.999516	0.999514	0.999522	0.999578	0.999555	0.999532	0.999319	0.99939	0.997254	0.993049	1	0.995505	0.980398	0.985723	0.988365	0.979519	0.987362	0.987924	0.987987	0.988081	0.988152	0.987957
NC71		0.802638	0.965096	0.964401	0.965467	0.965618	0.962606	0.964259	0.98899	0.993504	0.993208	0.999667	0.999774	0.999787	0.999673	0.999779	0.999737	0.999718	0.999724	0.999738	0.999708	0.999732	0.999728	0.999717	0.99971	0.999684	0.999787	0.999828	0.99965	0.999705	0.999751	0.999784	0.999722	0.999604	0.999493	0.997872	0.998884	0.99459	1	0.980106	0.985585	0.988545	0.981768	0.987144	0.987874	0.987861	0.987944	0.987895	0.987836
NC127		0.803636	0.966037	0.965784	0.966167	0.966356	0.963695	0.965056	0.980746	0.980768	0.980848	0.980941	0.980982	0.981051	0.980826	0.980889	0.980829	0.980989	0.980908	0.980784	0.981009	0.980942	0.981118	0.98093	0.980957	0.980949	0.980772	0.980941	0.980875	0.980839	0.980877	0.981028	0.980962	0.980765	0.980832	0.980903	0.980767	0.981025	0.980546	1	0.98166	0.980892	0.980751	0.981282	0.980707	0.980894	0.98086	0.980894	0.980839
NC62		0.803399	0.966259	0.965803	0.96626	0.966429	0.963772	0.965009	0.985897	0.985786	0.985956	0.985943	0.985968	0.986041	0.986019	0.98595	0.985921	0.985852	0.985869	0.985851	0.985952	0.986021	0.986049	0.985928	0.985941	0.985976	0.985879	0.985941	0.98591	0.985929	0.98592	0.985884	0.98596	0.985875	0.985989	0.985913	0.985932	0.986021	0.985814	0.981706	1	0.986475	0.986032	0.986561	0.986213	0.986099	0.986073	0.986143	0.986068
NC140		0.803574	0.965776	0.965284	0.965975	0.966279	0.963559	0.965027	0.988924	0.989126	0.989202	0.98923	0.989241	0.989084	0.989099	0.989123	0.989086	0.989182	0.989199	0.989183	0.989211	0.989068	0.989076	0.98912	0.989196	0.989113	0.989119	0.989086	0.989004	0.989134	0.989194	0.989087	0.98916	0.988899	0.989116	0.989066	0.989166	0.989058	0.989102	0.980825	0.986476	1	0.986431	0.985989	0.986646	0.986593	0.986532	0.986572	0.98647
NC118		0.802263	0.965397	0.965102	0.965965	0.965859	0.962887	0.964548	0.949014	0.950015	0.986799	0.987436	0.9873	0.987425	0.987361	0.987532	0.987236	0.987292	0.987218	0.987322	0.987413	0.98722	0.987278	0.987419	0.987338	0.987258	0.987259	0.98733	0.98728	0.987328	0.987196	0.98715	0.987358	0.987134	0.987367	0.985686	0.986614	0.97849	0.982017	0.980157	0.985482	0.986166	1	0.999462	0.999323	0.999349	0.999401	0.999451	0.99945
Neopestalotiopsis rosae 14481		0.803662	0.966246	0.966009	0.966326	0.966783	0.964107	0.965663	0.987637	0.987698	0.987378	0.987791	0.987738	0.987717	0.987724	0.987769	0.98773	0.987767	0.987682	0.987748	0.987699	0.987738	0.987757	0.987817	0.987754	0.987767	0.987823	0.987767	0.987684	0.987738	0.987777	0.987856	0.98781	0.98768	0.987838	0.987736	0.987666	0.987718	0.987613	0.981468	0.98662	0.986061	0.999636	1	0.999807	0.999802	0.999785	0.999797	0.999809
NC63		0.803338	0.965981	0.965348	0.966171	0.966661	0.963715	0.965139	0.988027	0.988067	0.986991	0.98834	0.988207	0.988301	0.988339	0.988249	0.988322	0.988205	0.988214	0.988281	0.988361	0.988382	0.988276	0.988251	0.988219	0.988264	0.988365	0.98839	0.988232	0.988252	0.988375	0.988292	0.988196	0.988239	0.988301	0.988274	0.988227	0.988157	0.988259	0.98047	0.986065	0.986258	0.999505	0.999834	1	0.999863	0.999896	0.999897	0.999877
NC100		0.803609	0.966005	0.965249	0.966283	0.966567	0.963754	0.965192	0.98825	0.9883	0.987128	0.988456	0.988455	0.988473	0.988475	0.98848	0.988507	0.988424	0.988481	0.988404	0.988488	0.98845	0.988421	0.988501	0.98837	0.988474	0.988522	0.98842	0.988375	0.988344	0.988549	0.988412	0.988414	0.988269	0.988299	0.988414	0.988337	0.988192	0.988365	0.980711	0.986305	0.986358	0.999473	0.99983	0.999893	1	0.999918	0.999901	0.99988
NC56		0.803328	0.966041	0.965629	0.966304	0.966568	0.963717	0.965082	0.98824	0.988299	0.987141	0.9885	0.9884	0.988416	0.988421	0.988544	0.988521	0.988381	0.988455	0.988547	0.988486	0.988444	0.988472	0.98851	0.98842	0.988512	0.988546	0.988504	0.98838	0.988331	0.988559	0.988332	0.988439	0.988366	0.988277	0.988413	0.988377	0.988045	0.988476	0.980727	0.986271	0.986382	0.999507	0.999797	0.9999	0.999907	1	0.999903	0.999889
NC4		0.803786	0.965929	0.965566	0.966209	0.966519	0.963399	0.965026	0.98831	0.988352	0.987081	0.988517	0.988383	0.988471	0.988566	0.988498	0.988539	0.988308	0.988436	0.988516	0.988584	0.98841	0.988372	0.988452	0.988431	0.9884	0.98846	0.988534	0.988393	0.988439	0.988527	0.988454	0.988476	0.988275	0.988189	0.988376	0.988416	0.988018	0.988395	0.9807	0.986139	0.986522	0.999514	0.99981	0.999895	0.9999	0.999913	1	0.999899
NC93		0.803397	0.966037	0.965405	0.966337	0.966656	0.963577	0.964909	0.988152	0.988279	0.986911	0.988593	0.98841	0.988465	0.988562	0.988431	0.988525	0.988317	0.98831	0.988473	0.988516	0.988398	0.988456	0.98833	0.98846	0.988446	0.98849	0.988533	0.988334	0.98847	0.988427	0.98845	0.988373	0.988276	0.98824	0.988389	0.988373	0.988093	0.988431	0.980633	0.986105	0.986409	0.999508	0.999871	0.999886	0.999872	0.999905	0.999888	1
NC80		0.803597	0.965974	0.965602	0.966068	0.966605	0.963539	0.965038	0.988052	0.988189	0.987116	0.988619	0.988387	0.988553	0.988488	0.988469	0.988441	0.988314	0.988337	0.98848	0.988416	0.988449	0.988454	0.98842	0.988455	0.988465	0.988581	0.988565	0.98842	0.988429	0.988491	0.988372	0.988394	0.988216	0.988368	0.988502	0.988351	0.988238	0.988355	0.980587	0.986161	0.986584	0.999478	0.999826	0.999879	0.999899	0.999907	0.999912	0.999896
NC57		0.803682	0.966021	0.965511	0.966296	0.966557	0.963626	0.965164	0.98812	0.988187	0.987077	0.988513	0.988313	0.988483	0.988432	0.988357	0.988453	0.988289	0.988374	0.988352	0.988416	0.988387	0.98841	0.988319	0.988418	0.988417	0.988504	0.98849	0.988368	0.988319	0.988452	0.988412	0.988363	0.988235	0.988297	0.988362	0.988382	0.988026	0.988318	0.980722	0.98618	0.986424	0.999533	0.999827	0.999906	0.999923	0.99991	0.999882	0.999903
NC68		0.80352	0.96598	0.965535	0.966196	0.966465	0.963721	0.964993	0.988149	0.988254	0.987159	0.98847	0.988299	0.988545	0.988421	0.988424	0.988438	0.988352	0.988411	0.988417	0.988391	0.98832	0.988372	0.988374	0.988374	0.988367	0.988498	0.988505	0.988322	0.988389	0.98842	0.988408	0.988352	0.988197	0.988256	0.988407	0.988349	0.988171	0.988347	0.980554	0.986195	0.986502	0.999537	0.999778	0.999903	0.999888	0.999896	0.999893	0.999889
NC11		0.803703	0.966137	0.965522	0.966409	0.966531	0.963699	0.965218	0.988074	0.9882	0.987025	0.988333	0.988298	0.988422	0.988319	0.988442	0.988312	0.988216	0.988269	0.988292	0.988317	0.988273	0.988246	0.988338	0.988364	0.988298	0.988447	0.988301	0.988309	0.988313	0.988312	0.988217	0.988265	0.988127	0.98811	0.988279	0.988302	0.987984	0.988272	0.980668	0.986109	0.98646	0.999496	0.999825	0.999889	0.999915	0.999909	0.999915	0.999904
NC72		0.803571	0.966132	0.965552	0.966407	0.966644	0.963761	0.965141	0.988023	0.988045	0.987137	0.988313	0.988245	0.988415	0.988339	0.98828	0.98833	0.988187	0.98825	0.988237	0.988294	0.988392	0.98822	0.988298	0.988325	0.988319	0.988367	0.988353	0.988168	0.988263	0.988342	0.988179	0.988305	0.988237	0.988208	0.988194	0.988237	0.98789	0.988263	0.980727	0.986126	0.98639	0.999485	0.99979	0.999886	0.99991	0.999924	0.99991	0.999901
NC105		0.803605	0.966052	0.965366	0.96617	0.966623	0.963749	0.965268	0.988131	0.988105	0.987028	0.988422	0.988312	0.988418	0.988424	0.988424	0.988339	0.988188	0.988247	0.988385	0.988374	0.988357	0.988267	0.988346	0.988425	0.988329	0.988465	0.988456	0.988436	0.988353	0.988461	0.988351	0.988334	0.98814	0.988166	0.98828	0.988293	0.988015	0.988366	0.980631	0.98634	0.986596	0.99951	0.999813	0.999914	0.999893	0.999917	0.999911	0.999893
NC73		0.803894	0.965888	0.965394	0.966176	0.96659	0.963569	0.965094	0.988097	0.98825	0.987225	0.988312	0.988336	0.988416	0.988379	0.988468	0.988451	0.988288	0.988293	0.988375	0.988434	0.988386	0.988434	0.988429	0.988366	0.988387	0.988452	0.988385	0.988291	0.98834	0.988432	0.98836	0.988363	0.988177	0.988263	0.988458	0.988363	0.988062	0.988317	0.980608	0.986245	0.986405	0.999541	0.99983	0.999875	0.999904	0.999899	0.999894	0.999879
NC12		0.803672	0.966019	0.965531	0.96636	0.966464	0.96359	0.965056	0.988015	0.988149	0.987063	0.988357	0.988248	0.988425	0.988431	0.988341	0.988368	0.988246	0.988266	0.988366	0.988361	0.988375	0.988306	0.988422	0.988349	0.988297	0.988357	0.988458	0.988259	0.988442	0.988338	0.988371	0.988338	0.988151	0.988162	0.988393	0.988245	0.988	0.988252	0.980577	0.986221	0.986473	0.999491	0.999853	0.999893	0.999908	0.999897	0.999918	0.999905
NC117		0.803687	0.965883	0.965502	0.966249	0.966637	0.963669	0.965083	0.988152	0.988213	0.987092	0.988358	0.988338	0.988418	0.988426	0.988456	0.988315	0.988205	0.988243	0.988355	0.988358	0.988327	0.988244	0.988385	0.988331	0.988343	0.988465	0.988373	0.988281	0.988417	0.988413	0.988301	0.988264	0.988076	0.988142	0.988328	0.98827	0.988088	0.988333	0.980735	0.986095	0.986467	0.999482	0.999834	0.999895	0.999896	0.999884	0.999896	0.999903
NC2		0.803627	0.966055	0.965477	0.966339	0.96655	0.96363	0.965071	0.988241	0.988246	0.987207	0.988373	0.988294	0.988324	0.988427	0.988435	0.988498	0.988254	0.988224	0.988401	0.988489	0.988345	0.988296	0.988385	0.988414	0.988282	0.988473	0.988391	0.988341	0.988464	0.988386	0.988299	0.988282	0.988179	0.988209	0.988368	0.988361	0.987993	0.988325	0.980625	0.986016	0.986388	0.999509	0.999839	0.999889	0.999887	0.999882	0.999878	0.999889
NC114		0.80341	0.966286	0.965697	0.966382	0.96661	0.963525	0.965295	0.988135	0.98827	0.987178	0.988426	0.988271	0.988474	0.988348	0.98836	0.988369	0.988241	0.988253	0.988353	0.98833	0.988323	0.988337	0.988313	0.988355	0.988343	0.988418	0.98847	0.988373	0.988301	0.988387	0.988293	0.988323	0.988223	0.988105	0.98825	0.988309	0.988075	0.988269	0.980697	0.986251	0.986305	0.999509	0.999859	0.999895	0.999867	0.999914	0.999881	0.999886
NC3		0.803543	0.966076	0.96559	0.966232	0.96656	0.963697	0.965212	0.988183	0.988318	0.987343	0.988362	0.988272	0.988371	0.988419	0.98839	0.988331	0.988195	0.988238	0.988297	0.98835	0.988366	0.988233	0.988342	0.988298	0.988453	0.988346	0.988361	0.988277	0.988353	0.988312	0.988297	0.988249	0.988164	0.988144	0.988304	0.988358	0.988136	0.988245	0.980943	0.986311	0.9865	0.999551	0.999914	0.999865	0.999859	0.999855	0.9999	0.999837
[truncated: 12 more columns]
