# Supplementary material for: Genome-wide analysis of the invasive fungal pathogen Neopestalotiopsis reveals high genomic diversity, effector repertoires, and the assessment of fungicide resistance risks
Source: PLoS One. 2026 May 27;21(5):e0348782. doi: 10.1371/journal.pone.0348782 (PMC13215550; doi:10.1371/journal.pone.0348782)
Supplement: S4 Table — (XLSX) [file pone.0348782.s004.xlsx]

## Sheet: Supplementary Table S4
Supplementary Table S4. CAZyme repertoire of Neopestalotiopsis species.
	Order of the files:
	File 1	NC100
	File 2	NC62
	File 3	NC127
	File 4	NC140
	File 5	NC143
	File 6	NC71
	File 7	Neopestalotiopsis	clavispora	IH
	File 8	Neopestalotiopsis	cubana	PHNWZS
	File 9	Neopestalotiopsis	formicarum	Ku
	File 10	Neopestalotiopsis	roase	1902

## Sheet: File 1_NC100
File 1_NC100
GeneID	EC#	HMMER	dbCAN_sub	DIAMOND	Signalp	#ofTools
NODE_10_length_635691_cov_59.2.g2278.t1	1.10.3.2|1.10.3.-	AA1_3(99-449)	AA1_e46	AA1_3+199654	N	3
NODE_115_length_156975_cov_58..g12522.t1	1.10.3.2|1.10.3.-	AA1_3(53-363)	AA1_e46	AA1_3+94331	Y(1-25)	3
NODE_12_length_618959_cov_59.3.g2605.t1	1.10.3.2	AA1_2(47-382)	AA1_e26	AA1_2+9139	Y(1-25)	3
NODE_13_length_616167_cov_59.6.g2892.t1	1.10.3.2|1.10.3.-	AA1_3(48-347)	AA1_e46	AA1_3+1238	Y(1-19)	3
NODE_143_length_106051_cov_58..g13642.t1	-	AA1(148-661)	AA1_e34	4461	N	3
NODE_162_length_85922_cov_59.7.g14215.t1	1.10.3.2|1.10.3.-	AA1(234-713)	AA1_e46	AA1_3	N	3
NODE_16_length_606713_cov_59.6.g3424.t1	1.10.3.2|-	AA1_3(62-377)	AA1_e18+AA1_e41	AA1_3+14049	N	3
NODE_204_length_43041_cov_57.6.g14986.t1	1.10.3.2|1.10.3.-	AA1_3(112-417)	AA1_e46	AA1_3+13410	Y(1-29)	3
NODE_221_length_31709_cov_58.5.g15149.t1	1.10.3.2|1.10.3.-	AA1_3(48-347)	AA1_e46	AA1_3+13475	Y(1-19)	3
NODE_22_length_494583_cov_58.9.g4329.t1	-	AA1_3(184-492)	AA1_e12+AA1_e41	AA1_3+14603	N	3
NODE_32_length_407556_cov_59.0.g5768.t1	1.10.3.2|1.10.3.-	AA1_3(49-353)	AA1_e46	AA1_3+10948	Y(1-20)	3
NODE_33_length_406336_cov_59.3.g5923.t1	1.10.3.2|1.10.3.-	AA1_3(54-359)	AA1_e46	AA1_3+10477	Y(1-32)	3
NODE_48_length_343852_cov_58.7.g7628.t1	1.10.3.2|1.10.3.-	AA1_3(616-936)	AA1_e46	AA1_3+12004	Y(1-21)	3
NODE_49_length_343784_cov_60.1.g7767.t1	-	AA1(93-617)	AA1_e5	6863	N	3
NODE_49_length_343784_cov_60.1.g7768.t1	-	AA1(39-555)	AA1_e10	6862	Y(1-20)	3
NODE_52_length_341633_cov_59.3.g8021.t1	1.10.3.2|1.10.3.-	AA1_3(57-369)	AA1_e46	AA1_3+6573	Y(1-22)	3
NODE_54_length_332362_cov_58.6.g8243.t1	1.10.3.2|1.10.3.-	AA1_3(53-365)	AA1_e46	AA1_3+14306	Y(1-23)	3
NODE_69_length_275375_cov_59.0.g9580.t1	1.10.3.2|1.10.3.-	AA1_3(392-704)	AA1_e46	AA1_3+3173	N	3
NODE_6_length_673075_cov_59.66.g1441.t1	1.10.3.2|1.10.3.-	AA1(6-396)	AA1_e46	AA1_3+7118	N	3
NODE_6_length_673075_cov_59.66.g1459.t1	1.10.3.2	AA1_2(41-377)	AA1_e26	AA1_2+7100	N	3
NODE_70_length_271629_cov_58.5.g9701.t1	-	AA1(49-562)	AA1_e4	12542	Y(1-24)	3
NODE_7_length_651385_cov_59.03.g1678.t1	-	AA1(161-665)	AA1_e22	530	N	3
NODE_92_length_201278_cov_60.0.g11244.t1	-	AA1_3(49-354)	AA1_e12+AA1_e41	AA1_3+4159	Y(1-22)	3
NODE_105_length_183272_cov_59..g11977.t1	1.14.99.53	AA11(24-227)	AA11_e7	4342	Y(1-24)	3
NODE_139_length_116127_cov_59..g13488.t1	-	AA11(21-231)	AA11_e8	8777	Y(1-22)	3
NODE_21_length_510237_cov_60.1.g4161.t1	-	AA11(21-240)	AA11_e5	11451	N	3
NODE_32_length_407556_cov_59.0.g5767.t1	1.14.99.53	AA11(20-225)	AA11_e7	10947	Y(1-34)	3
NODE_75_length_246820_cov_59.5.g10043.t1	1.14.99.53	AA11(22-219)	AA11_e7	12514	N	3
NODE_16_length_606713_cov_59.6.g3313.t1	-	AA12(28-421)	AA12_e5	14144	Y(1-22)	3
NODE_188_length_53377_cov_59.3.g14770.t1	-	AA12(797-1194)	AA12_e6	311	N	3
NODE_54_length_332362_cov_58.6.g8191.t1	1.-.-.-	AA12(31-437)	AA12_e4	562090	N	3
NODE_33_length_406336_cov_59.3.g5857.t1	1.14.99.55	AA13(19-248)+CBM20(291-375)	AA13_e0+CBM20_e25	AA13+10005	N	3
NODE_19_length_573457_cov_59.1.g3900.t1	-	AA16(20-182)	AA16_e3	N	Y(1-22)	2
NODE_24_length_475645_cov_59.9.g4620.t1	-	AA16(277-442)	AA16_e1	N	N	2
NODE_51_length_342435_cov_58.6.g7918.t1	-	AA16(20-182)	AA16_e0	N	Y(1-37)	2
NODE_4_length_747360_cov_59.42.g963.t1	-	AA2(65-207)	AA2_e8	N	N	2
NODE_85_length_222536_cov_59.4.g10802.t1	-	AA2(65-252)	AA2_e8	N	N	2
NODE_9_length_644595_cov_59.24.g1946.t1	-	AA2(71-257)	AA2_e8	N	N	2
NODE_70_length_271629_cov_58.5.g9665.t1	-	N	AA2_e1	387444	N	2
NODE_107_length_178246_cov_59..g12078.t1	-	AA2(90-340)	AA2_e1	1464	N	3
NODE_10_length_635691_cov_59.2.g2230.t1	-	AA2(106-354)	AA2_e12	3318	N	3
NODE_10_length_635691_cov_59.2.g2283.t1	-	AA2(277-454)	AA2_e8	PL1_7+16594	N	3
NODE_114_length_163551_cov_60..g12473.t1	-	AA2(25-246)	AA2_e17	3951	Y(1-31)	3
NODE_14_length_611510_cov_59.5.g2928.t1	-	AA2(62-262)	AA2_e8	AA5_1+2535	N	3
NODE_27_length_437895_cov_59.3.g5002.t1	-	AA2(93-330)	AA2_e12	14854	N	3
NODE_51_length_342435_cov_58.6.g7928.t1	-	AA2(59-201)	AA2_e8	PL1_7+16594	N	3
NODE_7_length_651385_cov_59.03.g1700.t1	-	AA2(17-278)	AA2_e1	550	N	3
NODE_435_length_4313_cov_58.97.g15826.t1	-	AA3_2(8-246)	AA3_e48	N	N	2
NODE_105_length_183272_cov_59..g11969.t1	-	AA3_2(4-569)	AA3_e25	AA3_2+1732	N	3
NODE_122_length_142368_cov_59..g12806.t1	-	AA3_2(7-572)	AA3_e28	AA3_2+13593	N	3
NODE_124_length_139625_cov_58..g12923.t1	-	AA3_2(36-610)	AA3_e19	AA3_2+407519	Y(1-21)	3
NODE_129_length_130394_cov_58..g13090.t1	-	AA3_2(45-666)	AA3_e44	4084	Y(1-20)	3
NODE_12_length_618959_cov_59.3.g2568.t1	-	AA3_2(144-698)	AA3_e7	AA3_2+9181	N	3
NODE_12_length_618959_cov_59.3.g2633.t1	-	AA3(27-611)	AA3_e36	9110	Y(1-54)	3
NODE_12_length_618959_cov_59.3.g2699.t1	-	AA3_1(30-568)	AA3_e58	AA3_1+9039	N	3
NODE_133_length_122399_cov_59..g13247.t1	-	AA3_2(25-636)	AA3_e44	13758	Y(1-21)	3
NODE_133_length_122399_cov_59..g13250.t1	-	AA3_2(266-823)	AA3_e25	AA3_2+13761	Y(1-24)	3
NODE_140_length_114237_cov_58..g13530.t1	1.1.3.13	AA3_3(13-606)	AA3_e3	AA3_3+13413	N	3
NODE_144_length_104890_cov_58..g13680.t1	-	AA3_2(33-645)	AA3_e44	591446	Y(1-15)	3
NODE_144_length_104890_cov_58..g13682.t1	-	AA3_2(52-629)	AA3_e19	AA3_2+689616	N	3	100
NODE_149_length_97148_cov_59.5.g13821.t1	-	AA3_2(79-655)	AA3_e11	AA3_2+7685	N	3
NODE_14_length_611510_cov_59.5.g3048.t1	-	AA3_2(6-597)	AA3_e39	AA3_2+94476	N	3
NODE_162_length_85922_cov_59.7.g14218.t1	1.1.3.16	AA3_2(30-569)	AA3_e2	AA3_2	Y(1-21)	3
NODE_167_length_77762_cov_60.2.g14351.t1	-	AA3_2(40-614)	AA3_e19	AA3_2+2042	Y(1-22)	3
NODE_17_length_591204_cov_58.9.g3626.t1	-	AA3_2(5-589)	AA3_e39	AA3_2+13173	N	3
NODE_191_length_51138_cov_59.2.g14809.t1	-	AA3_2(6-618)	AA3_e39	AA3_2+463048	N	3
NODE_1_length_930680_cov_59.64.g111.t1	1.1.3.13	AA3_3(13-599)	AA3_e3	AA3_3+585369	N	3
NODE_200_length_44282_cov_60.4.g14930.t1	-	AA3_2(48-623)	AA3_e19	AA3_2+154840	Y(1-22)	3
NODE_20_length_567868_cov_59.4.g4031.t1	-	AA3_2(4-530)	AA3_e33	AA3_2+1009	N	3
NODE_227_length_27344_cov_58.8.g15201.t1	-	AA3_2(5-599)	AA3_e39	AA3_2+621179	N	3
NODE_22_length_494583_cov_58.9.g4334.t1	-	AA3(52-705)	AA3_e44	14598	Y(1-24)	3
NODE_25_length_456364_cov_58.6.g4732.t1	-	AA3_2(33-618)	AA3_e59	AA3_2+10112	N	3
NODE_25_length_456364_cov_58.6.g4783.t1	-	AA3_2(20-586)	AA3_e34	AA3_2+9981	N	3
NODE_27_length_437895_cov_59.3.g5011.t1	-	AA3_2(39-623)	AA3_e59	AA3_2+14864	Y(1-26)	3
NODE_295_length_10699_cov_81.6.g15528.t1	-	AA3_2(22-446)+GH64(439-616)	AA3_e48+GH64_e15	AA3_2+6565	N	3
NODE_2_length_923086_cov_59.41.g298.t1	1.1.3.16	AA3_2(25-568)	AA3_e2	AA3_2+595345	Y(1-24)	3
NODE_2_length_923086_cov_59.41.g350.t1	-	AA3_2(7-604)	AA3_e38	AA3_2+6088	N	3
NODE_2_length_923086_cov_59.41.g480.t1	1.1.3.10	AA3_4(13-549)	AA3_e53	AA3_4+8168	N	3
NODE_2_length_923086_cov_59.41.g546.t1	-	AA3_2(4-575)	AA3_e19	AA3_2+9579	N	3
NODE_30_length_430146_cov_59.8.g5558.t1	-	AA3_2(26-589)	AA3_e15	AA3_2+6523	N	3
NODE_36_length_394553_cov_59.3.g6343.t1	1.1.3.13	AA3_3(12-602)	AA3_e3	AA3_3+13749	N	3
NODE_371_length_6964_cov_70.87.g15718.t1	-	AA3_2(20-458)	AA3_e48	AA3_2+6565	N	3
NODE_40_length_367258_cov_59.8.g6805.t1	-	AA3_2(37-612)	AA3_e48	AA3_2+9788	N	3
NODE_42_length_360846_cov_59.1.g6940.t1	1.1.3.13	AA3_3(12-603)	AA3_e3	AA3_3+3888	N	3
NODE_42_length_360846_cov_59.1.g7033.t1	-	AA3_2(17-610)	AA3_e1	AA3_2+10702	N	3
NODE_43_length_360830_cov_60.3.g7064.t1	-	AA3_2(7-252)+AA3_2(249-500)	AA3_e27+AA3_e27	AA3_2+578953	N	3
NODE_4_length_747360_cov_59.42.g1017.t1	-	AA3_2(5-591)	AA3_e39	AA3_2+615016	N	3
NODE_4_length_747360_cov_59.42.g973.t1	-	AA3_2(18-605)	AA3_e41	AA3_2+609194	N	3
NODE_4_length_747360_cov_59.42.g997.t1	-	AA3_2(30-647)	AA3_e44	4981	N	3
NODE_52_length_341633_cov_59.3.g8014.t1	-	AA3_2(35-615)	AA3_e48	AA3_2+6565	N	3
NODE_56_length_323237_cov_59.5.g8390.t1	-	AA3_2(40-693)	AA3_e36	13195	Y(1-21)	3
NODE_58_length_313871_cov_59.3.g8562.t1	-	AA3_2(203-769)	AA3_e25	AA3_2+9249	N	3
NODE_59_length_306462_cov_59.3.g8702.t1	-	AA3_2(20-580)	AA3_e15	AA3_2+5580	N	3
NODE_61_length_295908_cov_58.3.g8837.t1	-	AA3_2(18-637)	AA3_e34	AA3_2+445075	N	3
NODE_62_length_294687_cov_58.5.g8942.t1	-	AA3_2(29-603)	AA3_e21	AA3_2+12916	Y(1-25)	3
NODE_65_length_280985_cov_58.7.g9222.t1	1.1.3.13	AA3_3(12-596)	AA3_e3	AA3_3+14302	N	3
NODE_65_length_280985_cov_58.7.g9227.t1	-	AA3_2(5-592)	AA3_e39	AA3_2+550417	N	3
NODE_65_length_280985_cov_58.7.g9244.t1	-	AA3_2(691-1269)	AA3_e22	AA3_2+3604	N	3
NODE_68_length_275648_cov_60.0.g9482.t1	-	AA3_2(8-592)	AA3_e39	AA3_2+475322	N	3
NODE_68_length_275648_cov_60.0.g9483.t1	-	AA3_2(53-631)	AA3_e19	AA3_2+491204	Y(1-28)	3
NODE_6_length_673075_cov_59.66.g1488.t1	-	AA3_2(13-542)	AA3_e4	AA3_2+7074	N	3
NODE_72_length_251166_cov_59.2.g9861.t1	-	AA3_1(220-734)	AA3_e4	11420	N	3
NODE_7_length_651385_cov_59.03.g1608.t1	-	AA3_2(5-583)	AA3_e13	AA3_2+495	N	3
NODE_7_length_651385_cov_59.03.g1610.t1	-	AA3_2(40-669)	AA3_e44	479	Y(1-63)	3
NODE_7_length_651385_cov_59.03.g1644.t1	1.1.3.13	AA3_3(2-541)	AA3_e3	AA3_3+437	N	3
NODE_80_length_235646_cov_57.5.g10398.t1	-	AA3_2(71-662)	AA3_e10	AA3_2+3666	N	3
NODE_84_length_226429_cov_59.3.g10708.t1	-	AA3_1(20-542)	AA3_e61	AA3_1+11856	N	3
NODE_85_length_222536_cov_59.4.g10774.t1	-	AA3_2(45-670)	AA3_e44	14454	N	3
NODE_85_length_222536_cov_59.4.g10819.t1	-	AA3_2(23-589)	AA3_e15	AA3_2+14498	N	3
NODE_86_length_215476_cov_58.3.g10878.t1	-	AA3_2(164-764)	AA3_e39	AA3_2+577595	N	3
NODE_87_length_214500_cov_60.8.g10918.t1	-	AA3(21-614)	AA3_e26	8341	Y(1-60)	3
NODE_8_length_647367_cov_59.33.g1863.t1	-	AA3_2(47-701)	AA3_e44	8860	Y(1-22)	3
NODE_92_length_201278_cov_60.0.g11249.t1	1.1.3.13	AA3_3(6-642)	AA3_e3	AA3_3+4164	N	3
NODE_93_length_198479_cov_58.8.g11336.t1	1.1.3.13	AA3_3(111-578)	AA3_e3	AA3_3+576024	N	3
NODE_94_length_198135_cov_58.3.g11383.t1	-	AA3_2(69-657)	AA3_e48	AA3_2+12290	N	3
NODE_94_length_198135_cov_58.3.g11406.t1	-	AA3_2(6-537)	AA3_e27	AA3_2+12315	N	3
NODE_97_length_194891_cov_58.4.g11571.t1	-	AA3_2(21-581)	AA3_e15	AA3_2+8727	N	3
NODE_9_length_644595_cov_59.24.g2121.t1	-	AA3_2(101-726)	AA3_e44	78	N	3
NODE_105_length_183272_cov_59..g11979.t1	1.1.3.38	AA4(32-579)	AA4_e0	460681	N	3
NODE_48_length_343852_cov_58.7.g7664.t1	-	AA7(129-331)	AA4_e1	611481	Y(1-38)	3
NODE_50_length_343068_cov_59.2.g7860.t1	1.1.3.38	AA4(1-345)	AA4_e0	755	N	3
NODE_68_length_275648_cov_60.0.g9536.t1	-	AA4(135-320)	AA4_e1	611481	N	3
NODE_107_length_178246_cov_59..g12072.t1	-	AA5(764-1267)	AA5_e9	AA5_1+1470	Y(1-15)	3
NODE_164_length_83788_cov_59.7.g14272.t1	1.1.3.9|1.1.3.13|1.1.3.-|1.1.3.7|1.1.3.47	AA5_2(48-655)	AA5_e12	AA5_2+CBM32+13374	Y(1-26)	3
NODE_24_length_475645_cov_59.9.g4593.t1	1.1.3.9|1.1.3.13|1.1.3.-|1.1.3.7|1.1.3.47	AA5_2(102-701)	AA5_e12	AA5_2+5496	Y(1-22)	3
NODE_33_length_406336_cov_59.3.g5921.t1	-	AA5(485-995)	AA5_e9	AA5_1+10475	Y(1-69)	3
NODE_41_length_361846_cov_59.5.g6825.t1	-	AA5(4-576)	AA5_e0	517523	N	3
NODE_20_length_567868_cov_59.4.g4083.t1	1.6.5.6	AA6(4-204)	AA6_e0	939	N	3
NODE_106_length_180570_cov_59..g12015.t1	1.1.3.-	AA7(26-460)	AA7_e0	N	N	2
NODE_110_length_175461_cov_59..g12240.t1	1.1.3.-	AA7(58-488)	AA7_e0	N	Y(1-23)	2
NODE_114_length_163551_cov_60..g12444.t1	1.1.3.-	AA7(57-270)	AA7_e0	N	N	2
NODE_11_length_628090_cov_59.2.g2372.t1	1.1.3.-	AA7(41-482)	AA7_e0	N	N	2
NODE_11_length_628090_cov_59.2.g2426.t1	1.1.3.-	AA7(56-490)	AA7_e0	N	N	2
NODE_120_length_145388_cov_58..g12725.t1	1.1.3.-	AA7(26-465)	AA7_e0	N	N	2
NODE_123_length_140825_cov_60..g12866.t1	1.1.3.-	AA7(653-1095)	AA7_e0	N	Y(1-25)	2
NODE_126_length_134650_cov_59..g12972.t1	1.1.3.-	AA7(50-252)	AA7_e0	N	N	2
NODE_12_length_618959_cov_59.3.g2653.t1	1.1.3.-	AA7(258-441)	AA7_e0	N	N	2
NODE_140_length_114237_cov_58..g13536.t1	1.1.3.-	AA7(52-482)	AA7_e5	N	Y(1-22)	2
NODE_14_length_611510_cov_59.5.g3025.t1	1.1.3.-	AA7(59-491)	AA7_e0	N	Y(1-27)	2
NODE_165_length_80234_cov_57.9.g14304.t1	1.1.3.-	AA7(62-489)	AA7_e0	N	Y(1-19)	2
NODE_169_length_72258_cov_58.2.g14408.t1	1.1.3.-	AA7(75-513)	AA7_e0	N	Y(1-58)	2
NODE_176_length_65640_cov_60.0.g14553.t1	1.1.3.-	AA7(223-436)	AA7_e0	N	N	2
NODE_17_length_591204_cov_58.9.g3535.t1	1.1.3.-	AA7(39-468)	AA7_e0	N	N	2
NODE_18_length_577637_cov_59.4.g3801.t1	1.1.3.-	AA7(32-209)	AA7_e0	N	N	2
NODE_1_length_930680_cov_59.64.g216.t1	1.1.3.-	AA7(12-407)	AA7_e0	N	N	2
NODE_207_length_40157_cov_53.5.g15026.t1	1.1.3.-	AA7(69-484)	AA7_e0	N	Y(1-20)	2
NODE_209_length_38472_cov_51.9.g15051.t1	1.1.3.-	AA7(51-269)	AA7_e0	N	N	2
NODE_20_length_567868_cov_59.4.g4067.t1	1.1.3.-	AA7(39-473)	AA7_e0	N	N	2
NODE_20_length_567868_cov_59.4.g4072.t1	1.1.3.-	AA7(1187-1394)	AA7_e0	N	N	2
NODE_222_length_30878_cov_60.0.g15151.t1	1.1.3.-	AA7(257-452)	AA7_e0	N	N	2
NODE_22_length_494583_cov_58.9.g4366.t1	1.1.3.-	AA7(66-496)	AA7_e0	N	N	2
NODE_22_length_494583_cov_58.9.g4404.t1	1.1.3.-	AA7(58-282)	AA7_e0	N	Y(1-23)	2
NODE_23_length_476318_cov_58.8.g4546.t1	1.1.3.-	AA7(31-258)	AA7_e0	N	N	2
NODE_24_length_475645_cov_59.9.g4712.t1	1.1.3.-	AA7(70-498)	AA7_e0	N	Y(1-25)	2
NODE_25_length_456364_cov_58.6.g4770.t1	-	AA7(37-442)	AA7_e3	N	N	2
NODE_26_length_447842_cov_59.5.g4917.t1	1.1.3.-	AA7(32-458)	AA7_e0	N	N	2
NODE_27_length_437895_cov_59.3.g5082.t1	1.1.3.-	AA7(63-511)	AA7_e0	N	N	2
NODE_28_length_436043_cov_59.2.g5284.t1	-	AA7(77-497)	AA7_e3	N	Y(1-28)	2
NODE_291_length_11104_cov_63.3.g15516.t1	1.1.3.-	AA7(148-343)	AA7_e0	N	N	2
NODE_2_length_923086_cov_59.41.g321.t1	1.1.3.-	AA7(121-315)	AA7_e0	N	Y(1-23)	2
NODE_30_length_430146_cov_59.8.g5550.t1	1.1.3.-	AA7(380-802)	AA7_e0	N	N	2
NODE_30_length_430146_cov_59.8.g5561.t1	1.1.3.-	AA7(66-231)	AA7_e0	N	N	2
NODE_30_length_430146_cov_59.8.g5569.t1	1.1.3.-	AA7(119-542)	AA7_e4	N	Y(1-21)	2
NODE_31_length_414362_cov_59.5.g5591.t1	1.1.3.-	AA7(33-213)	AA7_e0	N	N	2
NODE_33_length_406336_cov_59.3.g5843.t1	1.1.3.-	AA7(32-461)	AA7_e0	N	N	2
NODE_38_length_378437_cov_59.8.g6569.t1	1.1.3.-	AA7(45-454)	AA7_e0	N	N	2
NODE_39_length_370542_cov_59.3.g6597.t1	1.1.3.-	AA7(55-265)	AA7_e0	N	Y(1-19)	2
NODE_3_length_900818_cov_60.12.g658.t1	1.1.3.-	AA7(48-486)	AA7_e0	N	Y(1-33)	2
NODE_41_length_361846_cov_59.5.g6814.t1	1.1.3.-	AA7(56-488)	AA7_e0	N	Y(1-26)	2
NODE_43_length_360830_cov_60.3.g7082.t1	1.1.3.-	AA7(58-270)	AA7_e0	N	Y(1-20)	2
NODE_47_length_349532_cov_59.1.g7532.t1	1.1.3.-	AA7(39-216)	AA7_e0	N	N	2
NODE_50_length_343068_cov_59.2.g7881.t1	1.1.3.-	AA7(131-311)	AA7_e0	N	N	2
NODE_52_length_341633_cov_59.3.g8013.t1	1.1.3.-	AA7(78-504)	AA7_e0	N	Y(1-19)	2
NODE_57_length_318583_cov_58.0.g8497.t1	1.1.3.-	AA7(60-486)	AA7_e0	N	Y(1-22)	2
NODE_57_length_318583_cov_58.0.g8538.t1	1.1.3.-	AA7(53-498)	AA7_e0	N	N	2
NODE_59_length_306462_cov_59.3.g8723.t1	1.1.3.-	AA7(57-273)	AA7_e0	N	N	2
NODE_5_length_720612_cov_59.37.g1177.t1	1.1.3.-	AA7(415-644)	AA7_e0	N	Y(1-26)	2
NODE_5_length_720612_cov_59.37.g1190.t1	1.1.3.-	AA7(39-225)	AA7_e0	N	N	2
NODE_60_length_299236_cov_59.2.g8752.t1	1.1.3.-	AA7(363-790)	AA7_e0	N	N	2
NODE_60_length_299236_cov_59.2.g8754.t1	-	AA7(62-278)	AA7_e3	N	Y(1-30)	2
NODE_60_length_299236_cov_59.2.g8757.t1	1.1.3.-	AA7(1222-1423)	AA7_e0	N	N	2
NODE_62_length_294687_cov_58.5.g8933.t1	1.1.3.-	AA7(67-506)	AA7_e0	N	Y(1-27)	2
NODE_64_length_291120_cov_59.4.g9182.t1	1.1.3.-	AA7(61-493)	AA7_e0	N	Y(1-21)	2
NODE_66_length_280680_cov_59.0.g9320.t1	1.1.3.-	AA7(137-561)	AA7_e5	N	Y(1-35)	2
NODE_71_length_267768_cov_59.0.g9735.t1	1.1.3.-	AA7(132-553)	AA7_e0	N	Y(1-20)	2
NODE_73_length_250128_cov_58.9.g9920.t1	1.1.3.-	AA7(1259-1452)	AA7_e4	N	N	2
NODE_74_length_247780_cov_59.6.g9960.t1	1.1.3.-	AA7(145-335)	AA7_e4	N	N	2
NODE_75_length_246820_cov_59.5.g10034.t1	1.1.3.-	AA7(44-472)	AA7_e4	N	N	2
NODE_7_length_651385_cov_59.03.g1668.t1	1.1.3.-	AA7(564-749)	AA7_e0	N	N	2
NODE_83_length_229750_cov_59.4.g10663.t1	1.1.3.-	AA7(125-323)	AA7_e0	N	N	2
NODE_84_length_226429_cov_59.3.g10743.t1	1.1.3.-	AA7(31-468)	AA7_e0	N	N	2
NODE_86_length_215476_cov_58.3.g10833.t1	1.1.3.-	AA7(240-574)	AA7_e1+AA7_e5	N	N	2
NODE_9_length_644595_cov_59.24.g1915.t1	1.1.3.-	AA7(51-239)	AA7_e0	N	N	2
NODE_9_length_644595_cov_59.24.g1938.t1	1.1.3.-	AA7(39-462)	AA7_e0	N	Y(1-13)	2
NODE_9_length_644595_cov_59.24.g2062.t1	1.1.3.-	AA7(49-486)	AA7_e0	N	N	2
NODE_113_length_165894_cov_60..g12428.t1	1.1.3.-	AA7(52-498)	AA7_e5	561	Y(1-21)	3
NODE_118_length_148491_cov_59..g12653.t1	1.1.3.-	AA7(133-329)	AA7_e0	CBM91+GH43_11	Y(1-36)	3
NODE_12_length_618959_cov_59.3.g2644.t1	1.1.3.-	AA7(153-589)	AA7_e0	146887	Y(1-29)	3
NODE_180_length_60503_cov_56.8.g14646.t1	1.1.3.-	AA7(113-567)	AA7_e5	CBM91+GH43_11	N	3
NODE_1_length_930680_cov_59.64.g196.t1	1.1.3.-	AA7(161-355)	AA7_e0	GH16_3+286626	N	3
NODE_20_length_567868_cov_59.4.g4037.t1	-	AA7(80-259)	AA7_e3	1001	Y(1-22)	3
NODE_25_length_456364_cov_58.6.g4760.t1	1.1.3.-	AA7(190-615)	AA7_e0	3137	Y(1-20)	3
NODE_25_length_456364_cov_58.6.g4854.t1	1.1.3.-	AA7(126-306)	AA7_e4	3137	Y(1-19)	3
NODE_38_length_378437_cov_59.8.g6540.t1	1.1.3.-	AA7(49-488)	AA7_e5	9568	Y(1-51)	3
NODE_41_length_361846_cov_59.5.g6857.t1	1.1.3.-	AA7(153-337)	AA7_e0	553054	Y(1-19)	3
NODE_42_length_360846_cov_59.1.g7005.t1	-	AA7(49-496)	AA7_e3	10734	N	3
NODE_48_length_343852_cov_58.7.g7589.t1	1.1.3.-	AA7(39-466)	AA7_e0	284862	N	3
NODE_71_length_267768_cov_59.0.g9730.t1	1.1.3.-	AA7(154-363)	AA7_e0	3137	Y(1-21)	3
NODE_94_length_198135_cov_58.3.g11371.t1	1.1.3.-	AA7(151-580)	AA7_e4	553054	Y(1-17)	3
NODE_9_length_644595_cov_59.24.g2036.t1	1.1.3.-	AA7(115-322)	AA7_e5	CBM91+GH43_11	Y(1-27)	3
NODE_43_length_360830_cov_60.3.g7056.t1	-	AA8(28-210)	AA8_e4	N	Y(1-23)	2
NODE_52_length_341633_cov_59.3.g8087.t1	1.1.99.18	AA8(41-201)	AA8_e1	N	Y(1-24)	2
NODE_153_length_96321_cov_58.8.g13972.t1	1.1.99.18|-	AA8(23-199)+AA3_1(232-771)	AA8_e5+AA3_e61	AA3_1+AA8+2482	Y(1-18)	3
NODE_1_length_930680_cov_59.64.g190.t1	1.1.99.18	AA8(955-1139)	AA8_e5	2700	N	3
NODE_29_length_430602_cov_58.8.g5412.t1	1.1.99.18|-	AA8(27-204)+AA3_1(240-774)	AA8_e5+AA3_e61	AA3_1+AA8+8637	Y(1-21)	3
NODE_38_length_378437_cov_59.8.g6518.t1	-	AA8(43-218)	AA8_e0	9588	Y(1-30)	3
NODE_49_length_343784_cov_60.1.g7724.t1	1.1.99.18	AA8(27-206)+AA3_1(241-782)	AA8_e5+AA3_e46	AA3_1+AA8+6779	Y(1-24)	3
NODE_4_length_747360_cov_59.42.g940.t1	1.1.99.18	AA8(143-333)+AA3_1(360-910)	AA8_e5+AA3_e46	AA3_1+CBM1+AA8+5027	N	3
NODE_53_length_338885_cov_57.6.g8172.t1	-	AA8(26-204)	AA8_e3	15253	N	3
NODE_131_length_127300_cov_58..g13202.t1	1.14.99.56|1.14.99.54	AA9(9-230)	AA9_e20	8510	Y(1-22)	3
NODE_13_length_616167_cov_59.6.g2908.t1	1.14.99.54|1.14.99.56	AA9(12-238)	AA9_e46	AA9+1254	Y(1-23)	3
NODE_140_length_114237_cov_58..g13546.t1	1.14.99.54|1.14.99.56	AA9(10-234)	AA9_e15	4025	Y(1-22)	3
NODE_151_length_96995_cov_59.8.g13886.t1	1.14.99.54|1.14.99.56	AA9(4-213)	AA9_e6	AA9	N	3
NODE_176_length_65640_cov_60.0.g14550.t1	1.14.99.54|1.14.99.56	AA9(820-1005)	AA9_e7	9778	N	3
NODE_17_length_591204_cov_58.9.g3546.t1	-	AA9(69-288)	AA9_e30	14729	N	3
NODE_186_length_54767_cov_54.2.g14729.t1	1.14.99.54|1.14.99.56	AA9(6-214)	AA9_e7	15165	Y(1-30)	3
NODE_19_length_573457_cov_59.1.g3912.t1	1.14.99.54|1.14.99.56	AA9(8-228)	AA9_e46	10210	Y(1-22)	3
NODE_26_length_447842_cov_59.5.g4918.t1	1.14.99.56	AA9(7-221)	AA9_e23	4777	N	3
NODE_30_length_430146_cov_59.8.g5528.t1	-	AA9(6-218)	AA9_e47	6473	N	3
NODE_31_length_414362_cov_59.5.g5609.t1	-	AA9(7-224)	AA9_e4	12594	N	3
NODE_33_length_406336_cov_59.3.g5810.t1	1.14.99.56|1.14.99.54	AA9(6-224)	AA9_e31	10057	N	3
NODE_35_length_398040_cov_59.0.g6200.t1	1.14.99.54	AA9(9-209)	AA9_e36	12828	Y(1-21)	3
NODE_42_length_360846_cov_59.1.g7003.t1	1.14.99.54|1.14.99.56	AA9(10-236)	AA9_e14	10736	Y(1-19)	3
NODE_45_length_357668_cov_60.3.g7250.t1	-	AA9(10-235)	AA9_e48	15060	N	3
NODE_45_length_357668_cov_60.3.g7368.t1	-	AA9(9-232)	AA9_e12	AA9+15159	Y(1-21)	3
NODE_49_length_343784_cov_60.1.g7725.t1	1.14.99.54	AA9(8-205)	AA9_e36	6780	Y(1-20)	3
NODE_4_length_747360_cov_59.42.g848.t1	-	AA9(8-228)	AA9_e1	5109	Y(1-35)	3
NODE_4_length_747360_cov_59.42.g875.t1	-	AA9(107-272)	AA9_e5	5083	Y(1-34)	3
NODE_53_length_338885_cov_57.6.g8133.t1	-	AA9(1064-1288)	AA9_e29	15210	N	3
NODE_63_length_293099_cov_58.6.g9042.t1	1.14.99.54|1.14.99.56	AA9(14-237)	AA9_e14	12364	N	3
NODE_84_length_226429_cov_59.3.g10719.t1	-	AA9(8-217)	AA9_e24	11894	N	3
NODE_85_length_222536_cov_59.4.g10805.t1	1.14.99.56|1.14.99.54	AA9(8-226)	AA9_e20	14484	Y(1-22)	3
NODE_85_length_222536_cov_59.4.g10814.t1	1.14.99.54	AA9(8-228)	AA9_e16	14493	Y(1-22)	3
NODE_89_length_208520_cov_58.7.g11065.t1	1.14.99.54	AA9(8-219)	AA9_e9	6019	N	3
NODE_92_length_201278_cov_60.0.g11257.t1	1.14.99.56|1.14.99.54	AA9(350-569)	AA9_e20	AA9+CBM1	Y(1-20)	3
NODE_99_length_191364_cov_58.9.g11690.t1	-	AA9(6-209)	AA9_e41	AA9+1743	N	3	246
NODE_166_length_79822_cov_65.4.g14316.t1	-	CBM13(24-171)	CBM13_e152	N	N	2
NODE_155_length_91167_cov_59.1.g14020.t1	-	GH16_19(109-273)	CBM18_e25+GH16_e15	GH16_19+CBM18+12693	Y(1-21)	3
NODE_22_length_494583_cov_58.9.g4400.t1	3.2.1.14	GH18(505-847)	CBM18_e13+GH18_e72	CBM50+CBM18+324867	N	3
NODE_65_length_280985_cov_58.7.g9233.t1	3.2.1.14	GH18(334-679)	CBM18_e13+GH18_e72	CBM50+CBM18+169959	N	3
NODE_59_length_306462_cov_59.3.g8699.t1	3.2.1.3	N	CBM20_e31	503182	Y(1-48)	2
NODE_48_length_343852_cov_58.7.g7660.t1	-	CBM21(492-596)	CBM21_e9	12045	N	3
NODE_88_length_214358_cov_59.6.g10956.t1	-	N	CBM48_e18	13137	N	2
NODE_238_length_24161_cov_58.5.g15278.t1	2.4.1.18	GH13_8(328-650)	CBM48_e32+GH13_e20	GH13_8+GH13_8+9332	N	3
NODE_79_length_237183_cov_60.0.g10367.t1	-	N	CBM50_e307	510177	N	2
NODE_68_length_275648_cov_60.0.g9534.t1	-	N	CBM50_e516	CBM50+CBM50+11882	Y(1-32)	2
NODE_75_length_246820_cov_59.5.g10028.t1	-	N	CBM50_e566	CBM50+CBM50+175388	N	2
NODE_27_length_437895_cov_59.3.g5026.t1	-	CBM63(138-209)	CBM63_e9	14877	Y(1-21)	3
NODE_137_length_116504_cov_59..g13421.t1	-	N	CBM66_e12	CBM0	N	2
NODE_17_length_591204_cov_58.9.g3491.t1	3.2.1.40|-	CBM67(155-330)+GH78(358-881)	CBM67_e28+GH78_e16	13823	N	3
NODE_38_length_378437_cov_59.8.g6490.t1	-	CBM67(12-194)+GH78(286-756)	CBM67_e14+GH78_e73	9619	N	3
NODE_45_length_357668_cov_60.3.g7306.t1	-	CBM67(15-154)+GH78(269-763)	CBM67_e14+GH78_e23	15096	N	3
NODE_50_length_343068_cov_59.2.g7799.t1	3.2.1.40|3.1.1.73	CBM67(154-328)+GH78(350-895)	CBM67_e28+GH78_e80	689	N	3
NODE_66_length_280680_cov_59.0.g9355.t1	-	CBM67(136-319)+GH78(349-839)	CBM67_e27+GH78_e41	511741	N	3
NODE_8_length_647367_cov_59.33.g1843.t1	3.2.1.40|-	CBM67(132-314)+GH78(336-835)	CBM67_e28+GH78_e32	8887	Y(1-19)	3
NODE_8_length_647367_cov_59.33.g1844.t1	-	CBM67(137-320)+GH78(349-849)	CBM67_e27+GH78_e41	511741	N	3	20
NODE_12_length_618959_cov_59.3.g2570.t1	-	CE1(38-225)	CE1_e37	N	Y(1-29)	2
NODE_72_length_251166_cov_59.2.g9872.t1	-	CE1(30-234)	CE1_e11	N	Y(1-56)	2
NODE_110_length_175461_cov_59..g12254.t1	-	CE1(35-237)	CE1_e39	2330	Y(1-28)	3
NODE_136_length_118043_cov_59..g13386.t1	3.1.1.72	CE1(87-275)	CE1_e20	662	N	3
NODE_17_length_591204_cov_58.9.g3599.t1	3.1.1.72|3.2.1.8	CE1(28-213)	CE1_e24	14776	N	3
NODE_183_length_56578_cov_59.2.g14688.t1	3.1.1.72	CE1(47-235)	CE1_e4	13608	Y(1-19)	3
NODE_246_length_20134_cov_57.4.g15329.t1	-	CE1(35-240)	CE1_e34	12439	Y(1-31)	3
NODE_71_length_267768_cov_59.0.g9751.t1	3.1.1.72	CE1(46-241)	CE1_e4	654170	Y(1-31)	3
NODE_106_length_180570_cov_59..g12022.t1	3.1.1.-	CE12(21-238)	CE12_e43	540938	Y(1-20)	3
NODE_137_length_116504_cov_59..g13407.t1	-	CE12(613-797)	CE12_e13	2989	N	3
NODE_149_length_97148_cov_59.5.g13832.t1	-	CE12(34-229)	CE12_e61	7695	Y(1-26)	3
NODE_32_length_407556_cov_59.0.g5741.t1	3.1.1.-	CE12(35-248)	CE12_e43	10916	Y(1-20)	3
NODE_42_length_360846_cov_59.1.g6988.t1	3.1.1.-	CE12(8-215)	CE12_e43	10749	N	3
NODE_88_length_214358_cov_59.6.g10945.t1	-	CE12(36-224)	CE12_e61	13148	Y(1-21)	3
NODE_183_length_56578_cov_59.2.g14686.t1	3.1.1.-	CE15(84-399)	CE15_e15	13610	Y(1-20)	3
NODE_45_length_357668_cov_60.3.g7249.t1	3.1.1.-	CE15(43-364)	CE15_e22	15059	N	3
NODE_99_length_191364_cov_58.9.g11685.t1	3.1.1.-	CE15(42-362)	CE15_e22	211376	N	3
NODE_100_length_188732_cov_56..g11714.t1	-	CE16(39-321)	CE16_e4	10479	Y(1-24)	3
NODE_15_length_608604_cov_59.6.g3252.t1	3.1.1.6	CE16(37-295)	CE16_e0	11623	Y(1-26)	3
NODE_171_length_69328_cov_58.3.g14441.t1	-	CE16(34-336)	CE16_e2	13156	Y(1-24)	3
NODE_19_length_573457_cov_59.1.g3952.t1	-	CE16(25-276)	CE16_e3	10251	Y(1-20)	3
NODE_207_length_40157_cov_53.5.g15033.t1	-	CE16(39-318)	CE16_e2	12444	Y(1-22)	3
NODE_4_length_747360_cov_59.42.g1035.t1	-	CE16(320-558)	CE16_e1	25099	N	3
NODE_65_length_280985_cov_58.7.g9239.t1	-	CE16(33-332)	CE16_e2	499493	Y(1-23)	3
NODE_77_length_242137_cov_60.0.g10224.t1	3.1.1.6	CE16(133-442)	CE16_e10	6669	N	3
NODE_82_length_231338_cov_59.3.g10544.t1	-	CE16(2240-2541)	CE16_e2	10422	N	3
NODE_30_length_430146_cov_59.8.g5455.t1	-	CE2(195-404)	CE2_e17	CE2+7167	Y(1-24)	3
NODE_126_length_134650_cov_59..g12974.t1	-	CE3(310-545)	CE3_e17	N	N	2
NODE_161_length_86278_cov_60.8.g14191.t1	-	CE3(99-292)	CE3_e20	N	N	2
NODE_3_length_900818_cov_60.12.g616.t1	-	CE3(102-278)	CE3_e14	N	N	2
NODE_44_length_359445_cov_61.1.g7238.t1	-	CE3(1200-1402)	CE3_e20	N	N	2
NODE_52_length_341633_cov_59.3.g8095.t1	-	CE3(41-235)	CE3_e14	N	Y(1-24)	2
NODE_63_length_293099_cov_58.6.g9072.t1	-	CE3(36-227)	CE3_e20	N	N	2
NODE_14_length_611510_cov_59.5.g2956.t1	-	CE3(415-604)	CE3_e27	301141	N	3
NODE_227_length_27344_cov_58.8.g15200.t1	3.2.1.59|-	CE3(68-275)+CBM24(941-1014)	CE3_e28+CBM24_e0	4330	Y(1-24)	3
NODE_23_length_476318_cov_58.8.g4488.t1	-	CE3(3091-3283)	CE3_e28	149642	N	3
NODE_27_length_437895_cov_59.3.g5123.t1	-	CE3(55-248)	CE3_e30	283441	Y(1-23)	3
NODE_43_length_360830_cov_60.3.g7126.t1	-	CE3(60-261)	CE3_e14	CBM24+650409	Y(1-27)	3
NODE_45_length_357668_cov_60.3.g7361.t1	-	CE3(97-297)	CE3_e14	187847	Y(1-44)	3
NODE_62_length_294687_cov_58.5.g8922.t1	-	CE3(24-219)	CE3_e8	12896	Y(1-20)	3
NODE_105_length_183272_cov_59..g11972.t1	-	CE4(92-197)	CE4_e281	N	N	2
NODE_10_length_635691_cov_59.2.g2194.t1	-	CE4(44-149)	CE4_e119	N	N	2
NODE_45_length_357668_cov_60.3.g7299.t1	3.5.1.41	CE4(287-415)	CE4_e46	N	N	2
NODE_55_length_323733_cov_59.8.g8333.t1	3.5.1.41	N	CE4_e177	5280	N	2
NODE_39_length_370542_cov_59.3.g6667.t1	3.5.1.41	N	CE4_e177	2573	N	2
NODE_108_length_177212_cov_60..g12137.t1	-	CE4(155-281)	CE4_e60	CBM18+CBM18+CE4+5340	Y(1-20)	3
NODE_13_length_616167_cov_59.6.g2890.t1	-	CE4(597-717)	CE4_e329	7203	Y(1-23)	3
NODE_28_length_436043_cov_59.2.g5210.t1	-	CE4(44-173)	CE4_e357	502337	N	3
NODE_40_length_367258_cov_59.8.g6784.t1	-	CE4(217-339)	CE4_e66	CE4+9809	N	3
NODE_5_length_720612_cov_59.37.g1093.t1	3.5.1.41	CE4(97-225)	CE4_e46	4370	N	3
NODE_60_length_299236_cov_59.2.g8818.t1	-	CE4(171-300)	CE4_e161	CBM18+CE4+864	Y(1-21)	3
NODE_12_length_618959_cov_59.3.g2634.t1	3.1.1.74	CE5(43-209)	CE5_e39	N	Y(1-23)	2
NODE_240_length_22003_cov_59.3.g15295.t1	3.1.1.74	CE5(61-241)	CE5_e39	N	Y(1-49)	2
NODE_28_length_436043_cov_59.2.g5202.t1	-	CE5(29-245)	CE5_e49	N	Y(1-29)	2
NODE_10_length_635691_cov_59.2.g2134.t1	-	CE5(60-232)	CE5_e10	3235	Y(1-24)	3
NODE_12_length_618959_cov_59.3.g2620.t1	3.1.1.74	CE5(41-217)	CE5_e22	9125	N	3
NODE_176_length_65640_cov_60.0.g14561.t1	-	CE5(41-212)	CE5_e10	9769	Y(1-19)	3
NODE_19_length_573457_cov_59.1.g3927.t1	-	CE5(70-242)	CE5_e57	10227	Y(1-19)	3
NODE_21_length_510237_cov_60.1.g4166.t1	-	CE5(43-215)	CE5_e10	11443	Y(1-19)	3
NODE_26_length_447842_cov_59.5.g4875.t1	-	CE5(28-230)	CE5_e42	4736	Y(1-22)	3
NODE_26_length_447842_cov_59.5.g4879.t1	3.1.1.74	CE5(88-260)	CE5_e39	4742	Y(1-22)	3
NODE_2_length_923086_cov_59.41.g441.t1	-	CE5(29-221)	CE5_e49	6180	N	3
NODE_51_length_342435_cov_58.6.g7925.t1	3.1.1.74	CE5(31-223)	CE5_e27	201879	Y(1-20)	3
NODE_57_length_318583_cov_58.0.g8504.t1	-	CE5(40-212)	CE5_e57	8420	Y(1-16)	3
NODE_65_length_280985_cov_58.7.g9226.t1	-	CE5(27-228)	CE5_e37	3622	Y(1-20)	3
NODE_66_length_280680_cov_59.0.g9360.t1	3.1.1.74	CE5(47-220)	CE5_e22	2191	Y(1-19)	3
NODE_90_length_208426_cov_58.2.g11142.t1	3.1.1.74	CE5(127-295)	CE5_e39	4480	Y(1-31)	3
NODE_23_length_476318_cov_58.8.g4446.t1	-	CE8(71-403)	CE8_e26	10522	N	3
NODE_5_length_720612_cov_59.37.g1226.t1	-	CE8(61-351)	CE8_e26	4299	Y(1-20)	3
NODE_71_length_267768_cov_59.0.g9748.t1	-	CE8(277-535)+CE8(733-1012)+CE8(1089-1323)+CE8(1426-1719)+CE8(1783-2070)	CE8_e46+CE8_e46+CE8_e46+CE8_e46+CE8_e46	CE8+CE8+CE8+CE8+342	N	3
NODE_80_length_235646_cov_57.5.g10441.t1	-	CE8(31-306)	CE8_e40	3710	Y(1-19)	3
NODE_54_length_332362_cov_58.6.g8217.t1	-	CE9(23-413)	CE9_e4	14286	N	3	92
NODE_22_length_494583_cov_58.9.g4418.t1	3.2.1.21	GH1(11-484)	GH1_e105	14520	N	3
NODE_5_length_720612_cov_59.37.g1099.t1	-	GH1(270-688)	GH1_e55	4379	N	3
NODE_75_length_246820_cov_59.5.g10036.t1	-	GH1(128-575)	GH1_e55	143066	N	3
NODE_98_length_193582_cov_60.0.g11595.t1	3.2.1.21	GH1(2-469)	GH1_e105	26663	N	3
NODE_17_length_591204_cov_58.9.g3500.t1	3.2.1.8	GH10(30-324)	GH10_e64	13812	Y(1-18)	3
NODE_1_length_930680_cov_59.64.g142.t1	3.2.1.8	GH10(23-334)	GH10_e40	2752	Y(1-29)	3
NODE_34_length_403836_cov_59.0.g6070.t1	3.2.1.8	GH10(31-326)	GH10_e64	1635	Y(1-17)	3
NODE_71_length_267768_cov_59.0.g9749.t1	3.2.1.8	GH10(53-345)	GH10_e64	593817	Y(1-18)	3
NODE_77_length_242137_cov_60.0.g10227.t1	3.2.1.8	GH10(23-340)	GH10_e67	6666	N	3
NODE_15_length_608604_cov_59.6.g3191.t1	-	GH105(38-395)	GH105_e20	11752	Y(1-25)	3
NODE_18_length_577637_cov_59.4.g3780.t1	-	GH105(67-444)	GH105_e34	3027	Y(1-21)	3
NODE_33_length_406336_cov_59.3.g5905.t1	-	GH105(47-369)	GH105_e57	10458	N	3
NODE_100_length_188732_cov_56..g11716.t1	-	GH106(27-943)	GH106_e5	624000	Y(1-26)	3
NODE_17_length_591204_cov_58.9.g3607.t1	-	GH106(33-778)	GH106_e15	14782	N	3
NODE_2_length_923086_cov_59.41.g364.t1	-	GH106(28-931)	GH106_e15	38	Y(1-24)	3
NODE_3_length_900818_cov_60.12.g687.t1	-	GH106(719-1664)	GH106_e25	6941	N	3
NODE_52_length_341633_cov_59.3.g8035.t1	-	GH106(24-782)	GH106_e15	620960	N	3
NODE_7_length_651385_cov_59.03.g1724.t1	-	GH106(34-793)	GH106_e15	288	N	3
NODE_85_length_222536_cov_59.4.g10764.t1	-	GH106(283-784)+GH106(803-1151)	GH106_e19+GH106_e19	14442	Y(1-20)	3
NODE_9_length_644595_cov_59.24.g2098.t1	-	GH188(2-147)	GH109_e7	N	N	2
NODE_17_length_591204_cov_58.9.g3451.t1	3.2.1.8	GH11(67-234)	GH11_e17	13877	Y(1-20)	3
NODE_17_length_591204_cov_58.9.g3623.t1	3.2.1.8	GH11(44-213)	GH11_e16	14796	Y(1-20)	3
NODE_20_length_567868_cov_59.4.g4023.t1	3.2.1.8	GH11(136-313)	GH11_e8	74571	N	3
NODE_64_length_291120_cov_59.4.g9106.t1	3.2.1.8	GH11(46-221)	GH11_e8	7328	Y(1-21)	3
NODE_51_length_342435_cov_58.6.g7975.t1	-	GH114(112-252)	GH114_e4	14005	Y(1-30)	3
NODE_100_length_188732_cov_56..g11719.t1	3.2.1.131	GH115(21-903)	GH115_e0+GH115_e0	378520	N	3
NODE_122_length_142368_cov_59..g12830.t1	3.2.1.131	GH115(47-713)	GH115_e0	13566	N	3
NODE_133_length_122399_cov_59..g13258.t1	3.2.1.131	GH115(38-714)	GH115_e0	13770	Y(1-21)	3
NODE_180_length_60503_cov_56.8.g14637.t1	3.2.1.131	GH115(243-670)	GH115_e0	3449	N	3
NODE_389_length_6293_cov_39.52.g15756.t1	3.2.1.4|3.2.1.151|3.2.1.73	GH12(101-271)	GH12_e41	N	Y(1-28)	2
NODE_1_length_930680_cov_59.64.g249.t1	-	GH12(260-405)	GH12_e15	2629	Y(1-21)	3
NODE_53_length_338885_cov_57.6.g8130.t1	-	GH12(232-377)	GH12_e32	15205	N	3
NODE_151_length_96995_cov_59.8.g13897.t1	-	GH125(75-496)	GH125_e2	3477	Y(1-29)	3
NODE_35_length_398040_cov_59.0.g6220.t1	-	GH125(92-526)	GH125_e2	12846	Y(1-22)	3
NODE_54_length_332362_cov_58.6.g8229.t1	-	GH125(27-418)	GH125_e2	14297	N	3
NODE_35_length_398040_cov_59.0.g6110.t1	3.2.1.185	GH127(18-565)	GH127_e0	537571	N	3
NODE_7_length_651385_cov_59.03.g1606.t1	-	GH128(59-270)	GH128_e17	N	Y(1-20)	2
NODE_22_length_494583_cov_58.9.g4358.t1	-	GH128(49-286)	GH128_e26	14575	Y(1-23)	3
NODE_27_length_437895_cov_59.3.g5141.t1	-	GH128(178-391)	GH128_e34	15011	N	3
NODE_35_length_398040_cov_59.0.g6202.t1	-	GH128(42-276)	GH128_e2	12829	Y(1-18)	3
NODE_12_length_618959_cov_59.3.g2627.t1	3.2.1.1|3.2.1.116|2.4.1.-	GH13_5(39-381)	GH13_e173	GH13_5+9116	N	3
NODE_197_length_45838_cov_59.3.g14895.t1	3.2.1.1|3.2.1.116|2.4.1.-	GH13_5(87-340)	GH13_e173	217802	N	3
NODE_24_length_475645_cov_59.9.g4578.t1	5.4.99.11|3.2.1.20|3.2.1.10|3.2.1.-|3.2.1.70	GH13_40(41-401)	GH13_e122	GH13_40+5510	N	3
NODE_28_length_436043_cov_59.2.g5268.t1	3.2.1.10	GH13_40(42-401)	GH13_e151	GH13_40+65	N	3
NODE_35_length_398040_cov_59.0.g6181.t1	5.4.99.11|3.2.1.20|3.2.1.10|3.2.1.-|3.2.1.70	GH13_40(75-436)	GH13_e122	GH13_40+12808	N	3
NODE_60_length_299236_cov_59.2.g8795.t1	2.4.1.25|3.2.1.33	GH13_25(169-316)+GH13_25(495-713)+GH133(1078-1534)	GH13_e153+GH133_e0	GH133+GH13_25+843	N	3
NODE_7_length_651385_cov_59.03.g1676.t1	3.2.1.1|1.14.99.55	GH13_1(54-355)+CBM20(503-593)	GH13_e124+CBM20_e25	CBM20+GH13_1+528	Y(1-18)	3
NODE_95_length_197198_cov_59.5.g11422.t1	5.4.99.11|3.2.1.20|3.2.1.10|3.2.1.-|3.2.1.70	GH13_40(70-446)	GH13_e122	GH13_40+481898	N	3
NODE_95_length_197198_cov_59.5.g11423.t1	5.4.99.11|3.2.1.20|3.2.1.10|3.2.1.-|3.2.1.70	GH13_40(35-394)	GH13_e122	GH13_40+492940	N	3
NODE_15_length_608604_cov_59.6.g3161.t1	3.2.1.-	GH131(15-254)	GH131_e5	11778	N	3
NODE_27_length_437895_cov_59.3.g5023.t1	3.2.1.-	GH131(22-262)	GH131_e5	GH131+466215	Y(1-25)	3
NODE_5_length_720612_cov_59.37.g1296.t1	-	GH132(30-316)	GH132_e1	4232	Y(1-23)	3
NODE_96_length_195120_cov_59.5.g11492.t1	-	GH132(114-424)	GH132_e2	1801	N	3
NODE_138_length_116481_cov_59..g13473.t1	-	GH135(41-273)	GH135_e12	609183	Y(1-31)	3
NODE_5_length_720612_cov_59.37.g1134.t1	-	GH135(1-138)+GH135(164-402)	GH135_e30+GH135_e30	GH135	N	3
NODE_76_length_244309_cov_58.6.g10114.t1	-	GH135(54-289)	GH135_e30	11155	N	3
NODE_76_length_244309_cov_58.6.g10115.t1	-	GH135(11-293)	GH135_e8	11156	N	3
NODE_167_length_77762_cov_60.2.g14352.t1	-	GH140(242-511)	GH140_e11	2043	N	3
NODE_22_length_494583_cov_58.9.g4267.t1	-	GH140(861-1358)	GH140_e15	14669	N	3
NODE_94_length_198135_cov_58.3.g11364.t1	-	GH142(34-510)	GH142_e2	12267	Y(1-21)	3
NODE_63_length_293099_cov_58.6.g9022.t1	-	GH146(41-555)	GH146_e5	12349	Y(1-23)	3
NODE_27_length_437895_cov_59.3.g5089.t1	3.2.1.3|1.14.99.55	GH15(58-467)+CBM20(551-641)	GH15_e31+CBM20_e25	CBM20+14951	N	3
NODE_5_length_720612_cov_59.37.g1140.t1	3.2.1.3	GH15(47-462)+CBM20(514-601)	GH15_e31+CBM20_e31	CBM20+579679	Y(1-26)	3
NODE_70_length_271629_cov_58.5.g9652.t1	3.2.1.3	GH15(49-457)	GH15_e31	12479	Y(1-32)	3
NODE_74_length_247780_cov_59.6.g9986.t1	-	GH15(289-658)	GH15_e38	1885	N	3
NODE_40_length_367258_cov_59.8.g6730.t1	-	GH152(70-336)	GH152_e10	9871	Y(1-26)	3
NODE_179_length_62130_cov_59.1.g14626.t1	-	GH154(16-377)	GH154_e10	8488	N	3
NODE_93_length_198479_cov_58.8.g11298.t1	-	GH154(26-374)	GH154_e10	11024	N	3
NODE_106_length_180570_cov_59..g12024.t1	3.2.1.6	GH16_3(33-281)	GH16_e87	GH16_3+2136	Y(1-21)	3
NODE_118_length_148491_cov_59..g12669.t1	-	GH16_1(309-543)	GH16_e91	GH16_1+8316	N	3
NODE_125_length_136446_cov_59..g12946.t1	-	GH16_18(70-226)	GH16_e149	GH16_18+10342	Y(1-22)	3
NODE_133_length_122399_cov_59..g13265.t1	-	GH16_18(72-228)	GH16_e153	GH16_18+13776	Y(1-24)	3
NODE_136_length_118043_cov_59..g13394.t1	-	GH16_22(94-311)	GH16_e179	GH16_22+654	Y(1-25)	3
NODE_150_length_97003_cov_59.6.g13866.t1	-	GH16_1(88-327)	GH16_e207	GH16_1+572783	Y(1-22)	3
NODE_157_length_90956_cov_57.9.g14067.t1	-	GH16_22(90-289)	GH16_e122	GH16_22+14671	N	3
NODE_20_length_567868_cov_59.4.g4135.t1	-	GH16_18(69-224)	GH16_e274	GH16_18+881	Y(1-22)	3
NODE_28_length_436043_cov_59.2.g5200.t1	3.2.1.39	GH16_3(31-291)	GH16_e303	GH16_3+15302	N	3
NODE_2_length_923086_cov_59.41.g566.t1	-	GH16_1(74-307)	GH16_e226	GH16_1+6308	N	3
NODE_31_length_414362_cov_59.5.g5616.t1	-	GH16_22(91-304)	GH16_e291	GH16_22+585727	Y(1-23)	3
NODE_33_length_406336_cov_59.3.g5912.t1	3.2.1.39	GH16_4(136-454)	GH16_e102	GH16_4+10465	N	3
NODE_3_length_900818_cov_60.12.g651.t1	-	GH16_22(589-766)	GH16_e122	GH16_22+5835	N	3
NODE_3_length_900818_cov_60.12.g799.t1	-	GH16_23(115-308)	GH16_e100	GH16_23+5889	Y(1-26)	3
NODE_45_length_357668_cov_60.3.g7345.t1	2.4.1.-	GH16_18(48-213)	GH16_e300	GH16_18+CBM18+15137	N	3
NODE_4_length_747360_cov_59.42.g1066.t1	-	GH16_1(46-287)	GH16_e68	GH16_1+4887	N	3
NODE_62_length_294687_cov_58.5.g8931.t1	-	GH16_18(67-222)	GH16_e200	GH16_18+12905	Y(1-19)	3
NODE_64_length_291120_cov_59.4.g9103.t1	3.2.1.181	GH16_10(41-234)	GH16_e289	GH16_10+7325	Y(1-23)	3
NODE_71_length_267768_cov_59.0.g9793.t1	-	GH16_10(49-239)	GH16_e29	GH16_10+7700	N	3
NODE_74_length_247780_cov_59.6.g10006.t1	-	GH16_1(64-290)	GH16_e109	GH16_1+1867	Y(1-18)	3
NODE_96_length_195120_cov_59.5.g11493.t1	2.4.1.-|3.2.1.39	GH16_18(135-256)	GH16_e159	1802	N	3
NODE_107_length_178246_cov_59..g12101.t1	3.2.1.-	N	GH17_e33	1443	N	2
NODE_11_length_628090_cov_59.2.g2366.t1	-	N	GH17_e57	9350	N	2
NODE_39_length_370542_cov_59.3.g6594.t1	3.2.1.-|2.4.1.-	GH17(451-720)	GH17_e67	2489	N	3
NODE_3_length_900818_cov_60.12.g813.t1	-	GH17(176-421)	GH17_e14	5903	N	3
NODE_61_length_295908_cov_58.3.g8887.t1	-	GH17(50-308)	GH17_e7	4585	Y(1-33)	3
NODE_100_length_188732_cov_56..g11733.t1	-	N	GH18_e161	10671	Y(1-20)	2
NODE_101_length_188712_cov_59..g11755.t1	-	GH18(189-535)	GH18_e61	CBM18+404485	Y(1-25)	3
NODE_123_length_140825_cov_60..g12861.t1	-	GH18(99-434)	GH18_e318	CBM18+CBM18+520437	N	3
NODE_14_length_611510_cov_59.5.g2981.t1	-	GH18(243-385)	GH18_e170	CBM18+CBM18+8016	N	3
NODE_203_length_43415_cov_58.3.g14976.t1	3.2.1.14	GH18(9-358)	GH18_e20	14814	N	3
NODE_33_length_406336_cov_59.3.g5928.t1	-	GH18(137-479)	GH18_e318	CBM18+CBM18+4702	Y(1-26)	3
NODE_36_length_394553_cov_59.3.g6321.t1	-	GH18(12-319)	GH18_e143	GH18	N	3
NODE_38_length_378437_cov_59.8.g6468.t1	3.2.1.-	GH18(24-424)	GH18_e227	CBM18+GH18	Y(1-18)	3
NODE_39_length_370542_cov_59.3.g6700.t1	-	GH18(31-339)	GH18_e384	GH18	N	3
NODE_3_length_900818_cov_60.12.g769.t1	3.2.1.96	GH18(29-329)	GH18_e169	5864	N	3
NODE_43_length_360830_cov_60.3.g7066.t1	-	GH18(209-569)	GH18_e61	5349	N	3
NODE_45_length_357668_cov_60.3.g7276.t1	3.2.1.-	GH18(46-383)	GH18_e227	15091	N	3
NODE_48_length_343852_cov_58.7.g7678.t1	3.2.1.14	GH18(141-485)	GH18_e253	CBM18+CBM18+7676	Y(1-23)	3
NODE_4_length_747360_cov_59.42.g1078.t1	-	GH18(206-554)	GH18_e61	CBM18+GH18	Y(1-37)	3
NODE_50_length_343068_cov_59.2.g7828.t1	3.2.1.14	GH18(29-277)	GH18_e94	GH18+721	Y(1-22)	3
NODE_56_length_323237_cov_59.5.g8422.t1	-	GH18(165-367)	GH18_e61	CBM18+13226	Y(1-23)	3
NODE_61_length_295908_cov_58.3.g8879.t1	3.2.1.14	GH18(328-668)	GH18_e20	GH18	N	3
NODE_68_length_275648_cov_60.0.g9533.t1	3.2.1.14	GH18(160-500)	GH18_e253	CBM18+CBM18+11881	N	3
NODE_71_length_267768_cov_59.0.g9743.t1	-	GH18(86-433)	GH18_e61	CBM18+303832	Y(1-27)	3
NODE_75_length_246820_cov_59.5.g10027.t1	-	GH18(264-621)	GH18_e61	CBM18+GH18	N	3
NODE_76_length_244309_cov_58.6.g10108.t1	-	GH18(99-455)	GH18_e61	CBM18+CBM18+265981	N	3
NODE_77_length_242137_cov_60.0.g10236.t1	-	GH18(167-507)	GH18_e286	CBM18+CBM18+13167	N	3
NODE_87_length_214500_cov_60.8.g10923.t1	3.2.1.14	GH18(136-488)	GH18_e253	CBM18+GH18	Y(1-30)	3
NODE_93_length_198479_cov_58.8.g11334.t1	3.2.1.96	GH18(37-229)	GH18_e169	11080	N	3
NODE_98_length_193582_cov_60.0.g11621.t1	-	GH18(8-334)	GH18_e107	12984	N	3
NODE_9_length_644595_cov_59.24.g2043.t1	3.2.1.14	GH18(37-386)	GH18_e272	161	Y(1-35)	3
NODE_114_length_163551_cov_60..g12476.t1	3.2.1.23	GH2_10(30-915)	GH2_e61	GH2_10+3948	N	3
NODE_122_length_142368_cov_59..g12802.t1	3.2.1.25	GH2_13(9-711)	GH2_e138	GH2_13+13597	N	3
NODE_12_length_618959_cov_59.3.g2623.t1	3.2.1.25	GH2_13(13-735)	GH2_e138	GH2_13+9120	N	3
NODE_13_length_616167_cov_59.6.g2771.t1	-	GH2_19(18-664)	GH2_e76	GH2_19+1119	N	3
NODE_13_length_616167_cov_59.6.g2898.t1	3.2.1.165	GH2_16(72-742)	GH2_e60	GH2_16+1243	Y(1-42)	3
NODE_161_length_86278_cov_60.8.g14186.t1	3.2.1.23	GH2_10(109-953)	GH2_e61	GH2_10+9648	N	3
NODE_174_length_67427_cov_58.5.g14510.t1	3.2.1.31	GH2_3(89-675)	GH2_e29	GH2_3+540859	N	3
NODE_33_length_406336_cov_59.3.g5950.t1	3.2.1.31	GH2_21(26-539)	GH2_e41	GH2_21+10485	Y(1-22)	3
NODE_40_length_367258_cov_59.8.g6749.t1	3.2.1.23	GH2_1(42-679)	GH2_e127	GH2_1+9852	Y(1-23)	3
NODE_74_length_247780_cov_59.6.g9968.t1	3.2.1.23	GH2_10(48-939)	GH2_e61	GH2_10+1901	N	3
NODE_88_length_214358_cov_59.6.g10947.t1	3.2.1.146	GH2_18(50-498)	GH2_e74	GH2_18+13146	Y(1-22)	3
NODE_28_length_436043_cov_59.2.g5245.t1	3.2.1.52	GH20(215-560)	GH20_e10	41	Y(1-20)	3
NODE_132_length_124231_cov_58..g13221.t1	3.2.1.22	GH27(124-405)	GH27_e18	9716	Y(1-21)	3
NODE_136_length_118043_cov_59..g13382.t1	3.2.1.22	GH27(128-407)	GH27_e18	565715	N	3
NODE_190_length_51801_cov_61.4.g14805.t1	-	GH27(139-422)	GH27_e39+GH27_e39	4098	N	3
NODE_45_length_357668_cov_60.3.g7342.t1	3.2.1.22	GH27(203-468)	GH27_e43	15134	Y(1-17)	3
NODE_48_length_343852_cov_58.7.g7646.t1	3.2.1.22|3.2.1.88	GH27(129-375)	GH27_e5+CBM35_e6	CBM35+12024	Y(1-25)	3
NODE_9_length_644595_cov_59.24.g1980.t1	3.2.1.22|3.2.1.88	GH27(130-378)	GH27_e5+CBM35_e6	CBM35+233	Y(1-28)	3
NODE_133_length_122399_cov_59..g13261.t1	-	GH28(52-378)	GH28_e97	13772	Y(1-51)	3
NODE_137_length_116504_cov_59..g13439.t1	3.2.1.15	GH28(69-388)	GH28_e75	9205	Y(1-19)	3
NODE_19_length_573457_cov_59.1.g3822.t1	3.2.1.171	GH28(64-366)	GH28_e27	10114	Y(1-17)	3
NODE_220_length_31711_cov_59.2.g15136.t1	3.2.1.171	GH28(66-373)	GH28_e27	11675	Y(1-21)	3
NODE_23_length_476318_cov_58.8.g4445.t1	3.2.1.67|3.2.1.-	GH28(80-431)	GH28_e58	10521	Y(1-21)	3
NODE_25_length_456364_cov_58.6.g4799.t1	3.2.1.15	GH28(39-356)	GH28_e75	9959	Y(1-19)	3
NODE_26_length_447842_cov_59.5.g4872.t1	-	GH28(161-449)	GH28_e28	4733	N	3
NODE_48_length_343852_cov_58.7.g7581.t1	-	GH28(55-404)	GH28_e79	12209	Y(1-25)	3
NODE_51_length_342435_cov_58.6.g7931.t1	-	GH28(56-406)	GH28_e79	13951	N	3
NODE_52_length_341633_cov_59.3.g8020.t1	-	GH28(59-398)	GH28_e79	6572	Y(1-24)	3
NODE_56_length_323237_cov_59.5.g8446.t1	-	GH28(77-398)	GH28_e68	13251	Y(1-19)	3
NODE_57_length_318583_cov_58.0.g8518.t1	-	GH28(76-388)	GH28_e54	8408	Y(1-19)	3
NODE_5_length_720612_cov_59.37.g1142.t1	3.2.1.67	GH28(78-422)	GH28_e29	4221	Y(1-19)	3
NODE_69_length_275375_cov_59.0.g9556.t1	3.2.1.171	GH28(61-373)	GH28_e27	3152	Y(1-21)	3
NODE_72_length_251166_cov_59.2.g9813.t1	-	GH28(211-461)	GH28_e52	10498	N	3
NODE_77_length_242137_cov_60.0.g10210.t1	3.2.1.15	GH28(55-268)	GH28_e75	6685	Y(1-52)	3
NODE_83_length_229750_cov_59.4.g10610.t1	3.2.1.15|3.1.1.11	GH28(165-486)	GH28_e56	6789	Y(1-48)	3
NODE_16_length_606713_cov_59.6.g3449.t1	3.2.1.51|-	GH29(463-822)+GH20(1126-1449)	GH29_e76+GH20_e17	14024	N	3
NODE_63_length_293099_cov_58.6.g9076.t1	-	GH29(333-692)	GH29_e66	12395	N	3
NODE_102_length_187704_cov_59..g11837.t1	3.2.1.21|3.2.1.37	GH3(166-378)	GH3_e32	6367	N	3
NODE_104_length_183822_cov_59..g11911.t1	3.2.1.21|3.2.1.37	GH3(92-319)	GH3_e32	6434	Y(1-22)	3
NODE_10_length_635691_cov_59.2.g2274.t1	-	GH3(82-279)	GH3_e26	3341	Y(1-29)	3
NODE_10_length_635691_cov_59.2.g2319.t1	-	GH3(81-277)	GH3_e26	3389	Y(1-22)	3
NODE_118_length_148491_cov_59..g12641.t1	3.2.1.21	GH3(100-312)	GH3_e180	8199	Y(1-31)	3
NODE_12_length_618959_cov_59.3.g2595.t1	-	GH3(32-245)	GH3_e185	9155	N	3
NODE_137_length_116504_cov_59..g13404.t1	-	GH3(90-307)	GH3_e26	9245	N	3
NODE_13_length_616167_cov_59.6.g2911.t1	3.2.1.37|3.2.1.55|3.2.1.21	GH3(119-340)	GH3_e88	1258	N	3
NODE_14_length_611510_cov_59.5.g3091.t1	3.2.1.37	GH3(70-319)	GH3_e21	7901	Y(1-20)	3
NODE_155_length_91167_cov_59.1.g14036.t1	-	GH3(84-273)	GH3_e26	12677	Y(1-23)	3
NODE_18_length_577637_cov_59.4.g3723.t1	3.2.1.21|3.2.1.37	GH3(76-289)	GH3_e32	3070	Y(1-18)	3
NODE_18_length_577637_cov_59.4.g3748.t1	3.2.1.21	GH3(44-266)	GH3_e51	590028	N	3
NODE_19_length_573457_cov_59.1.g3889.t1	-	GH3(82-275)	GH3_e26	10182	Y(1-26)	3
NODE_1_length_930680_cov_59.64.g205.t1	3.2.1.21	GH3(34-246)	GH3_e51	2681	N	3
NODE_22_length_494583_cov_58.9.g4427.t1	3.2.1.21|3.2.1.-	GH3(86-307)	GH3_e16	14512	Y(1-17)	3
NODE_23_length_476318_cov_58.8.g4462.t1	3.2.1.21	GH3(697-904)	GH3_e116	10536	N	3
NODE_28_length_436043_cov_59.2.g5206.t1	3.2.1.21|3.2.1.37	GH3(90-287)	GH3_e32	15300	Y(1-21)	3
NODE_28_length_436043_cov_59.2.g5283.t1	3.2.1.-|3.2.1.21	GH3(65-283)	GH3_e147	14249	Y(1-18)	3
NODE_29_length_430602_cov_58.8.g5358.t1	3.2.1.37	GH3(191-442)	GH3_e21	8590	Y(1-19)	3
NODE_40_length_367258_cov_59.8.g6794.t1	3.2.1.21	GH3(176-388)	GH3_e180	9798	N	3
NODE_41_length_361846_cov_59.5.g6828.t1	3.2.1.-|3.2.1.21	GH3(102-324)	GH3_e147	3909	Y(1-21)	3
NODE_4_length_747360_cov_59.42.g1006.t1	-	GH3(97-299)	GH3_e26	4990	Y(1-24)	3
NODE_50_length_343068_cov_59.2.g7857.t1	3.2.1.21|3.2.1.37	GH3(90-304)	GH3_e32	752	N	3
NODE_53_length_338885_cov_57.6.g8132.t1	3.2.1.21	GH3(39-269)	GH3_e116	15207	N	3
NODE_54_length_332362_cov_58.6.g8218.t1	-	GH3(78-304)	GH3_e188	14287	N	3
NODE_54_length_332362_cov_58.6.g8224.t1	3.2.1.120|3.2.1.21	GH3(116-342)	GH3_e139	14292	Y(1-19)	3
NODE_54_length_332362_cov_58.6.g8265.t1	3.2.1.-|3.2.1.21	GH3(67-285)	GH3_e147	14326	Y(1-19)	3
NODE_55_length_323733_cov_59.8.g8360.t1	3.2.1.21|3.2.1.-	GH3(61-270)	GH3_e223	5308	Y(1-22)	3
NODE_58_length_313871_cov_59.3.g8619.t1	-	GH3(73-289)	GH3_e87	9302	Y(1-20)	3
NODE_5_length_720612_cov_59.37.g1206.t1	3.2.1.21	GH3(32-246)	GH3_e116	514176	N	3
NODE_60_length_299236_cov_59.2.g8739.t1	-	GH3(64-277)	GH3_e100	779	N	3
NODE_63_length_293099_cov_58.6.g9043.t1	3.2.1.37	GH3(69-328)	GH3_e21	12367	Y(1-20)	3
NODE_6_length_673075_cov_59.66.g1359.t1	3.2.1.21|3.2.1.37	GH3(87-296)	GH3_e32	13098	N	3
NODE_78_length_237757_cov_59.8.g10300.t1	3.2.1.-|3.2.1.21	GH3(39-256)	GH3_e147	502571	N	3
NODE_85_length_222536_cov_59.4.g10813.t1	3.2.1.-|3.2.1.21	GH3(103-325)	GH3_e147	14492	Y(1-23)	3
NODE_86_length_215476_cov_58.3.g10832.t1	3.2.1.-|3.2.1.21	GH3(76-295)	GH3_e147	293749	Y(1-19)	3
NODE_89_length_208520_cov_58.7.g11018.t1	3.2.1.21	GH3(79-291)	GH3_e116	5977	N	3
NODE_93_length_198479_cov_58.8.g11337.t1	-	GH3(46-272)	GH3_e100	612912	N	3
NODE_9_length_644595_cov_59.24.g2118.t1	3.2.1.-|3.2.1.21	GH3(593-809)	GH3_e147	82	N	3
NODE_10_length_635691_cov_59.2.g2325.t1	3.2.1.8|3.2.1.-	GH30_7(34-487)	GH30_e48	GH30_7+3395	N	3
NODE_29_length_430602_cov_58.8.g5327.t1	3.2.1.8|3.2.1.-	GH30_7(22-459)	GH30_e48	GH30_7+GH30_7+486094	Y(1-16)	3
NODE_53_length_338885_cov_57.6.g8107.t1	3.2.1.75	GH30_3(72-481)	GH30_e57	GH30_3+15182	Y(1-27)	3
NODE_5_length_720612_cov_59.37.g1102.t1	3.2.1.8|3.2.1.-	GH30_7(22-458)	GH30_e48	GH30_7+4383	Y(1-19)	3
NODE_94_length_198135_cov_58.3.g11349.t1	3.2.1.8|3.2.1.-	GH30_7(29-469)	GH30_e48	GH30_7+12241	N	3
NODE_201_length_43908_cov_58.0.g14942.t1	-	GH31_2(240-721)	GH31_e95	GH31_2+11533	N	3
NODE_38_length_378437_cov_59.8.g6486.t1	3.2.1.20|3.2.1.84	GH31_1(356-803)	GH31_e39	GH31_1+9623	N	3
NODE_50_length_343068_cov_59.2.g7800.t1	3.2.1.177	GH31_4(609-1065)	GH31_e0	GH31_4+690	N	3
NODE_52_length_341633_cov_59.3.g8037.t1	3.2.1.177	GH31_4(208-662)	GH31_e0	GH31_4+6580	N	3
NODE_52_length_341633_cov_59.3.g8066.t1	3.2.1.20|3.2.1.84	GH31_1(249-806)	GH31_e7	GH31_1+6613	N	3
NODE_6_length_673075_cov_59.66.g1371.t1	3.2.1.20	GH31_1(303-854)	GH31_e82	GH31_1+7017	Y(1-41)	3
NODE_73_length_250128_cov_58.9.g9895.t1	-	GH31_1(299-854)	GH31_e14	GH31_1+11559	N	3
NODE_1_length_930680_cov_59.64.g136.t1	-	GH32(57-419)	GH32_e52	2759	N	3
NODE_204_length_43041_cov_57.6.g14988.t1	3.2.1.26|2.4.1.100|2.4.1.-	GH32(43-389)	GH32_e34	9012	N	3
NODE_39_length_370542_cov_59.3.g6642.t1	3.2.1.26|3.2.1.80|2.4.1.-	GH32(47-355)	GH32_e108	2549	Y(1-22)	3
NODE_77_length_242137_cov_60.0.g10181.t1	-	GH33(96-399)	GH33_e13	6709	N	3
NODE_16_length_606713_cov_59.6.g3448.t1	3.2.1.23	GH35(46-367)	GH35_e28	14025	N	3
NODE_17_length_591204_cov_58.9.g3536.t1	3.2.1.23|2.4.1.-	GH35(51-385)	GH35_e4	14719	N	3
NODE_17_length_591204_cov_58.9.g3608.t1	3.2.1.23|2.4.1.-	GH35(674-1026)	GH35_e4	14784	N	3
NODE_23_length_476318_cov_58.8.g4448.t1	3.2.1.23|2.4.1.-	GH35(106-437)	GH35_e4	10524	N	3
NODE_28_length_436043_cov_59.2.g5176.t1	3.2.1.23|2.4.1.-	GH35(31-358)	GH35_e4	15325	N	3
NODE_28_length_436043_cov_59.2.g5212.t1	3.2.1.-|-	GH35(45-386)	GH35_e18+CBM67_e19	15292	Y(1-23)	3
NODE_2_length_923086_cov_59.41.g357.t1	-	GH35(22-201)	GH35_e11	4348	N	3
NODE_45_length_357668_cov_60.3.g7297.t1	3.2.1.-|-	GH35(47-393)	GH35_e18+CBM67_e19	185402	Y(1-23)	3
NODE_53_length_338885_cov_57.6.g8176.t1	3.2.1.23|2.4.1.-	GH35(867-1199)	GH35_e4	15259	N	3
NODE_5_length_720612_cov_59.37.g1084.t1	-	GH35(25-207)	GH35_e11	4361	N	3
NODE_71_length_267768_cov_59.0.g9782.t1	-	GH35(36-370)	GH35_e22+CBM67_e19	7710	Y(1-21)	3
NODE_78_length_237757_cov_59.8.g10298.t1	-	GH35(25-213)	GH35_e11	113165	N	3
NODE_72_length_251166_cov_59.2.g9818.t1	-	N	GH36_e13	11282	N	2
NODE_2_length_923086_cov_59.41.g538.t1	-	N	GH36_e13	6266	N	2
NODE_27_length_437895_cov_59.3.g5087.t1	3.2.1.22	GH36(42-741)	GH36_e36	14949	Y(1-23)	3
NODE_13_length_616167_cov_59.6.g2809.t1	3.2.1.28	GH37(52-626)	GH37_e4	1155	N	3
NODE_6_length_673075_cov_59.66.g1320.t1	3.2.1.28	GH37(163-723)	GH37_e7	13043	N	3
NODE_7_length_651385_cov_59.03.g1578.t1	3.2.1.24	GH38(289-547)	GH38_e20	419	N	3
NODE_16_length_606713_cov_59.6.g3396.t1	-	N	GH39_e24	287610	Y(1-19)	2
NODE_35_length_398040_cov_59.0.g6109.t1	-	N	GH39_e87	12743	Y(1-22)	2
NODE_52_length_341633_cov_59.3.g8036.t1	-	N	GH39_e87	6579	Y(1-18)	2
NODE_81_length_234034_cov_59.0.g10495.t1	-	N	GH39_e87	7447	N	2
NODE_76_length_244309_cov_58.6.g10123.t1	3.2.1.23	GH42(49-439)	GH42_e1	11163	Y(1-33)	3
NODE_52_length_341633_cov_59.3.g8065.t1	3.2.1.145	GH43_24(45-172)	GH43_e150	N	Y(1-40)	2
NODE_102_length_187704_cov_59..g11804.t1	3.2.1.55	GH43_21(83-301)	GH43_e299	GH43_21+6315	N	3
NODE_106_length_180570_cov_59..g12064.t1	3.2.1.37|-	GH43_14(526-818)+CBM91(856-1060)	GH43_e51+CBM91_e33	CBM91+GH43_14+14040	N	3
NODE_10_length_635691_cov_59.2.g2153.t1	-	GH43_26(19-268)	GH43_e66	GH43_26+3257	N	3
NODE_110_length_175461_cov_59..g12237.t1	3.2.1.55	GH43_21(115-335)	GH43_e299	GH43_21+2366	N	3
NODE_114_length_163551_cov_60..g12441.t1	3.2.1.37|-	GH43_14(35-325)+CBM91(360-570)	GH43_e51+CBM91_e33	CBM91+GH43_14+4942	N	3
NODE_143_length_106051_cov_58..g13651.t1	-	GH43_26(32-296)	GH43_e66	GH43_26+500191	N	3
NODE_14_length_611510_cov_59.5.g2924.t1	-	GH43_29(26-242)	GH43_e237	GH43_29+8082	Y(1-18)	3
NODE_14_length_611510_cov_59.5.g3092.t1	3.2.1.37|3.2.1.55|3.2.1.8	GH43_29(25-304)+CBM6(325-448)	GH43_e59+CBM6_e0	CBM6+GH43_29+7900	Y(1-24)	3
NODE_166_length_79822_cov_65.4.g14326.t1	3.2.1.99	GH43_6(29-319)	GH43_e141	GH43_6+2974	Y(1-22)	3
NODE_190_length_51801_cov_61.4.g14795.t1	-	GH43_13(23-313)+CBM91(343-539)	GH43_e212+CBM91_e31	CBM91+GH43_13+615311	N	3
NODE_19_length_573457_cov_59.1.g3849.t1	3.2.1.55|-	GH43_36(32-307)+CBM91(342-521)	GH43_e52+CBM91_e8	CBM91+GH43_36+10143	Y(1-18)	3
NODE_19_length_573457_cov_59.1.g3901.t1	-	GH43_21(84-311)	GH43_e58	GH43_21+10192	N	3
NODE_20_length_567868_cov_59.4.g4066.t1	-	GH43_13(40-327)+CBM91(355-556)	GH43_e212+CBM91_e31	CBM91+GH43_13+971	N	3
NODE_25_length_456364_cov_58.6.g4811.t1	3.2.1.37|-	GH43_14(29-323)+CBM91(391-560)	GH43_e51+CBM91_e33	CBM91+GH43_14+9945	Y(1-25)	3
NODE_36_length_394553_cov_59.3.g6273.t1	3.2.1.146|-	GH43_34(44-329)+CBM66(345-504)	GH43_e147+CBM66_e8	CBM66+GH43_34+13663	N	3
NODE_37_length_386803_cov_59.2.g6367.t1	3.2.1.37|3.2.1.55|3.2.1.-|-	GH43_11(287-578)+CBM91(607-812)	GH43_e285+CBM91_e24	CBM91+GH43_11+4630	N	3
NODE_38_length_378437_cov_59.8.g6478.t1	-	GH43_30(41-315)	GH43_e158	GH43_30+9630	Y(1-21)	3
NODE_39_length_370542_cov_59.3.g6641.t1	-	GH43_26(56-385)	GH43_e181	GH43_26+2548	Y(1-28)	3
NODE_45_length_357668_cov_60.3.g7344.t1	3.2.1.55|-	GH43_22(87-301)+GH43_34(365-645)	GH43_e135+GH43_e298	GH43_22+GH43_34+GH43_22+15136	Y(1-21)	3
NODE_4_length_747360_cov_59.42.g1037.t1	-	GH43_21(72-294)	GH43_e287	GH43_21+4915	Y(1-24)	3
NODE_54_length_332362_cov_58.6.g8244.t1	3.2.1.37|-	GH43_14(28-323)+CBM91(401-595)	GH43_e51+CBM91_e33	CBM91+GH43_14+14307	Y(1-22)	3
NODE_5_length_720612_cov_59.37.g1170.t1	3.2.1.99	GH43_6(85-296)	GH43_e141	GH43_6+618975	N	3
NODE_63_length_293099_cov_58.6.g9077.t1	3.2.1.37|-	GH43_14(32-312)+CBM91(356-562)	GH43_e51+CBM91_e33	CBM91+GH43_14+12396	Y(1-25)	3
NODE_64_length_291120_cov_59.4.g9164.t1	3.2.1.99	GH43_6(668-957)	GH43_e141	GH43_6+11600	Y(1-27)	3
NODE_69_length_275375_cov_59.0.g9576.t1	-	GH43_24(50-289)	GH43_e114+CBM35_e31	GH43_24+CBM35+3167	N	3
NODE_6_length_673075_cov_59.66.g1402.t1	-	GH43_13(4-340)+CBM91(372-589)	GH43_e271+CBM91_e16	CBM91+GH43_13+6988	N	3
NODE_6_length_673075_cov_59.66.g1408.t1	-	GH43_26(89-404)	GH43_e181	GH43_26+6980	N	3
NODE_77_length_242137_cov_60.0.g10189.t1	3.2.1.55|-	GH43_36(37-311)	GH43_e52+CBM91_e8	CBM91+GH43_36+6699	Y(1-24)	3
NODE_81_length_234034_cov_59.0.g10486.t1	-	GH43_36(23-301)+CBM91(334-518)	GH43_e274+CBM91_e7	CBM91+GH43_36+7833	N	3
NODE_89_length_208520_cov_58.7.g11041.t1	3.2.1.37|3.2.1.55|3.2.1.8	GH43_29(21-300)+CBM6(322-444)	GH43_e59+CBM6_e0	CBM6+GH43_29+5530	Y(1-20)	3
NODE_97_length_194891_cov_58.4.g11564.t1	-	GH43_26(35-288)	GH43_e66	GH43_26+3257	N	3
NODE_9_length_644595_cov_59.24.g2042.t1	-	GH43_14(4-312)+CBM91(372-537)	GH43_e15+CBM91_e52	CBM91+GH43_14+180	N	3
NODE_2_length_923086_cov_59.41.g518.t1	3.2.1.4	GH45(15-211)	GH45_e0	GH45_1+6245	N	3
NODE_47_length_349532_cov_59.1.g7570.t1	3.2.1.4	GH45(26-222)	GH45_e0	GH45_1+13389	Y(1-22)	3
NODE_10_length_635691_cov_59.2.g2243.t1	3.2.1.113	GH47(100-562)	GH47_e5	11043	N	3
NODE_120_length_145388_cov_58..g12759.t1	3.2.1.113	GH47(108-604)	GH47_e5	7574	N	3
NODE_156_length_91036_cov_60.1.g14054.t1	3.2.1.113	GH47(172-666)	GH47_e17	615	N	3
NODE_159_length_88263_cov_59.8.g14136.t1	3.2.1.113	GH47(113-600)	GH47_e5	1833	N	3
NODE_168_length_77124_cov_58.6.g14363.t1	3.2.1.113	GH47(110-587)	GH47_e16	11466	N	3
NODE_17_length_591204_cov_58.9.g3560.t1	3.2.1.113	GH47(118-589)	GH47_e5	14737	N	3
NODE_242_length_21322_cov_69.7.g15310.t1	3.2.1.113	GH47(100-562)	GH47_e5	11043	N	3
NODE_2_length_923086_cov_59.41.g520.t1	3.2.1.113	GH47(118-586)	GH47_e5	6247	N	3
NODE_56_length_323237_cov_59.5.g8471.t1	-	GH47(60-598)	GH47_e19	13273	N	3
NODE_841_length_627_cov_48.160.g16029.t1	3.2.1.113	GH47(1-209)	GH47_e5	597389	N	3
NODE_85_length_222536_cov_59.4.g10766.t1	3.2.1.113	GH47(249-1046)	GH47_e5	14445	N	3
NODE_91_length_206478_cov_60.0.g11156.t1	3.2.1.113	GH47(41-517)	GH47_e16	14351	Y(1-20)	3
NODE_126_length_134650_cov_59..g12991.t1	3.2.1.11|3.2.1.57	GH49(31-611)	GH49_e0	11986	Y(1-23)	3
NODE_64_length_291120_cov_59.4.g9110.t1	3.2.1.11|3.2.1.57	GH49(20-561)	GH49_e0	125275	N	3
NODE_6_length_673075_cov_59.66.g1381.t1	3.2.1.164	GH5_16(121-303)	GH5_e102	N	N	2
NODE_106_length_180570_cov_59..g12033.t1	3.2.1.164	GH5_16(562-898)	GH5_e102	GH5_16+2128	N	3
NODE_108_length_177212_cov_60..g12155.t1	3.2.1.21|3.2.1.45|3.2.1.104	GH5_12(15-548)	GH5_e145	GH5_12+5360	N	3
NODE_10_length_635691_cov_59.2.g2124.t1	3.2.1.164	GH5_16(50-387)	GH5_e102	GH5_16+3226	Y(1-27)	3
NODE_112_length_168256_cov_59..g12366.t1	3.2.1.4	GH5_5(21-324)	GH5_e97	GH5_5+11664	Y(1-23)	3
NODE_131_length_127300_cov_58..g13182.t1	-	GH5_16(62-424)	GH5_e318	GH5_16+282947	Y(1-35)	3
NODE_138_length_116481_cov_59..g13474.t1	3.2.1.4	GH5_5(81-356)	GH5_e137	CBM1+GH5_5+569296	Y(1-35)	3
NODE_146_length_102944_cov_59..g13747.t1	3.2.1.78	GH5_7(142-413)	GH5_e89	GH5_7+CBM1+7215	Y(1-23)	3
NODE_1_length_930680_cov_59.64.g259.t1	3.2.1.4|3.2.1.37	GH5_22(66-354)	GH5_e288	GH5_22+2619	N	3
NODE_233_length_25350_cov_58.9.g15242.t1	-	GH5_11(1-321)	GH5_e82	GH5_11+7487	N	3
NODE_25_length_456364_cov_58.6.g4752.t1	3.2.1.58	GH5_9(428-751)	GH5_e261	GH5_9+10094	N	3
NODE_25_length_456364_cov_58.6.g4772.t1	3.2.1.78	GH5_7(67-373)	GH5_e260	GH5_7+10078	N	3
NODE_33_length_406336_cov_59.3.g5853.t1	-	GH5_23(145-415)	GH5_e30	GH5_23+10009	Y(1-18)	3
NODE_33_length_406336_cov_59.3.g5944.t1	3.2.1.149|3.2.1.-	GH5_23(78-350)	GH5_e62	GH5_23+656612	N	3
NODE_41_length_361846_cov_59.5.g6830.t1	3.2.1.149|3.2.1.-	GH5_23(61-333)	GH5_e62	GH5_23+3906	N	3
NODE_46_length_354015_cov_58.9.g7396.t1	3.2.1.4	GH5_5(22-264)	GH5_e131	GH5_5+11966	Y(1-18)	3
NODE_5_length_720612_cov_59.37.g1171.t1	3.2.1.-|3.2.1.4	GH5_4(62-331)+CBM46(376-463)	GH5_e262	GH5_4+4355	Y(1-22)	3
NODE_6_length_673075_cov_59.66.g1486.t1	3.2.1.21|3.2.1.45|3.2.1.104	GH5_12(5-527)	GH5_e145	GH5_12+7076	N	3
NODE_71_length_267768_cov_59.0.g9752.t1	3.2.1.-|3.2.1.4	GH5_4(59-326)	GH5_e262	GH5_4+443253	Y(1-37)	3
NODE_73_length_250128_cov_58.9.g9893.t1	3.2.1.4	GH5_5(25-302)	GH5_e137	GH5_5+11554	Y(1-22)	3
NODE_92_length_201278_cov_60.0.g11239.t1	3.2.1.45	GH5_12(78-647)	GH5_e298	GH5_12+4155	N	3
NODE_98_length_193582_cov_60.0.g11612.t1	-	GH5_31(49-187)+GH5_31(210-343)	GH5_e13+GH5_e13	505832	Y(1-26)	3
NODE_25_length_456364_cov_58.6.g4768.t1	3.2.1.55	GH51_1(18-511)	GH51_e31	GH51_1+10081	N	3
NODE_9_length_644595_cov_59.24.g2077.t1	3.2.1.55	GH51_2(200-641)	GH51_e35	GH51_2+132	N	3
NODE_9_length_644595_cov_59.24.g1942.t1	3.2.1.89	AA7(167-538)+GH53(719-1044)	GH53_e5	277	N	3
NODE_17_length_591204_cov_58.9.g3615.t1	3.2.1.55|3.2.1.37	GH54(25-340)+CBM42(358-498)	GH54_e0+CBM42_e0	CBM42+14791	Y(1-31)	3
NODE_109_length_176227_cov_58..g12185.t1	3.2.1.58	GH55_2(19-763)	GH55_e8	GH55_2+587942	N	3
NODE_10_length_635691_cov_59.2.g2275.t1	3.2.1.58	GH55_2(85-828)	GH55_e8	GH55_2+3342	Y(1-27)	3
NODE_175_length_65831_cov_59.6.g14534.t1	-	GH55_2(139-861)	GH55_e6	GH55_2+434624	Y(1-21)	3
NODE_175_length_65831_cov_59.6.g14538.t1	-	GH55_2(160-920)	GH55_e7	GH55_2+120869	Y(1-30)	3
NODE_22_length_494583_cov_58.9.g4405.t1	3.2.1.39	GH55_2(26-757)	GH55_e14	GH55_2+14533	Y(1-18)	3
NODE_43_length_360830_cov_60.3.g7072.t1	-	GH55_2(91-854)	GH55_e11	GH55_2+674046	Y(1-26)	3
NODE_59_length_306462_cov_59.3.g8698.t1	-	GH55_2(174-921)	GH55_e7	GH55_2+597337	N	3
NODE_5_length_720612_cov_59.37.g1128.t1	3.2.1.-|-	GH55_1(263-548)+GH128(622-844)	GH55_e10+GH128_e4	GH55_1+GH55_1+4426	N	3
NODE_84_length_226429_cov_59.3.g10730.t1	3.2.1.58	GH55_2(32-777)	GH55_e8	GH55_2+11904	Y(1-34)	3
NODE_104_length_183822_cov_59..g11917.t1	3.2.1.91|3.2.1.4	GH6(67-357)	GH6_e20	6427	Y(1-24)	3
NODE_107_length_178246_cov_59..g12069.t1	3.2.1.91|3.2.1.4	GH6(57-351)	GH6_e20	1472	Y(1-27)	3
NODE_42_length_360846_cov_59.1.g7008.t1	3.2.1.91|3.2.1.4	GH6(142-451)	GH6_e20	7278	N	3
NODE_90_length_208426_cov_58.2.g11103.t1	3.2.1.91|3.2.1.4	GH6(64-358)	GH6_e20	4518	Y(1-19)	3
NODE_17_length_591204_cov_58.9.g3499.t1	3.2.1.55|3.2.1.-	GH62(33-315)	GH62_e0	13813	Y(1-22)	3
NODE_71_length_267768_cov_59.0.g9750.t1	3.2.1.55|3.2.1.-	GH62(20-290)	GH62_e0	521159	Y(1-18)	3
NODE_4_length_747360_cov_59.42.g966.t1	3.2.1.106|3.2.1.-	GH63(586-795)	GH63_e12	4949	N	3
NODE_87_length_214500_cov_60.8.g10908.t1	3.2.1.106|3.2.1.-	GH63(599-810)	GH63_e12	8338	Y(1-32)	3
NODE_210_length_36346_cov_60.9.g15065.t1	-	GH64(71-442)	GH64_e11	8446	Y(1-22)	3
NODE_331_length_9070_cov_77.13.g15642.t1	-	GH64(39-407)	GH64_e11	659998	N	3
NODE_35_length_398040_cov_59.0.g6203.t1	-	GH64(82-484)	GH64_e11	12830	Y(1-25)	3
NODE_3_length_900818_cov_60.12.g800.t1	-	GH64(4-375)	GH64_e16	5890	N	3
NODE_14_length_611510_cov_59.5.g3050.t1	3.2.1.131|3.2.1.139	GH67(25-693)	GH67_e2	191235	Y(1-23)	3
NODE_10_length_635691_cov_59.2.g2173.t1	3.2.1.176|3.2.1.132|3.2.1.4	GH7(19-445)	GH7_e0	3279	Y(1-25)	3
NODE_19_length_573457_cov_59.1.g3974.t1	3.2.1.176|3.2.1.132|3.2.1.4	GH7(20-452)	GH7_e0	10273	Y(1-20)	3
NODE_28_length_436043_cov_59.2.g5225.t1	3.2.1.4	GH7(23-414)	GH7_e5	3	Y(1-18)	3
NODE_56_length_323237_cov_59.5.g8443.t1	3.2.1.176|3.2.1.132|3.2.1.4	GH7(5-319)	GH7_e0	13247	N	3
NODE_7_length_651385_cov_59.03.g1646.t1	3.2.1.176|3.2.1.132|3.2.1.4	GH7(22-454)	GH7_e0	505	Y(1-28)	3
NODE_85_length_222536_cov_59.4.g10815.t1	3.2.1.4|3.2.1.73	GH7(68-333)	GH7_e1	14494	Y(1-22)	3
NODE_106_length_180570_cov_59..g12045.t1	3.2.1.59|-	GH71(21-395)+CBM24(440-514)+CBM24(533-609)	GH71_e11+CBM24_e1+CBM24_e1	CBM24+CBM24+GH71+581719	Y(1-21)	3
NODE_43_length_360830_cov_60.3.g7127.t1	3.2.1.59	GH71(183-552)	GH71_e11	7255	N	3
NODE_151_length_96995_cov_59.8.g13912.t1	2.4.1.-	GH72(20-332)+CBM43(388-470)	GH72_e5+CBM43_e30	CBM43+3461	Y(1-21)	3
NODE_170_length_72073_cov_59.7.g14425.t1	2.4.1.-	GH72(31-334)	GH72_e0	13407	Y(1-18)	3
NODE_29_length_430602_cov_58.8.g5294.t1	2.4.1.-	GH72(16-332)	GH72_e9	591655	Y(1-32)	3
NODE_42_length_360846_cov_59.1.g6978.t1	2.4.1.-	GH72(17-330)	GH72_e5+CBM43_e30	CBM43+10757	Y(1-19)	3
NODE_63_length_293099_cov_58.6.g9010.t1	2.4.1.-	GH72(28-343)	GH72_e5+CBM43_e30	CBM43+12333	Y(1-23)	3
NODE_8_length_647367_cov_59.33.g1773.t1	-	GH72(17-294)	GH72_e10	8963	Y(1-21)	3
NODE_82_length_231338_cov_59.3.g10580.t1	3.2.1.151|3.2.1.150|-	GH74(80-185)	GH74_e1+GH74_e8+GH74_e1	GH74+10385	Y(1-51)	3
NODE_109_length_176227_cov_58..g12201.t1	3.2.1.132	GH75(13-147)+GH75(268-374)	GH75_e8+GH75_e8	10304	N	3
NODE_12_length_618959_cov_59.3.g2669.t1	3.2.1.132	GH75(10-242)	GH75_e8	9074	Y(1-29)	3
NODE_14_length_611510_cov_59.5.g3000.t1	3.2.1.132	GH75(88-333)	GH75_e8	7999	N	3
NODE_122_length_142368_cov_59..g12832.t1	3.2.1.101	GH76(29-396)	GH76_e8	13564	Y(1-23)	3
NODE_19_length_573457_cov_59.1.g3840.t1	3.2.1.101	GH76(31-412)	GH76_e8	10133	N	3
NODE_210_length_36346_cov_60.9.g15059.t1	-	GH76(13-352)	GH76_e26	8455	N	3
NODE_33_length_406336_cov_59.3.g5898.t1	3.2.1.101	GH76(29-387)	GH76_e8	10452	N	3
NODE_3_length_900818_cov_60.12.g720.t1	3.2.1.101	GH76(24-404)	GH76_e44	5756	Y(1-21)	3
NODE_43_length_360830_cov_60.3.g7079.t1	3.2.1.101	GH76(172-544)	GH76_e44	7295	N	3
NODE_43_length_360830_cov_60.3.g7088.t1	3.2.1.101	GH76(29-399)	GH76_e8	7286	Y(1-22)	3
NODE_47_length_349532_cov_59.1.g7516.t1	-	GH76(140-515)	GH76_e10	13313	Y(1-30)	3
NODE_4_length_747360_cov_59.42.g1036.t1	3.2.1.101	GH76(27-396)	GH76_e44	4916	N	3
NODE_76_length_244309_cov_58.6.g10131.t1	3.2.1.101	GH76(23-390)	GH76_e8	76301	N	3
NODE_79_length_237183_cov_60.0.g10346.t1	-	GH76(29-403)	GH76_e9	5170	Y(1-29)	3
NODE_81_length_234034_cov_59.0.g10488.t1	3.2.1.101	GH76(29-404)	GH76_e44	7835	Y(1-21)	3
NODE_90_length_208426_cov_58.2.g11144.t1	-	GH76(25-386)	GH76_e17	4478	N	3
NODE_94_length_198135_cov_58.3.g11350.t1	3.2.1.101	GH76(28-403)	GH76_e44	12242	N	3
NODE_161_length_86278_cov_60.8.g14184.t1	3.2.1.174	GH78(77-626)	GH78_e52	9650	N	3
NODE_28_length_436043_cov_59.2.g5146.t1	-	GH78(394-798)	GH78_e20	15359	Y(1-24)	3
NODE_33_length_406336_cov_59.3.g5832.t1	-	GH78(372-777)	GH78_e44	10035	Y(1-27)	3
NODE_38_length_378437_cov_59.8.g6543.t1	3.2.1.174	GH78(68-624)	GH78_e52	9565	N	3
NODE_54_length_332362_cov_58.6.g8239.t1	3.2.1.174	GH78(85-661)	GH78_e52	14303	Y(1-24)	3
NODE_59_length_306462_cov_59.3.g8679.t1	-	GH78(145-723)	GH78_e17	5598	N	3
NODE_69_length_275375_cov_59.0.g9553.t1	3.2.1.40	GH78(72-625)	GH78_e78	3150	N	3
NODE_8_length_647367_cov_59.33.g1845.t1	3.2.1.174	GH78(66-620)	GH78_e52	8884	Y(1-21)	3
NODE_122_length_142368_cov_59..g12810.t1	-	GH79(224-678)	GH79_e14	13589	N	3
NODE_186_length_54767_cov_54.2.g14731.t1	3.2.1.31	GH79(91-485)	GH79_e20	15167	N	3
NODE_23_length_476318_cov_58.8.g4527.t1	3.2.1.31|3.2.1.-	GH79(37-425)	GH79_e21	10605	N	3
NODE_29_length_430602_cov_58.8.g5342.t1	-	GH79(48-479)	GH79_e9	8568	N	3
NODE_2_length_923086_cov_59.41.g388.t1	-	GH79(44-472)	GH79_e8	5095	Y(1-24)	3
NODE_47_length_349532_cov_59.1.g7488.t1	3.2.1.31|3.2.1.-	GH79(113-341)	GH79_e21	13283	N	3
NODE_4_length_747360_cov_59.42.g864.t1	3.2.1.31|3.2.1.-	GH79(37-501)	GH79_e21	5096	Y(1-19)	3
NODE_4_length_747360_cov_59.42.g865.t1	-	GH79(40-438)	GH79_e8	5095	N	3
NODE_51_length_342435_cov_58.6.g7924.t1	-	GH79(701-1119)	GH79_e8	153084	N	3
NODE_64_length_291120_cov_59.4.g9158.t1	-	GH79(42-495)	GH79_e7	11605	N	3
NODE_6_length_673075_cov_59.66.g1437.t1	-	GH79(42-450)	GH79_e16	6441	Y(1-20)	3
NODE_25_length_456364_cov_58.6.g4777.t1	3.2.1.39	GH81(195-867)	GH81_e0	10072	N	3
NODE_179_length_62130_cov_59.1.g14624.t1	-	GH88(102-505)	GH88_e4	8490	N	3
NODE_190_length_51801_cov_61.4.g14804.t1	-	GH88(97-467)	GH88_e8	4100	N	3
NODE_115_length_156975_cov_58..g12532.t1	-	GH92(279-798)	GH92_e32	2247	N	3
NODE_172_length_68657_cov_58.8.g14466.t1	-	GH92(265-775)	GH92_e35	7236	Y(1-28)	3
NODE_28_length_436043_cov_59.2.g5167.t1	-	GH92(311-821)	GH92_e19	527175	N	3
NODE_54_length_332362_cov_58.6.g8231.t1	-	GH92(231-744)	GH92_e35	14298	N	3
NODE_5_length_720612_cov_59.37.g1252.t1	-	GH92(250-740)	GH92_e32	4274	Y(1-19)	3
NODE_77_length_242137_cov_60.0.g10212.t1	-	GH92(478-986)	GH92_e35	6680	N	3
NODE_85_length_222536_cov_59.4.g10778.t1	-	GH92(268-777)	GH92_e35	14458	N	3
NODE_154_length_94764_cov_58.7.g13999.t1	-	GH93(47-351)	GH93_e20	592110	N	3
NODE_1_length_930680_cov_59.64.g57.t1	3.2.1.-	GH93(50-358)	GH93_e5	2832	Y(1-31)	3
NODE_2_length_923086_cov_59.41.g358.t1	3.2.1.-	GH93(58-359)	GH93_e5	4349	Y(1-25)	3
NODE_62_length_294687_cov_58.5.g8940.t1	-	GH93(52-330)	GH93_e12	12914	Y(1-25)	3
NODE_83_length_229750_cov_59.4.g10665.t1	-	GH93(62-355)	GH93_e12	6835	N	3
NODE_148_length_99897_cov_59.2.g13784.t1	2.4.1.321	GH94(55-780)	GH94_e4	14418	N	3
NODE_48_length_343852_cov_58.7.g7655.t1	3.2.1.-|3.2.1.63	GH95(6-731)	GH95_e1	12041	N	3
NODE_63_length_293099_cov_58.6.g9086.t1	3.2.1.-|3.2.1.63	GH95(26-774)	GH95_e1	12406	N	3
NODE_8_length_647367_cov_59.33.g1756.t1	3.2.1.-|3.2.1.63	GH95(105-848)	GH95_e1	8982	N	3	402
NODE_110_length_175461_cov_59..g12232.t1	-	N	GT1_e607	2381	N	2
NODE_43_length_360830_cov_60.3.g7131.t1	-	N	GT1_e51	7252	N	2
NODE_10_length_635691_cov_59.2.g2277.t1	2.4.1.-	GT1(159-456)	GT1_e34	3344	N	3
NODE_114_length_163551_cov_60..g12468.t1	2.4.1.173	GT1(988-1399)	GT1_e24	3956	N	3
NODE_119_length_146834_cov_59..g12703.t1	2.4.1.-	GT1(121-450)	GT1_e34	481988	N	3
NODE_119_length_146834_cov_59..g12710.t1	-	GT1(116-427)	GT1_e555	283444	N	3
NODE_136_length_118043_cov_59..g13402.t1	2.4.1.173|2.4.1.-	GT1(1241-1633)	GT1_e153	642	N	3
NODE_138_length_116481_cov_59..g13457.t1	2.4.1.173|2.4.1.-	GT1(392-695)	GT1_e153	3732	N	3
NODE_139_length_116127_cov_59..g13510.t1	-	GT1(156-509)	GT1_e607	8754	N	3
NODE_148_length_99897_cov_59.2.g13780.t1	-	GT1(210-469)	GT1_e555	536331	N	3
NODE_17_length_591204_cov_58.9.g3646.t1	-	GT1(190-453)	GT1_e39	605168	N	3
NODE_1_length_930680_cov_59.64.g268.t1	2.4.1.173|2.4.1.-	GT1(264-583)	GT1_e153	2610	N	3
NODE_23_length_476318_cov_58.8.g4474.t1	2.4.1.-	GT1(263-613)	GT1_e34	10556	N	3
NODE_27_length_437895_cov_59.3.g5135.t1	-	GT1(156-461)	GT1_e559	157791	N	3
NODE_36_length_394553_cov_59.3.g6244.t1	2.4.1.173|2.4.1.-	GT1(220-537)	GT1_e153	13625	N	3
NODE_46_length_354015_cov_58.9.g7480.t1	-	GT1(194-546)	GT1_e607	12557	N	3
NODE_69_length_275375_cov_59.0.g9551.t1	2.4.1.173|2.4.1.-	GT1(268-517)	GT1_e153	3148	N	3
NODE_77_length_242137_cov_60.0.g10214.t1	-	GT1(207-510)	GT1_e475	444074	N	3
NODE_77_length_242137_cov_60.0.g10225.t1	-	GT1(245-549)	GT1_e475	6668	N	3
NODE_86_length_215476_cov_58.3.g10831.t1	2.4.1.173|2.4.1.-	GT1(207-451)	GT1_e153	561435	N	3
NODE_94_length_198135_cov_58.3.g11345.t1	2.4.1.-	GT1(368-593)	GT1_e34	12237	N	3
NODE_9_length_644595_cov_59.24.g2116.t1	2.4.1.173|2.4.1.-	GT1(115-511)	GT1_e153	88	N	3
NODE_128_length_130638_cov_60..g13053.t1	2.4.1.131|2.4.1.-	GT15(2-99)	GT15_e0	N	N	2
NODE_105_length_183272_cov_59..g11984.t1	-	GT15(206-493)	GT15_e3	1989	N	3
NODE_184_length_56108_cov_59.4.g14709.t1	2.4.1.131|2.4.1.-	GT15(73-351)	GT15_e0	8098	N	3
NODE_35_length_398040_cov_59.0.g6118.t1	-	GT15(117-426)	GT15_e5	12749	N	3
NODE_5_length_720612_cov_59.37.g1238.t1	2.4.1.131|2.4.1.-	GT15(103-373)	GT15_e0	4287	N	3
NODE_82_length_231338_cov_59.3.g10584.t1	2.4.1.131|2.4.1.-	GT15(113-401)	GT15_e0	10380	N	3
NODE_9_length_644595_cov_59.24.g1925.t1	2.4.1.131|2.4.1.-	GT15(76-346)	GT15_e0	202240	N	3
NODE_13_length_616167_cov_59.6.g2805.t1	-	GT17(71-364)	GT17_e5	1152	N	3
NODE_27_length_437895_cov_59.3.g5111.t1	-	N	GT2	14978	N	2
NODE_6_length_673075_cov_59.66.g1362.t1	-	N	GT2	7029	N	2
NODE_107_length_178246_cov_59..g12098.t1	2.4.1.16	GT2(660-1183)	GT2	1446	N	3
NODE_122_length_142368_cov_59..g12836.t1	-	GT2(66-301)	GT2	13562	N	3
NODE_28_length_436043_cov_59.2.g5195.t1	2.4.1.83	GT2(9-178)	GT2	15306	N	3
NODE_4_length_747360_cov_59.42.g948.t1	2.4.1.16	GT2(256-542)	GT2	5017	N	3
NODE_5_length_720612_cov_59.37.g1085.t1	2.4.1.16	GT2(1187-1694)	GT2	4362	N	3
NODE_5_length_720612_cov_59.37.g1086.t1	2.4.1.16	GT2(1050-1558)	GT2	4363	N	3
NODE_5_length_720612_cov_59.37.g1245.t1	-	GT2(106-256)	GT2	4282	N	3
NODE_98_length_193582_cov_60.0.g11619.t1	-	GT2(441-808)	GT2	12982	N	3
NODE_105_length_183272_cov_59..g11976.t1	3.5.1.41|-	GT2(75-253)+CE4(547-676)	GT2+CE4_e46	CE4+4341	N	3
NODE_146_length_102944_cov_59..g13732.t1	2.4.1.16	GT2(223-391)+GT2(368-590)	GT2+GT2	7201	N	3
NODE_2_length_923086_cov_59.41.g347.t1	2.4.1.16	GT2(240-402)	GT2+GT2	469870	N	3
NODE_55_length_323733_cov_59.8.g8286.t1	2.4.1.16	GT2(448-610)+GT2(588-779)	GT2+GT2	5238	N	3
NODE_68_length_275648_cov_60.0.g9491.t1	2.4.1.16	GT2(235-404)+GT2(381-655)	GT2+GT2	13513	N	3
NODE_89_length_208520_cov_58.7.g11058.t1	2.4.1.16	GT2(213-383)	GT2+GT2	1118	N	3
NODE_151_length_96995_cov_59.8.g13882.t1	2.4.1.15	GT20(9-472)	GT20_e0	3488	N	3
NODE_208_length_38871_cov_60.2.g15044.t1	3.1.3.12	GT20(147-672)	GT20_e19	12547	N	3
NODE_20_length_567868_cov_59.4.g4012.t1	2.4.1.15	GT20(171-628)	GT20_e24	1030	N	3
NODE_236_length_24494_cov_64.8.g15265.t1	3.1.3.12	GT20(147-672)	GT20_e19	12547	N	3
NODE_400_length_5770_cov_62.14.g15777.t1	3.1.3.12	GT20(147-671)	GT20_e19	12547	N	3
NODE_70_length_271629_cov_58.5.g9706.t1	3.1.3.12	GT20(145-672)	GT20_e19	12547	N	3
NODE_95_length_197198_cov_59.5.g11419.t1	3.1.3.12	GT20(164-574)	GT20_e19	12547	N	3
NODE_149_length_97148_cov_59.5.g13822.t1	2.4.1.80	GT21(52-359)	GT21_e38	7686	N	3
NODE_141_length_108543_cov_56..g13582.t1	2.4.1.-	GT22(978-1372)	GT22_e21	586336	Y(1-52)	3
NODE_20_length_567868_cov_59.4.g3993.t1	-	GT22(914-1314)	GT22_e27	1052	N	3
NODE_37_length_386803_cov_59.2.g6442.t1	2.4.1.259|2.4.1.261	GT22(35-466)	GT22_e1	4708	N	3
NODE_64_length_291120_cov_59.4.g9185.t1	-	GT22(40-508)	GT22_e3	11795	N	3
NODE_70_length_271629_cov_58.5.g9657.t1	2.4.1.-	GT24(1179-1426)	GT24_e1	12488	Y(1-29)	3
NODE_19_length_573457_cov_59.1.g3923.t1	-	GT25(103-354)	GT25_e154	10223	N	3
NODE_3_length_900818_cov_60.12.g812.t1	-	GT25(96-323)	GT25_e168	561556	N	3
NODE_32_length_407556_cov_59.0.g5772.t1	2.4.1.11	GT3(44-680)	GT3_e0	10952	N	3
NODE_22_length_494583_cov_58.9.g4417.t1	-	N	GT31_e78	14522	Y(1-31)	2
NODE_111_length_174824_cov_59..g12322.t1	-	N	GT31_e75	2094	N	2
NODE_168_length_77124_cov_58.6.g14364.t1	-	N	GT31_e84	11469	N	2
NODE_25_length_456364_cov_58.6.g4775.t1	-	N	GT31_e84	567986	N	2
NODE_50_length_343068_cov_59.2.g7807.t1	-	N	GT31_e75	502278	N	2
NODE_85_length_222536_cov_59.4.g10762.t1	-	N	GT31_e84	14440	N	2
NODE_9_length_644595_cov_59.24.g2080.t1	-	N	GT31_e37	128	N	2
NODE_154_length_94764_cov_58.7.g14003.t1	-	N	GT31_e84	8790	N	2
NODE_43_length_360830_cov_60.3.g7093.t1	-	N	GT31_e65	7281	N	2
NODE_5_length_720612_cov_59.37.g1305.t1	-	N	GT31_e77	4224	N	2
NODE_21_length_510237_cov_60.1.g4178.t1	-	N	GT31_e89	11429	N	2
NODE_89_length_208520_cov_58.7.g11037.t1	-	N	GT31_e65	5998	N	2
NODE_275_length_13263_cov_71.1.g15455.t1	-	GT32(80-157)	GT32_e54	N	N	2
NODE_103_length_186637_cov_58..g11876.t1	-	N	GT32_e120	11318	N	2
NODE_22_length_494583_cov_58.9.g4433.t1	-	GT32(120-203)	GT32_e64	14506	N	3
NODE_40_length_367258_cov_59.8.g6798.t1	2.4.1.257	GT32(116-197)	GT32_e68	9794	Y(1-30)	3
NODE_4_length_747360_cov_59.42.g1020.t1	2.4.1.142|2.4.1.-	GT33(42-452)	GT33_e1	4935	N	3
NODE_72_length_251166_cov_59.2.g9834.t1	-	GT34(144-374)	GT34_e9	11253	N	3
NODE_74_length_247780_cov_59.6.g10004.t1	-	GT34(154-416)	GT34_e13	1869	N	3
NODE_5_length_720612_cov_59.37.g1250.t1	2.4.1.1	GT35(165-880)	GT35_e0	4278	N	3
NODE_121_length_144409_cov_60..g12786.t1	2.4.1.109	GT39(57-302)	GT39_e12	1395	N	3
NODE_1_length_930680_cov_59.64.g59.t1	2.4.1.109	GT39(52-297)	GT39_e9	2830	N	3
NODE_21_length_510237_cov_60.1.g4211.t1	2.4.1.109	GT39(67-311)	GT39_e30	11399	N	3
NODE_92_length_201278_cov_60.0.g11217.t1	-	N	GT4_e772	4127	N	2
NODE_140_length_114237_cov_58..g13551.t1	2.4.1.131	GT4(350-508)	GT4_e1364	4030	N	3
NODE_35_length_398040_cov_59.0.g6193.t1	-	GT4(236-389)	GT4_e4041	12819	N	3
NODE_363_length_7405_cov_57.25.g15701.t1	2.4.1.231	GT4(1025-1209)	GT4_e3141	8469	N	3
NODE_58_length_313871_cov_59.3.g8590.t1	2.4.1.257|2.4.1.132	GT4(241-409)	GT4_e2823	9278	N	3
NODE_72_length_251166_cov_59.2.g9844.t1	2.4.1.198	GT4(220-350)	GT4_e954	11245	N	3
NODE_76_length_244309_cov_58.6.g10113.t1	-	GT4(2503-2656)	GT4_e3925	11154	N	3
NODE_263_length_15733_cov_60.7.g15415.t1	2.4.1.255|-	N	GT41_e34+GT41_e74	8363	N	2
NODE_3_length_900818_cov_60.12.g815.t1	2.4.1.34	GT48(846-1626)	GT48_e0	5905	N	3
NODE_20_length_567868_cov_59.4.g4104.t1	2.4.1.267	GT57(64-295)+GT57(332-564)	GT57_e0	912	N	3
NODE_98_length_193582_cov_60.0.g11634.t1	2.4.1.265|2.4.1.-	GT57(15-493)	GT57_e1	12996	N	3
NODE_5_length_720612_cov_59.37.g1275.t1	2.4.1.258	GT58(391-755)	GT58_e1	387820	N	3
NODE_4_length_747360_cov_59.42.g1001.t1	-	GT59(229-698)	GT59_e2	4985	N	3
NODE_26_length_447842_cov_59.5.g4902.t1	-	GT62(206-395)	GT62_e3	4760	N	3
NODE_3_length_900818_cov_60.12.g594.t1	-	GT62(86-348)	GT62_e5	5688	N	3
NODE_49_length_343784_cov_60.1.g7709.t1	-	GT62(100-362)	GT62_e2	6763	N	3
NODE_7_length_651385_cov_59.03.g1593.t1	2.4.1.-|2.4.1.257	GT62(54-318)	GT62_e0	433	N	3
NODE_60_length_299236_cov_59.2.g8816.t1	2.4.99.18	GT66(28-674)	GT66_e1	504857	N	3
NODE_20_length_567868_cov_59.4.g4048.t1	2.4.1.-	GT69(59-316)	GT69_e1	989	N	3
NODE_82_length_231338_cov_59.3.g10577.t1	-	GT69(131-409)	GT69_e6	10389	N	3
NODE_82_length_231338_cov_59.3.g10590.t1	-	GT69(123-381)	GT69_e0	10373	N	3
NODE_137_length_116504_cov_59..g13423.t1	-	GT71(149-401)	GT71_e24	690909	N	3
NODE_42_length_360846_cov_59.1.g6983.t1	-	GT71(143-377)	GT71_e16	10753	N	3
NODE_470_length_3494_cov_64.87.g15864.t1	-	GT71(143-340)	GT71_e16	10753	N	3
NODE_92_length_201278_cov_60.0.g11259.t1	-	GT71(139-378)	GT71_e16	4176	N	3
NODE_228_length_27313_cov_58.9.g15209.t1	-	GT76(14-432)	GT76_e8	14203	N	3
NODE_24_length_475645_cov_59.9.g4629.t1	-	GT8(527-739)	GT8_e176	N	N	2
NODE_120_length_145388_cov_58..g12761.t1	2.4.1.186	GT8(36-247)	GT8_e149	7572	N	3
NODE_197_length_45838_cov_59.3.g14896.t1	-	GT8(5-278)	GT8_e176	6381	N	3
NODE_35_length_398040_cov_59.0.g6127.t1	-	GT8(112-375)	GT8_e188	12758	N	3
NODE_50_length_343068_cov_59.2.g7811.t1	-	GT8(113-352)	GT8_e219	703	N	3
NODE_111_length_174824_cov_59..g12326.t1	-	GT90(676-951)	GT90_e3	2096	N	3
NODE_116_length_152600_cov_60..g12579.t1	-	GT90(319-598)	GT90_e11	10506	N	3
NODE_135_length_121582_cov_58..g13324.t1	-	GT90(358-652)	GT90_e11	14822	N	3
NODE_142_length_106663_cov_59..g13605.t1	-	GT90(326-596)	GT90_e20	5531	N	3
NODE_26_length_447842_cov_59.5.g4883.t1	-	GT90(360-632)	GT90_e11	4746	N	3
NODE_35_length_398040_cov_59.0.g6212.t1	-	GT90(324-632)	GT90_e11	9329	Y(1-37)	3
NODE_47_length_349532_cov_59.1.g7495.t1	-	GT90(676-962)	GT90_e15	516053	N	3
NODE_58_length_313871_cov_59.3.g8646.t1	-	GT90(339-629)	GT90_e11	9329	N	3	124
NODE_105_length_183272_cov_59..g11963.t1	-	PL1_4(110-295)	PL1_e40	PL1_4+1983	Y(1-18)	3
NODE_10_length_635691_cov_59.2.g2334.t1	4.2.2.10	PL1_4(108-294)	PL1_e33	PL1_4+PL1_4+3409	Y(1-17)	3
NODE_126_length_134650_cov_59..g12985.t1	4.2.2.10	PL1_4(105-294)	PL1_e33	PL1_4+7562	Y(1-21)	3
NODE_160_length_87205_cov_59.3.g14145.t1	-	PL1_2(73-248)	PL1_e17	PL1_2+15365	Y(1-25)	3
NODE_190_length_51801_cov_61.4.g14796.t1	4.2.2.10	PL1_4(235-417)	PL1_e16	PL1_4+4109	N	3
NODE_19_length_573457_cov_59.1.g3946.t1	4.2.2.2	PL1_7(83-264)	PL1_e18	PL1_7+10245	Y(1-24)	3
NODE_21_length_510237_cov_60.1.g4214.t1	4.2.2.2	PL1_7(86-284)	PL1_e18	PL1_7+11396	Y(1-17)	3
NODE_27_length_437895_cov_59.3.g5036.t1	-	PL1_6(154-387)	PL1_e34	14888	Y(1-28)	3
NODE_34_length_403836_cov_59.0.g6058.t1	4.2.2.10	PL1_4(125-301)	PL1_e16	PL1_4+1623	Y(1-22)	3
NODE_52_length_341633_cov_59.3.g8071.t1	4.2.2.10	PL1_4(113-299)	PL1_e16	PL1_4+6619	Y(1-22)	3
NODE_56_length_323237_cov_59.5.g8445.t1	4.2.2.10	PL1_4(121-304)	PL1_e71	PL1_4+13249	Y(1-20)	3
NODE_62_length_294687_cov_58.5.g8958.t1	4.2.2.10	PL1_4(175-359)	PL1_e26	PL1_4+12586	Y(1-22)	3
NODE_6_length_673075_cov_59.66.g1356.t1	4.2.2.2	PL1_7(76-258)	PL1_e18	PL1_7+13094	Y(1-27)	3
NODE_83_length_229750_cov_59.4.g10648.t1	4.2.2.10	PL1_4(113-298)	PL1_e16	PL1_4+6827	Y(1-27)	3
NODE_92_length_201278_cov_60.0.g11263.t1	-	PL1_9(155-341)	PL1_e27	PL1_9+4181	Y(1-26)	3
NODE_179_length_62130_cov_59.1.g14627.t1	4.2.2.24	PL26(32-919)	PL26_e0	8487	N	3
NODE_57_length_318583_cov_58.0.g8553.t1	4.2.2.-	PL27(55-692)	PL27_e0	8380	N	3
NODE_18_length_577637_cov_59.4.g3728.t1	4.2.2.2	PL3_2(32-243)	PL3_e18	PL3_2+3067	Y(1-21)	3
NODE_19_length_573457_cov_59.1.g3920.t1	4.2.2.2	PL3_2(115-301)	PL3_e9	PL3_2+575042	Y(1-26)	3
NODE_23_length_476318_cov_58.8.g4460.t1	4.2.2.2	PL3_2(43-228)	PL3_e16	PL3_2+493177	Y(1-31)	3
NODE_31_length_414362_cov_59.5.g5650.t1	-	PL3_2(39-229)	PL3_e4	PL3_2+12635	Y(1-25)	3
NODE_66_length_280680_cov_59.0.g9366.t1	4.2.2.2	PL3_2(32-222)	PL3_e18	PL3_2+2198	Y(1-21)	3
NODE_70_length_271629_cov_58.5.g9653.t1	-	PL3_2(48-238)	PL3_e4	PL3_2+12480	Y(1-29)	3
NODE_143_length_106051_cov_58..g13645.t1	4.2.2.23	PL4_3(18-680)	PL4_e1	PL4_3+311076	Y(1-19)	3
NODE_53_length_338885_cov_57.6.g8155.t1	-	PL4_5(26-568)	PL4_e2	PL4_5+15235	Y(1-34)	3
NODE_56_length_323237_cov_59.5.g8451.t1	-	PL4_1(18-537)	PL4_e6	PL4_1+13256	Y(1-20)	3
NODE_67_length_277299_cov_59.6.g9423.t1	-	PL4_5(38-571)	PL4_e2	PL4_5+2924	Y(1-19)	3
NODE_164_length_83788_cov_59.7.g14269.t1	-	PL9_3(21-383)	PL9_e35	PL9_3+13371	Y(1-23)	3	28

## Sheet: File 2_NC62
File 2_NC62
GeneID	EC#	HMMER	dbCAN_sub	DIAMOND	Signalp	#ofTools
NODE_10_length_677679_cov_45.3.g2691.t1	-	AA1_3(192-500)	AA1_e12+AA1_e41	AA1_3+14603	N	3
NODE_113_length_148495_cov_45..g12774.t1	1.10.3.2|1.10.3.-	AA1_3(49-353)	AA1_e46	AA1_3+10948	Y(1-20)	3
NODE_116_length_140497_cov_80..g12896.t1	-	AA1(49-562)	AA1_e4	12542	Y(1-24)	3
NODE_11_length_646632_cov_45.5.g2846.t1	-	AA1(161-665)	AA1_e22	530	N	3
NODE_149_length_89025_cov_45.6.g13965.t1	1.10.3.2|1.10.3.-	AA1_3(108-433)	AA1_e46	AA1_3+755367	N	3
NODE_14_length_574733_cov_46.0.g3429.t1	1.10.3.2|1.10.3.-	AA1_3(48-347)	AA1_e46	AA1_3+1238	Y(1-19)	3
NODE_152_length_87072_cov_45.1.g14053.t1	1.10.3.2|1.10.3.-	AA1(83-562)	AA1_e46	AA1_3	N	3
NODE_214_length_31696_cov_44.4.g15107.t1	1.10.3.2|1.10.3.-	AA1_3(48-347)	AA1_e46	AA1_3+13475	Y(1-19)	3
NODE_221_length_25133_cov_44.9.g15159.t1	-	AA1(114-583)	AA1_e34	574089	N	3
NODE_26_length_469708_cov_45.8.g5354.t1	1.10.3.2|1.10.3.-	AA1_3(53-365)	AA1_e46	AA1_3+14306	Y(1-23)	3
NODE_29_length_460619_cov_46.3.g5703.t1	1.10.3.2|1.10.3.-	AA1_3(112-417)	AA1_e46	AA1_3+13410	Y(1-29)	3
NODE_29_length_460619_cov_46.3.g5826.t1	1.10.3.2	AA1_2(47-382)	AA1_e26	AA1_2+9139	Y(1-25)	3
NODE_3_length_968418_cov_46.44.g1014.t1	-	AA1(93-617)	AA1_e5	6863	N	3
NODE_3_length_968418_cov_46.44.g1015.t1	-	AA1(39-555)	AA1_e10	6862	Y(1-20)	3
NODE_3_length_968418_cov_46.44.g768.t1	1.10.3.2|1.10.3.-	AA1_3(57-369)	AA1_e46	AA1_3+6573	Y(1-22)	3
NODE_42_length_368773_cov_46.1.g7416.t1	1.10.3.2|1.10.3.-	AA1_3(54-359)	AA1_e46	AA1_3+10477	Y(1-32)	3
NODE_47_length_342197_cov_45.3.g7949.t1	1.10.3.2|1.10.3.-	AA1_3(616-936)	AA1_e46	AA1_3+12004	Y(1-21)	3
NODE_4_length_822776_cov_45.35.g1177.t1	1.10.3.2|1.10.3.-	AA1_3(98-449)	AA1_e46	AA1_3+199654	N	3
NODE_57_length_304218_cov_45.8.g8955.t1	1.10.3.2	AA1_2(41-377)	AA1_e26	AA1_2+7100	N	3
NODE_57_length_304218_cov_45.8.g8973.t1	1.10.3.2|1.10.3.-	AA1_3(55-339)	AA1_e46	AA1_3+7118	Y(1-21)	3
NODE_67_length_268335_cov_45.7.g9779.t1	-	AA1(148-661)	AA1_e34	4461	N	3
NODE_69_length_261846_cov_46.2.g9926.t1	-	AA1_3(49-354)	AA1_e12+AA1_e41	AA1_3+4159	Y(1-22)	3
NODE_80_length_231059_cov_45.4.g10776.t1	1.10.3.2|-	AA1_3(105-420)	AA1_e18+AA1_e41	AA1_3+14049	N	3
NODE_84_length_220784_cov_45.8.g11085.t1	1.10.3.2|1.10.3.-	AA1_3(53-363)	AA1_e46	AA1_3+94331	Y(1-25)	3
NODE_92_length_215435_cov_45.7.g11632.t1	1.10.3.2|1.10.3.-	AA1_3(449-761)	AA1_e46	AA1_3+3173	N	3
NODE_113_length_148495_cov_45..g12773.t1	1.14.99.53	AA11(20-225)	AA11_e7	10947	Y(1-34)	3
NODE_132_length_110389_cov_46..g13438.t1	1.14.99.53	AA11(22-219)	AA11_e7	12514	N	3
NODE_23_length_521178_cov_46.2.g4897.t1	-	AA11(21-231)	AA11_e8	8777	Y(1-22)	3
NODE_39_length_380490_cov_47.1.g7040.t1	-	AA11(21-240)	AA11_e5	11451	N	3
NODE_51_length_333341_cov_45.5.g8345.t1	1.14.99.53	AA11(24-227)	AA11_e7	4342	Y(1-24)	3
NODE_194_length_46406_cov_46.2.g14918.t1	-	AA12(929-1326)	AA12_e6	311	N	3
NODE_25_length_489594_cov_45.9.g5230.t1	-	AA12(28-421)	AA12_e5	14144	Y(1-22)	3
NODE_26_length_469708_cov_45.8.g5407.t1	1.-.-.-	AA12(31-437)	AA12_e4	562090	N	3
NODE_42_length_368773_cov_46.1.g7349.t1	1.14.99.55	AA13(19-248)+CBM20(291-375)	AA13_e0+CBM20_e25	AA13+10005	N	3
NODE_76_length_239976_cov_45.5.g10490.t1	1.14.99.55	AA13(138-369)+CBM20(416-507)	AA13_e0+CBM20_e25	AA13+3594	N	3
NODE_17_length_544537_cov_45.6.g3961.t1	-	AA16(20-182)	AA16_e0	N	Y(1-37)	2
NODE_41_length_375400_cov_46.1.g7231.t1	-	AA16(20-182)	AA16_e3	N	Y(1-22)	2
NODE_5_length_816658_cov_46.80.g1366.t1	-	AA16(267-432)	AA16_e1	N	N	2
NODE_104_length_177725_cov_46..g12332.t1	-	AA2(90-340)	AA2_e1	1464	N	3
NODE_10_length_677679_cov_45.3.g2556.t1	-	AA2(317-504)	AA2_e8	N	N	2
NODE_11_length_646632_cov_45.5.g2869.t1	-	AA2(17-278)	AA2_e1	550	N	3
NODE_135_length_108647_cov_44..g13551.t1	-	AA2(71-257)	AA2_e8	N	N	2
NODE_173_length_67558_cov_46.0.g14536.t1	-	AA2(62-259)	AA2_e8	AA5_1+2535	N	3
NODE_17_length_544537_cov_45.6.g3951.t1	-	AA2(59-201)	AA2_e8	PL1_7+16594	N	3
NODE_2_length_997556_cov_46.02.g526.t1	-	AA2(65-207)	AA2_e8	AA3_2+8602	Y(1-41)	3
NODE_4_length_822776_cov_45.35.g1173.t1	-	AA2(277-454)	AA2_e8	PL1_7+16594	N	3
NODE_4_length_822776_cov_45.35.g1222.t1	-	AA2(106-354)	AA2_e12	3318	N	3
NODE_6_length_758676_cov_45.94.g1691.t1	-	AA2(25-246)	AA2_e17	3951	Y(1-31)	3
NODE_72_length_253416_cov_45.3.g10160.t1	-	AA2(93-330)	AA2_e12	14854	N	3
NODE_271_length_10658_cov_44.9.g15396.t1	-	N	AA2_e1	387444	N	2
NODE_101_length_184131_cov_45..g12156.t1	-	AA3_2(224-594)	AA3_e30	AA3_2+463048	N	3
NODE_108_length_167141_cov_46..g12498.t1	-	AA3_2(7-572)	AA3_e28	AA3_2+13593	N	3
NODE_10_length_677679_cov_45.3.g2528.t1	-	AA3_2(45-670)	AA3_e44	14454	N	3
NODE_10_length_677679_cov_45.3.g2573.t1	-	AA3_2(23-589)	AA3_e15	AA3_2+14498	N	3
NODE_10_length_677679_cov_45.3.g2686.t1	-	AA3(52-705)	AA3_e44	14598	Y(1-24)	3
NODE_118_length_136161_cov_45..g12961.t1	-	AA3_2(8-592)	AA3_e39	AA3_2+475322	N	3
NODE_118_length_136161_cov_45..g12962.t1	-	AA3_2(53-631)	AA3_e19	AA3_2+491204	Y(1-28)	3
NODE_11_length_646632_cov_45.5.g2778.t1	-	AA3_2(5-583)	AA3_e13	AA3_2+495	N	3
NODE_11_length_646632_cov_45.5.g2780.t1	-	AA3_2(40-669)	AA3_e44	479	Y(1-63)	3
NODE_11_length_646632_cov_45.5.g2815.t1	1.1.3.13	AA3_3(12-597)	AA3_e3	AA3_3+437	N	3
NODE_120_length_131310_cov_45..g13049.t1	-	AA3_2(20-586)	AA3_e34	AA3_2+9981	N	3
NODE_121_length_128657_cov_46..g13075.t1	-	AA3_2(59-605)	AA3_e7	AA3_2+9181	N	3
NODE_122_length_128577_cov_45..g13134.t1	1.1.3.13	AA3_3(12-602)	AA3_e3	AA3_3+13749	N	3
NODE_138_length_105037_cov_45..g13653.t1	-	AA3_2(33-645)	AA3_e44	591446	Y(1-15)	3
NODE_138_length_105037_cov_45..g13655.t1	-	AA3_2(52-629)	AA3_e19	AA3_2+689616	N	3
NODE_13_length_600831_cov_46.3.g3209.t1	1.1.3.13	AA3_3(13-599)	AA3_e3	AA3_3+585369	N	3
NODE_141_length_100119_cov_45..g13757.t1	-	AA3_2(33-618)	AA3_e59	AA3_2+10112	N	3
NODE_152_length_87072_cov_45.1.g14056.t1	1.1.3.16	AA3_2(30-569)	AA3_e2	AA3_2	Y(1-21)	3
NODE_155_length_82791_cov_46.4.g14119.t1	-	AA3_2(66-640)	AA3_e19	AA3_2+407519	N	3
NODE_166_length_71751_cov_46.2.g14374.t1	-	AA3_2(101-726)	AA3_e44	78	N	3
NODE_175_length_66239_cov_44.3.g14570.t1	1.1.3.13	AA3_3(111-578)	AA3_e3	AA3_3+576024	N	3
NODE_198_length_41670_cov_46.4.g14971.t1	-	AA3_2(26-589)	AA3_e15	AA3_2+6523	N	3
NODE_19_length_541997_cov_45.5.g4182.t1	-	AA3_2(69-657)	AA3_e48	AA3_2+12290	N	3
NODE_19_length_541997_cov_45.5.g4204.t1	-	AA3_2(6-537)	AA3_e27	AA3_2+12315	N	3
NODE_1_length_1403136_cov_45.9.g170.t1	-	AA3_2(4-575)	AA3_e19	AA3_2+9579	N	3
NODE_1_length_1403136_cov_45.9.g236.t1	1.1.3.10	AA3_4(13-549)	AA3_e53	AA3_4+8168	N	3
NODE_1_length_1403136_cov_45.9.g360.t1	-	AA3_2(7-604)	AA3_e38	AA3_2+6088	N	3
NODE_1_length_1403136_cov_45.9.g410.t1	1.1.3.16	AA3_2(25-568)	AA3_e2	AA3_2+595345	Y(1-24)	3
NODE_221_length_25133_cov_44.9.g15156.t1	-	AA3_2(5-598)	AA3_e39	AA3_2+621179	N	3
NODE_23_length_521178_cov_46.2.g4804.t1	-	AA3_2(47-701)	AA3_e44	8860	Y(1-22)	3
NODE_23_length_521178_cov_46.2.g4943.t1	-	AA3_2(21-581)	AA3_e15	AA3_2+8727	N	3
NODE_24_length_516005_cov_45.9.g5076.t1	-	AA3_2(29-603)	AA3_e21	AA3_2+12916	Y(1-25)	3
NODE_29_length_460619_cov_46.3.g5729.t1	-	AA3_1(30-568)	AA3_e58	AA3_1+9039	N	3
NODE_29_length_460619_cov_46.3.g5798.t1	-	AA3(27-611)	AA3_e36	9110	Y(1-54)	3
NODE_2_length_997556_cov_46.02.g471.t1	-	AA3_2(5-591)	AA3_e39	AA3_2+615016	N	3
NODE_2_length_997556_cov_46.02.g491.t1	-	AA3_2(30-647)	AA3_e44	4981	N	3
NODE_2_length_997556_cov_46.02.g514.t1	-	AA3_2(18-629)	AA3_e34	AA3_2+609194	N	3
NODE_30_length_447931_cov_47.2.g5953.t1	-	AA3_2(7-537)	AA3_e27	AA3_2+578953	N	3
NODE_31_length_441890_cov_46.2.g5990.t1	-	AA3_2(26-649)	AA3_e26	8341	Y(1-28)	3
NODE_32_length_440519_cov_45.0.g6124.t1	-	AA3_2(18-611)	AA3_e56	AA3_2+8581	N	3
NODE_35_length_413307_cov_45.9.g6545.t1	-	AA3_1(220-734)	AA3_e4	11420	N	3
NODE_37_length_402570_cov_45.7.g6740.t1	-	AA3_2(48-623)	AA3_e19	AA3_2+154840	Y(1-22)	3
NODE_37_length_402570_cov_45.7.g6769.t1	1.1.3.13	AA3_3(12-603)	AA3_e3	AA3_3+3888	N	3
NODE_37_length_402570_cov_45.7.g6861.t1	-	AA3_2(17-610)	AA3_e1	AA3_2+10702	N	3
NODE_38_length_387577_cov_45.6.g6933.t1	-	AA3_2(18-637)	AA3_e34	AA3_2+445075	N	3
NODE_3_length_968418_cov_46.44.g761.t1	-	AA3_2(35-615)	AA3_e48	AA3_2+6565	N	3
NODE_44_length_356289_cov_45.6.g7631.t1	-	AA3_2(79-655)	AA3_e11	AA3_2+7685	N	3
NODE_49_length_338411_cov_46.2.g8134.t1	-	AA3_2(203-769)	AA3_e25	AA3_2+9249	N	3
NODE_4_length_822776_cov_45.35.g1306.t1	-	AA3_2(5-592)	AA3_e39	AA3_2+550417	N	3
NODE_4_length_822776_cov_45.35.g1311.t1	1.1.3.13	AA3_3(12-596)	AA3_e3	AA3_3+14302	N	3
NODE_50_length_334055_cov_45.4.g8302.t1	-	AA3_2(266-801)	AA3_e25	AA3_2+13761	Y(1-24)	3
NODE_50_length_334055_cov_45.4.g8305.t1	-	AA3_2(25-636)	AA3_e44	13758	Y(1-21)	3
NODE_51_length_333341_cov_45.5.g8353.t1	-	AA3_2(42-607)	AA3_e25	AA3_2+1732	N	3
NODE_56_length_304943_cov_45.1.g8812.t1	-	AA3_2(71-662)	AA3_e10	AA3_2+3666	N	3
NODE_57_length_304218_cov_45.8.g8927.t1	-	AA3_2(13-542)	AA3_e4	AA3_2+7074	N	3
NODE_58_length_300592_cov_47.1.g8986.t1	-	AA3_2(20-580)	AA3_e15	AA3_2+5580	N	3
NODE_68_length_266926_cov_46.2.g9811.t1	-	AA3_2(40-693)	AA3_e36	13195	Y(1-21)	3
NODE_69_length_261846_cov_46.2.g9921.t1	1.1.3.13	AA3_3(6-642)	AA3_e3	AA3_3+4164	N	3
NODE_6_length_758676_cov_45.94.g1570.t1	-	AA3_2(45-666)	AA3_e44	4084	Y(1-20)	3
NODE_6_length_758676_cov_45.94.g1645.t1	1.1.3.13	AA3_3(13-606)	AA3_e3	AA3_3+13413	N	3
NODE_70_length_259020_cov_45.9.g10010.t1	-	AA3_1(20-542)	AA3_e61	AA3_1+11856	N	3
NODE_71_length_257351_cov_45.1.g10088.t1	-	AA3_2(164-764)	AA3_e39	AA3_2+577595	N	3
NODE_72_length_253416_cov_45.3.g10169.t1	-	AA3_2(39-623)	AA3_e59	AA3_2+14864	Y(1-26)	3
NODE_74_length_246504_cov_45.8.g10372.t1	-	AA3_2(37-612)	AA3_e48	AA3_2+9788	N	3
NODE_76_length_239976_cov_45.5.g10501.t1	-	AA3_2(638-1216)	AA3_e22	AA3_2+3604	N	3
NODE_78_length_232250_cov_45.7.g10659.t1	-	AA3_2(5-589)	AA3_e39	AA3_2+13173	N	3
NODE_7_length_756906_cov_46.03.g1974.t1	-	AA3_2(4-531)	AA3_e33	AA3_2+1009	N	3
NODE_90_length_215763_cov_46.0.g11500.t1	-	AA3_2(40-614)	AA3_e19	AA3_2+2042	Y(1-22)	3
NODE_9_length_753182_cov_46.35.g2403.t1	-	AA3_2(6-597)	AA3_e39	AA3_2+94476	N	3
NODE_114_length_146119_cov_45..g12822.t1	-	AA4(135-320)	AA4_e1	611481	N	3
NODE_34_length_420539_cov_46.6.g6379.t1	1.1.3.38	AA4(21-552)	AA4_e0	755	N	3
NODE_47_length_342197_cov_45.3.g7986.t1	-	AA7(129-331)	AA4_e1	611481	Y(1-38)	3
NODE_51_length_333341_cov_45.5.g8343.t1	1.1.3.38	AA4(32-579)	AA4_e0	460681	N	3
NODE_104_length_177725_cov_46..g12338.t1	-	AA5(765-1268)	AA5_e9	AA5_1+1470	Y(1-15)	3
NODE_42_length_368773_cov_46.1.g7414.t1	-	AA5(485-995)	AA5_e9	AA5_1+10475	Y(1-69)	3
NODE_55_length_307212_cov_45.3.g8776.t1	1.1.3.9|1.1.3.13|1.1.3.-|1.1.3.7|1.1.3.47	AA5_2(48-655)	AA5_e12	AA5_2+CBM32+13374	Y(1-26)	3
NODE_5_length_816658_cov_46.80.g1338.t1	1.1.3.9|1.1.3.13|1.1.3.-|1.1.3.7|1.1.3.47	AA5_2(102-701)	AA5_e12	AA5_2+5496	Y(1-22)	3
NODE_6_length_758676_cov_45.94.g1729.t1	-	N	AA5_e0	517523	N	2
NODE_7_length_756906_cov_46.03.g1911.t1	1.6.5.6	AA6(4-204)	AA6_e0	939	N	3
NODE_103_length_179397_cov_45..g12277.t1	1.1.3.-	AA7(58-488)	AA7_e0	N	Y(1-23)	2
NODE_109_length_164223_cov_45..g12563.t1	1.1.3.-	AA7(154-363)	AA7_e0	3137	Y(1-21)	3
NODE_10_length_677679_cov_45.3.g2614.t1	1.1.3.-	AA7(58-492)	AA7_e0	N	Y(1-23)	2
NODE_10_length_677679_cov_45.3.g2655.t1	1.1.3.-	AA7(66-496)	AA7_e0	N	N	2
NODE_110_length_159380_cov_45..g12600.t1	1.1.3.-	AA7(1259-1452)	AA7_e4	N	N	2
NODE_119_length_132657_cov_45..g13003.t1	1.1.3.-	AA7(161-355)	AA7_e0	GH16_3+286626	N	3
NODE_119_length_132657_cov_45..g13023.t1	1.1.3.-	AA7(42-470)	AA7_e0	N	N	2
NODE_11_length_646632_cov_45.5.g2904.t1	-	AA7(52-498)	AA7_e3	561	Y(1-21)	3
NODE_120_length_131310_cov_45..g13025.t1	1.1.3.-	AA7(190-615)	AA7_e0	3137	Y(1-20)	3
NODE_120_length_131310_cov_45..g13035.t1	-	AA7(37-442)	AA7_e3	N	N	2
NODE_129_length_113849_cov_45..g13354.t1	1.1.3.-	AA7(50-252)	AA7_e0	N	N	2
NODE_12_length_630555_cov_47.4.g2938.t1	1.1.3.-	AA7(48-486)	AA7_e0	N	Y(1-26)	2
NODE_130_length_113532_cov_44..g13390.t1	1.1.3.-	AA7(126-315)	AA7_e4	3137	Y(1-19)	3
NODE_135_length_108647_cov_44..g13542.t1	1.1.3.-	AA7(39-462)	AA7_e0	N	Y(1-13)	2
NODE_135_length_108647_cov_44..g13544.t1	1.1.3.-	AA7(136-565)	AA7_e0	N	N	2
NODE_148_length_89039_cov_44.8.g13934.t1	-	AA7(6-176)	AA7_e3	N	N	2
NODE_149_length_89025_cov_45.6.g13964.t1	1.1.3.-	AA7(50-245)	AA7_e4	N	N	2
NODE_15_length_573374_cov_45.1.g3530.t1	1.1.3.-	AA7(39-225)	AA7_e0	N	N	2
NODE_15_length_573374_cov_45.1.g3541.t1	1.1.3.-	AA7(80-310)	AA7_e0	N	N	2
NODE_177_length_62386_cov_46.0.g14608.t1	1.1.3.-	AA7(57-274)	AA7_e0	N	Y(1-27)	2
NODE_180_length_59304_cov_45.5.g14671.t1	1.1.3.-	AA7(1253-1454)	AA7_e0	N	N	2
NODE_180_length_59304_cov_45.5.g14676.t1	-	AA7(62-488)	AA7_e3	N	Y(1-30)	2
NODE_180_length_59304_cov_45.5.g14678.t1	1.1.3.-	AA7(362-790)	AA7_e0	N	N	2
NODE_181_length_58032_cov_44.3.g14697.t1	1.1.3.-	AA7(26-465)	AA7_e0	N	N	2
NODE_195_length_46161_cov_45.4.g14923.t1	1.1.3.-	AA7(222-435)	AA7_e0	N	N	2
NODE_198_length_41670_cov_46.4.g14963.t1	1.1.3.-	AA7(380-802)	AA7_e0	N	N	2
NODE_198_length_41670_cov_46.4.g14974.t1	1.1.3.-	AA7(46-210)	AA7_e0	N	N	2
NODE_19_length_541997_cov_45.5.g4170.t1	1.1.3.-	AA7(151-405)	AA7_e0	553054	Y(1-17)	3
NODE_1_length_1403136_cov_45.9.g3.t1	1.1.3.-	AA7(137-561)	AA7_e5	N	Y(1-35)	2
NODE_1_length_1403136_cov_45.9.g388.t1	1.1.3.-	AA7(121-315)	AA7_e0	N	Y(1-23)	2
NODE_217_length_26712_cov_46.1.g15139.t1	1.1.3.-	AA7(119-542)	AA7_e4	N	Y(1-21)	2
NODE_21_length_531525_cov_45.6.g4611.t1	1.1.3.-	AA7(55-265)	AA7_e0	N	Y(1-19)	2
NODE_22_length_529663_cov_45.7.g4653.t1	1.1.3.-	AA7(145-335)	AA7_e4	N	N	2
NODE_238_length_18681_cov_46.1.g15268.t1	1.1.3.-	AA7(125-323)	AA7_e0	N	N	2
NODE_24_length_516005_cov_45.9.g5067.t1	1.1.3.-	AA7(67-506)	AA7_e0	N	Y(1-27)	2
NODE_27_length_466845_cov_45.5.g5483.t1	1.1.3.-	AA7(115-322)	AA7_e5	CBM91+GH43_11	Y(1-27)	3
NODE_27_length_466845_cov_45.5.g5506.t1	1.1.3.-	AA7(49-486)	AA7_e5	N	N	2
NODE_28_length_464474_cov_45.0.g5671.t1	1.1.3.-	AA7(31-467)	AA7_e5	N	N	2
NODE_29_length_460619_cov_46.3.g5776.t1	1.1.3.-	AA7(240-423)	AA7_e0	N	N	2
NODE_29_length_460619_cov_46.3.g5785.t1	1.1.3.-	AA7(153-589)	AA7_e0	146887	Y(1-29)	3
NODE_2_length_997556_cov_46.02.g685.t1	1.1.3.-	AA7(39-216)	AA7_e0	N	N	2
NODE_30_length_447931_cov_47.2.g5928.t1	1.1.3.-	AA7(58-270)	AA7_e0	N	Y(1-20)	2
NODE_31_length_441890_cov_46.2.g6035.t1	1.1.3.-	AA7(133-329)	AA7_e0	CBM91+GH43_11	Y(1-36)	3
NODE_31_length_441890_cov_46.2.g6077.t1	1.1.3.-	AA7(123-566)	AA7_e0	N	Y(1-20)	2
NODE_36_length_407759_cov_45.7.g6714.t1	1.1.3.-	AA7(32-209)	AA7_e0	N	N	2
NODE_37_length_402570_cov_45.7.g6833.t1	-	AA7(49-496)	AA7_e3	10734	N	3
NODE_3_length_968418_cov_46.44.g760.t1	1.1.3.-	AA7(78-504)	AA7_e0	N	Y(1-19)	2
NODE_42_length_368773_cov_46.1.g7335.t1	1.1.3.-	AA7(31-461)	AA7_e0	N	N	2
NODE_47_length_342197_cov_45.3.g7910.t1	1.1.3.-	AA7(39-466)	AA7_e0	284862	N	3
NODE_48_length_340993_cov_46.1.g8029.t1	1.1.3.-	AA7(53-498)	AA7_e0	N	N	2
NODE_48_length_340993_cov_46.1.g8069.t1	1.1.3.-	AA7(60-486)	AA7_e0	N	Y(1-22)	2
NODE_54_length_309253_cov_45.8.g8617.t1	1.1.3.-	AA7(39-468)	AA7_e0	N	N	2
NODE_55_length_307212_cov_45.3.g8716.t1	1.1.3.-	AA7(75-513)	AA7_e0	N	Y(1-58)	2
NODE_55_length_307212_cov_45.3.g8744.t1	1.1.3.-	AA7(62-489)	AA7_e0	N	Y(1-19)	2
NODE_5_length_816658_cov_46.80.g1456.t1	1.1.3.-	AA7(70-498)	AA7_e0	N	Y(1-25)	2
NODE_60_length_291213_cov_46.1.g9194.t1	1.1.3.-	AA7(40-458)	AA7_e0	N	N	2
NODE_61_length_288442_cov_45.5.g9244.t1	1.1.3.-	AA7(41-482)	AA7_e0	N	N	2
NODE_6_length_758676_cov_45.94.g1639.t1	1.1.3.-	AA7(52-482)	AA7_e5	N	Y(1-22)	2
NODE_6_length_758676_cov_45.94.g1661.t1	1.1.3.-	AA7(57-270)	AA7_e0	N	N	2
NODE_6_length_758676_cov_45.94.g1718.t1	1.1.3.-	AA7(56-487)	AA7_e0	N	Y(1-26)	2
NODE_6_length_758676_cov_45.94.g1752.t1	1.1.3.-	AA7(981-1166)	AA7_e0	3137	N	3
NODE_70_length_259020_cov_45.9.g10047.t1	1.1.3.-	AA7(31-468)	AA7_e0	N	N	2
NODE_72_length_253416_cov_45.3.g10237.t1	1.1.3.-	AA7(63-511)	AA7_e0	N	N	2
NODE_7_length_756906_cov_46.03.g1931.t1	1.1.3.-	AA7(528-734)	AA7_e0	N	N	2
NODE_7_length_756906_cov_46.03.g1939.t1	1.1.3.-	AA7(39-473)	AA7_e0	N	N	2
NODE_7_length_756906_cov_46.03.g1969.t1	-	AA7(58-506)	AA7_e3	1001	Y(1-22)	3
NODE_86_length_220383_cov_45.4.g11217.t1	1.1.3.-	AA7(69-483)	AA7_e0	N	Y(1-20)	2
NODE_8_length_756038_cov_45.94.g2049.t1	1.1.3.-	AA7(49-488)	AA7_e5	9568	Y(1-51)	3
NODE_8_length_756038_cov_45.94.g2079.t1	1.1.3.-	AA7(45-454)	AA7_e0	N	N	2
NODE_8_length_756038_cov_45.94.g2226.t1	1.1.3.-	AA7(57-490)	AA7_e0	N	Y(1-20)	2
NODE_97_length_200593_cov_45.5.g11946.t1	1.1.3.-	AA7(26-460)	AA7_e0	N	N	2
NODE_9_length_753182_cov_46.35.g2425.t1	1.1.3.-	AA7(59-491)	AA7_e0	N	Y(1-27)	2
NODE_102_length_183033_cov_46..g12227.t1	-	AA8(43-218)	AA8_e0	9588	Y(1-30)	3
NODE_119_length_132657_cov_45..g12996.t1	1.1.99.18	AA8(955-1143)	AA8_e5	2700	N	3
NODE_21_length_531525_cov_45.6.g4619.t1	1.1.99.18|-	AA8(23-199)+AA3_1(232-771)	AA8_e5+AA3_e61	AA3_1+AA8+2482	Y(1-18)	3
NODE_2_length_997556_cov_46.02.g548.t1	1.1.99.18	AA8(30-220)+AA3_1(247-797)	AA8_e5+AA3_e46	AA3_1+CBM1+AA8+5027	Y(1-23)	3
NODE_30_length_447931_cov_47.2.g5961.t1	-	AA8(28-210)	AA8_e4	N	Y(1-23)	2
NODE_3_length_968418_cov_46.44.g836.t1	1.1.99.18	AA8(41-201)	AA8_e1	N	Y(1-24)	2
NODE_3_length_968418_cov_46.44.g973.t1	1.1.99.18	AA8(27-206)+AA3_1(241-791)	AA8_e5+AA3_e46	AA3_1+AA8+6779	Y(1-24)	3
NODE_75_length_245271_cov_47.0.g10404.t1	-	AA8(26-204)	AA8_e3	15253	N	3
NODE_77_length_235755_cov_45.7.g10594.t1	1.1.99.18|-	AA8(27-204)+AA3_1(240-774)	AA8_e5+AA3_e61	AA3_1+AA8+8637	Y(1-21)	3
NODE_10_length_677679_cov_45.3.g2559.t1	1.14.99.56|1.14.99.54	AA9(8-226)	AA9_e20	14484	Y(1-22)	3
NODE_10_length_677679_cov_45.3.g2568.t1	1.14.99.54	AA9(8-228)	AA9_e16	14493	Y(1-22)	3
NODE_14_length_574733_cov_46.0.g3445.t1	1.14.99.54|1.14.99.56	AA9(761-987)	AA9_e46	AA9+1254	N	3
NODE_195_length_46161_cov_45.4.g14926.t1	1.14.99.54|1.14.99.56	AA9(820-1005)	AA9_e7	9778	N	3
NODE_197_length_43465_cov_46.5.g14954.t1	1.14.99.54|1.14.99.56	AA9(6-214)	AA9_e7	15165	Y(1-30)	3
NODE_19_length_541997_cov_45.5.g4255.t1	1.14.99.54|1.14.99.56	AA9(14-237)	AA9_e14	12364	N	3
NODE_24_length_516005_cov_45.9.g4993.t1	1.14.99.54	AA9(9-209)	AA9_e36	12828	Y(1-21)	3
NODE_250_length_15761_cov_44.6.g15327.t1	-	AA9(8-228)	AA9_e1	5109	Y(1-35)	3
NODE_2_length_997556_cov_46.02.g616.t1	-	AA9(107-272)	AA9_e5	5083	Y(1-34)	3
NODE_32_length_440519_cov_45.0.g6219.t1	1.14.99.56|1.14.99.54	AA9(9-230)	AA9_e20	8510	Y(1-22)	3
NODE_37_length_402570_cov_45.7.g6831.t1	1.14.99.54|1.14.99.56	AA9(11-236)	AA9_e14	10736	Y(1-19)	3
NODE_3_length_968418_cov_46.44.g974.t1	1.14.99.54	AA9(8-209)	AA9_e36	6780	Y(1-36)	3
NODE_41_length_375400_cov_46.1.g7244.t1	1.14.99.54|1.14.99.56	AA9(8-228)	AA9_e46	10210	Y(1-22)	3
NODE_42_length_368773_cov_46.1.g7301.t1	1.14.99.56|1.14.99.54	AA9(6-224)	AA9_e31	10057	N	3
NODE_43_length_356955_cov_46.9.g7425.t1	-	AA9(9-232)	AA9_e12	AA9+15159	Y(1-21)	3
NODE_43_length_356955_cov_46.9.g7540.t1	-	AA9(12-235)	AA9_e48	15060	N	3
NODE_46_length_345490_cov_46.2.g7882.t1	-	AA9(6-217)	AA9_e47	6473	N	3
NODE_4_length_822776_cov_45.35.g1040.t1	1.14.99.54|1.14.99.56	AA9(4-213)	AA9_e6	AA9	N	3
NODE_54_length_309253_cov_45.8.g8628.t1	-	AA9(69-288)	AA9_e30	14729	N	3
NODE_60_length_291213_cov_46.1.g9195.t1	1.14.99.56	AA9(7-221)	AA9_e23	4777	N	3
NODE_69_length_261846_cov_46.2.g9913.t1	1.14.99.56|1.14.99.54	AA9(350-569)	AA9_e20	AA9+CBM1	Y(1-20)	3
NODE_6_length_758676_cov_45.94.g1629.t1	1.14.99.54|1.14.99.56	AA9(10-234)	AA9_e15	4025	Y(1-22)	3
NODE_70_length_259020_cov_45.9.g10025.t1	-	AA9(8-217)	AA9_e24	11894	N	3
NODE_75_length_245271_cov_47.0.g10443.t1	-	AA9(1064-1288)	AA9_e29	15210	N	3
NODE_91_length_215643_cov_45.2.g11527.t1	1.14.99.54	AA9(8-219)	AA9_e9	6019	N	3
NODE_95_length_207989_cov_46.5.g11794.t1	-	AA9(7-224)	AA9_e4	12594	N	3
NODE_99_length_186378_cov_45.2.g12011.t1	-	AA9(6-209)	AA9_e41	AA9+1743	N	3
NODE_178_length_59947_cov_45.8.g14639.t1	-	CBM13(24-171)	CBM13_e152	N	N	2
NODE_10_length_677679_cov_45.3.g2618.t1	3.2.1.14	GH18(505-847)	CBM18_e13+GH18_e72	CBM50+CBM18+324867	N	3
NODE_143_length_97708_cov_45.5.g13806.t1	-	GH16_19(109-273)	CBM18_e25+GH16_e15	GH16_19+CBM18+12693	Y(1-21)	3
NODE_4_length_822776_cov_45.35.g1300.t1	3.2.1.14	GH18(334-679)	CBM18_e13+GH18_e72	CBM50+CBM18+169959	N	3
NODE_76_length_239976_cov_45.5.g10467.t1	3.2.1.14	GH18(510-784)	CBM18_e13+GH18_e72	CBM50+CBM18+683676	N	3
NODE_58_length_300592_cov_47.1.g8982.t1	3.2.1.3	N	CBM20_e31	503182	Y(1-48)	2
NODE_47_length_342197_cov_45.3.g7982.t1	-	CBM21(492-596)	CBM21_e9	12045	N	3
NODE_61_length_288442_cov_45.5.g9271.t1	2.4.1.18	GH13_8(343-665)	CBM48_e32+GH13_e20	GH13_8+GH13_8+9332	N	3
NODE_94_length_210600_cov_45.5.g11724.t1	-	N	CBM48_e18	13137	N	2
NODE_132_length_110389_cov_46..g13453.t1	-	N	CBM50_e566	CBM50+CBM50+175388	N	2
NODE_114_length_146119_cov_45..g12820.t1	-	N	CBM50_e516	CBM50+CBM50+11882	Y(1-32)	2
NODE_5_length_816658_cov_46.80.g1528.t1	-	N	CBM50_e307	510177	N	2
NODE_7_length_756906_cov_46.03.g1859.t1	-	N	CBM50_e1018	N	N	1
NODE_72_length_253416_cov_45.3.g10180.t1	-	CBM63(138-209)	CBM63_e9	14877	Y(1-21)	3
NODE_49_length_338411_cov_46.2.g8156.t1	-	N	CBM66_e12	CBM0	N	2
NODE_102_length_183033_cov_46..g12200.t1	-	CBM67(12-194)+GH78(286-756)	CBM67_e14+GH78_e73	9619	N	3
NODE_33_length_424945_cov_46.4.g6355.t1	3.2.1.40|-	CBM67(132-314)+GH78(336-835)	CBM67_e28+GH78_e32	8887	Y(1-19)	3
NODE_33_length_424945_cov_46.4.g6356.t1	-	CBM67(159-341)+GH78(372-871)	CBM67_e27+GH78_e41	511741	N	3
NODE_34_length_420539_cov_46.6.g6446.t1	3.2.1.40|3.1.1.73	CBM67(154-327)+GH78(350-895)	CBM67_e28+GH78_e80	689	N	3
NODE_43_length_356955_cov_46.9.g7485.t1	-	CBM67(15-154)+GH78(247-763)	CBM67_e14+GH78_e23	15096	N	3
NODE_50_length_334055_cov_45.4.g8241.t1	3.2.1.40|-	CBM67(155-330)+GH78(358-881)	CBM67_e28+GH78_e16	13823	N	3
NODE_84_length_220784_cov_45.8.g11132.t1	-	CBM67(136-319)+GH78(349-839)	CBM67_e27+GH78_e41	511741	N	3
NODE_103_length_179397_cov_45..g12263.t1	-	CE1(35-237)	CE1_e39	2330	Y(1-28)	3
NODE_109_length_164223_cov_45..g12544.t1	3.1.1.72	CE1(46-241)	CE1_e4	654170	Y(1-31)	3
NODE_121_length_128657_cov_46..g13077.t1	-	CE1(38-225)	CE1_e37	N	Y(1-29)	2
NODE_19_length_541997_cov_45.5.g4311.t1	-	CE1(35-240)	CE1_e34	12439	Y(1-31)	3
NODE_223_length_23629_cov_45.4.g15176.t1	3.1.1.72	CE1(47-235)	CE1_e4	13608	Y(1-19)	3
NODE_34_length_420539_cov_46.6.g6475.t1	-	CE1(87-275)	CE1_e39	662	N	3
NODE_35_length_413307_cov_45.9.g6554.t1	-	CE1(84-288)	CE1_e11	N	N	2
NODE_54_length_309253_cov_45.8.g8679.t1	3.1.1.72|3.2.1.8	CE1(28-213)	CE1_e24	14776	N	3
NODE_113_length_148495_cov_45..g12748.t1	3.1.1.-	CE12(35-248)	CE12_e43	10916	Y(1-20)	3
NODE_37_length_402570_cov_45.7.g6816.t1	3.1.1.-	CE12(8-215)	CE12_e43	10749	N	3
NODE_44_length_356289_cov_45.6.g7642.t1	-	CE12(34-229)	CE12_e61	7695	Y(1-26)	3
NODE_49_length_338411_cov_46.2.g8142.t1	-	CE12(613-797)	CE12_e13	2989	N	3
NODE_94_length_210600_cov_45.5.g11734.t1	-	CE12(721-909)	CE12_e61	13148	N	3
NODE_97_length_200593_cov_45.5.g11939.t1	3.1.1.-	CE12(21-238)	CE12_e43	540938	Y(1-20)	3
NODE_223_length_23629_cov_45.4.g15174.t1	3.1.1.-	CE15(120-435)	CE15_e15	13610	N	3
NODE_43_length_356955_cov_46.9.g7541.t1	3.1.1.-	CE15(43-364)	CE15_e22	15059	N	3
NODE_99_length_186378_cov_45.2.g12017.t1	3.1.1.-	CE15(42-362)	CE15_e22	211376	N	3
NODE_10_length_677679_cov_45.3.g2487.t1	-	CE16(1-140)	CE16_e4	N	N	2
NODE_20_length_534952_cov_46.6.g4465.t1	-	CE16(33-317)	CE16_e2	585784	Y(1-23)	3
NODE_2_length_997556_cov_46.02.g450.t1	-	CE16(322-558)	CE16_e1	25099	N	3
NODE_3_length_968418_cov_46.44.g875.t1	3.1.1.6	CE16(28-337)	CE16_e10	6669	Y(1-46)	3
NODE_41_length_375400_cov_46.1.g7283.t1	-	CE16(25-276)	CE16_e3	10251	Y(1-20)	3
NODE_58_length_300592_cov_47.1.g8985.t1	-	CE16(21-312)	CE16_e2	8502	N	3
NODE_66_length_273106_cov_45.9.g9708.t1	3.1.1.6	CE16(173-431)	CE16_e0	11623	N	3
NODE_76_length_239976_cov_45.5.g10506.t1	-	CE16(33-332)	CE16_e2	499493	Y(1-23)	3
NODE_82_length_228612_cov_46.1.g10973.t1	-	CE16(2260-2552)	CE16_e2	10422	N	3
NODE_86_length_220383_cov_45.4.g11224.t1	-	CE16(8-284)	CE16_e2	12444	N	3
NODE_94_length_210600_cov_45.5.g11748.t1	-	CE16(34-330)	CE16_e2	13156	Y(1-24)	3
NODE_46_length_345490_cov_46.2.g7810.t1	-	CE2(195-404)	CE2_e17	CE2+7167	Y(1-24)	3
NODE_129_length_113849_cov_45..g13356.t1	-	CE3(327-563)	CE3_e17	N	N	2
NODE_146_length_94446_cov_46.1.g13896.t1	-	CE3(375-564)	CE3_e27	301141	N	3
NODE_19_length_541997_cov_45.5.g4284.t1	-	CE3(36-221)	CE3_e20	N	N	2
NODE_221_length_25133_cov_44.9.g15155.t1	3.2.1.59|-	CE3(68-275)+CBM24(944-1017)	CE3_e28+CBM24_e0	4330	Y(1-24)	3
NODE_24_length_516005_cov_45.9.g5056.t1	-	CE3(24-219)	CE3_e8	12896	Y(1-20)	3
NODE_28_length_464474_cov_45.0.g5608.t1	-	CE3(3091-3283)	CE3_e28	149642	N	3
NODE_3_length_968418_cov_46.44.g844.t1	-	CE3(41-235)	CE3_e14	N	Y(1-24)	2
NODE_43_length_356955_cov_46.9.g7432.t1	-	CE3(97-297)	CE3_e14	187847	Y(1-44)	3
NODE_59_length_291386_cov_46.7.g9126.t1	-	CE3(102-278)	CE3_e14	N	N	2
NODE_65_length_275192_cov_45.3.g9568.t1	-	CE3(1200-1402)	CE3_e20	N	N	2
NODE_85_length_220585_cov_46.6.g11148.t1	-	CE3(99-292)	CE3_e20	N	N	2
NODE_96_length_204539_cov_46.0.g11864.t1	-	CE3(55-248)	CE3_e30	283441	Y(1-23)	3
NODE_14_length_574733_cov_46.0.g3427.t1	-	CE4(597-717)	CE4_e329	7203	Y(1-23)	3
NODE_15_length_573374_cov_45.1.g3628.t1	3.5.1.41	CE4(97-225)	CE4_e46	4370	N	3
NODE_20_length_534952_cov_46.6.g4443.t1	-	CE4(155-281)	CE4_e60	CBM18+CBM18+CE4+5340	Y(1-20)	3
NODE_43_length_356955_cov_46.9.g7493.t1	3.5.1.41	CE4(287-415)	CE4_e46	N	N	2
NODE_45_length_347862_cov_45.9.g7696.t1	-	CE4(44-173)	CE4_e357	502337	N	3
NODE_4_length_822776_cov_45.35.g1259.t1	-	CE4(44-149)	CE4_e119	N	N	2
NODE_51_length_333341_cov_45.5.g8350.t1	-	CE4(92-197)	CE4_e281	N	N	2
NODE_74_length_246504_cov_45.8.g10351.t1	-	CE4(217-339)	CE4_e66	CE4+9809	N	3
NODE_7_length_756906_cov_46.03.g1845.t1	-	CE4(171-300)	CE4_e161	CBM18+CE4+864	Y(1-21)	3
NODE_21_length_531525_cov_45.6.g4543.t1	3.5.1.41	N	CE4_e177	2573	N	2
NODE_20_length_534952_cov_46.6.g4381.t1	3.5.1.41	N	CE4_e177	5280	N	2
NODE_169_length_69805_cov_45.4.g14447.t1	-	CE5(41-212)	CE5_e10	9769	Y(1-19)	3
NODE_17_length_544537_cov_45.6.g3954.t1	3.1.1.74	CE5(31-223)	CE5_e27	201879	Y(1-20)	3
NODE_1_length_1403136_cov_45.9.g273.t1	-	CE5(29-159)	CE5_e49	N	N	2
NODE_29_length_460619_cov_46.3.g5796.t1	3.1.1.74	CE5(43-209)	CE5_e39	N	Y(1-23)	2
NODE_29_length_460619_cov_46.3.g5811.t1	3.1.1.74	CE5(41-217)	CE5_e22	9125	N	3
NODE_39_length_380490_cov_47.1.g7035.t1	-	CE5(43-215)	CE5_e10	11443	Y(1-19)	3
NODE_41_length_375400_cov_46.1.g7258.t1	-	CE5(70-242)	CE5_e57	10227	Y(1-19)	3
NODE_45_length_347862_cov_45.9.g7704.t1	-	CE5(29-245)	CE5_e49	N	Y(1-29)	2
NODE_48_length_340993_cov_46.1.g8062.t1	-	CE5(40-212)	CE5_e57	8420	Y(1-16)	3
NODE_4_length_822776_cov_45.35.g1307.t1	-	CE5(8-176)	CE5_e18	N	N	2
NODE_60_length_291213_cov_46.1.g9150.t1	-	CE5(28-230)	CE5_e42	4736	Y(1-22)	3
NODE_60_length_291213_cov_46.1.g9154.t1	3.1.1.74	CE5(88-260)	CE5_e39	4742	Y(1-22)	3
NODE_67_length_268335_cov_45.7.g9799.t1	3.1.1.74	CE5(127-295)	CE5_e39	4480	N	3
NODE_76_length_239976_cov_45.5.g10531.t1	-	CE5(60-232)	CE5_e10	3235	Y(1-24)	3
NODE_84_length_220784_cov_45.8.g11127.t1	3.1.1.74	CE5(47-220)	CE5_e22	2191	Y(1-19)	3
NODE_97_length_200593_cov_45.5.g11891.t1	3.1.1.74	CE5(61-241)	CE5_e39	N	Y(1-49)	2
NODE_109_length_164223_cov_45..g12547.t1	-	CE8(323-581)+CE8(764-1043)+CE8(1120-1421)+CE8(1483-1776)+CE8(1840-2127)	CE8_e46+CE8_e46+CE8_e46+CE8_e46+CE8_e46	CE8+CE8+CE8+CE8+342	N	3
NODE_151_length_87771_cov_45.7.g14030.t1	-	CE8(71-403)	CE8_e26	10522	N	3
NODE_15_length_573374_cov_45.1.g3496.t1	-	CE8(61-349)	CE8_e26	4299	Y(1-20)	3
NODE_56_length_304943_cov_45.1.g8854.t1	3.1.1.11|3.2.1.15	CE8(31-331)	CE8_e16	3710	Y(1-19)	3
NODE_26_length_469708_cov_45.8.g5380.t1	-	CE9(23-413)	CE9_e4	14286	N	3
NODE_10_length_677679_cov_45.3.g2600.t1	3.2.1.21	GH1(11-484)	GH1_e105	14520	N	3
NODE_132_length_110389_cov_46..g13446.t1	-	GH1(128-575)	GH1_e55	143066	N	3
NODE_15_length_573374_cov_45.1.g3621.t1	-	GH1(270-688)	GH1_e55	4379	N	3
NODE_98_length_193419_cov_47.1.g11955.t1	3.2.1.21	GH1(2-469)	GH1_e105	26663	N	3
NODE_109_length_164223_cov_45..g12546.t1	3.2.1.8	GH10(53-345)	GH10_e64	593817	Y(1-18)	3
NODE_13_length_600831_cov_46.3.g3241.t1	3.2.1.8	GH10(23-334)	GH10_e40	2752	Y(1-29)	3
NODE_16_length_548098_cov_45.3.g3722.t1	3.2.1.8	GH10(31-326)	GH10_e64	1635	Y(1-17)	3
NODE_3_length_968418_cov_46.44.g872.t1	3.2.1.8	GH10(23-340)	GH10_e67	6666	N	3
NODE_50_length_334055_cov_45.4.g8251.t1	3.2.1.8	GH10(30-324)	GH10_e64	13812	Y(1-18)	3
NODE_36_length_407759_cov_45.7.g6692.t1	-	GH105(67-444)	GH105_e34	3027	Y(1-21)	3
NODE_42_length_368773_cov_46.1.g7399.t1	-	GH105(47-369)	GH105_e57	10458	N	3
NODE_66_length_273106_cov_45.9.g9646.t1	-	GH105(38-395)	GH105_e20	11752	Y(1-25)	3
NODE_10_length_677679_cov_45.3.g2517.t1	-	GH106(283-1059)	GH106_e19	14442	Y(1-20)	3
NODE_11_length_646632_cov_45.5.g2892.t1	-	GH106(53-605)	GH106_e15	288	N	3
NODE_12_length_630555_cov_47.4.g2967.t1	-	GH106(701-1647)	GH106_e25	6941	N	3
NODE_1_length_1403136_cov_45.9.g347.t1	-	GH106(28-931)	GH106_e15	38	Y(1-24)	3
NODE_3_length_968418_cov_46.44.g782.t1	-	GH106(24-782)	GH106_e15	620960	N	3
NODE_54_length_309253_cov_45.8.g8687.t1	-	GH106(33-778)	GH106_e15	14782	N	3
NODE_27_length_466845_cov_45.5.g5542.t1	-	GH188(2-147)	GH109_e7	N	N	2
NODE_50_length_334055_cov_45.4.g8205.t1	3.2.1.8	GH11(476-643)	GH11_e17	13877	N	3
NODE_53_length_317118_cov_45.7.g8508.t1	3.2.1.8	GH11(46-221)	GH11_e8	7328	Y(1-21)	3
NODE_78_length_232250_cov_45.7.g10656.t1	3.2.1.8	GH11(44-213)	GH11_e16	14796	Y(1-20)	3
NODE_7_length_756906_cov_46.03.g1982.t1	3.2.1.8	GH11(133-310)	GH11_e8	74571	N	3
NODE_80_length_231059_cov_45.4.g10825.t1	3.2.1.109	GH114(44-276)	GH114_e25	14005	Y(1-30)	3
NODE_108_length_167141_cov_46..g12523.t1	3.2.1.131	GH115(47-713)	GH115_e0	13566	N	3
NODE_10_length_677679_cov_45.3.g2484.t1	3.2.1.131	GH115(21-903)	GH115_e0+GH115_e0	378520	N	3
NODE_231_length_20198_cov_48.0.g15233.t1	3.2.1.131	GH115(40-665)	GH115_e0	392699	N	3
NODE_4_length_822776_cov_45.35.g1076.t1	3.2.1.131	GH115(243-670)	GH115_e0	3449	N	3
NODE_50_length_334055_cov_45.4.g8294.t1	3.2.1.131	GH115(38-714)	GH115_e0	13770	Y(1-21)	3
NODE_21_length_531525_cov_45.6.g4488.t1	-	GH12(260-405)	GH12_e15	2629	Y(1-21)	3
NODE_242_length_17845_cov_49.2.g15295.t1	3.2.1.4|3.2.1.151|3.2.1.73	GH12(101-271)	GH12_e41	N	Y(1-28)	2
NODE_93_length_211130_cov_46.3.g11655.t1	-	GH12(232-377)	GH12_e32	15205	N	3
NODE_24_length_516005_cov_45.9.g5013.t1	-	GH125(92-526)	GH125_e2	12846	Y(1-22)	3
NODE_26_length_469708_cov_45.8.g5368.t1	-	GH125(27-418)	GH125_e2	14297	N	3
NODE_4_length_822776_cov_45.35.g1050.t1	-	GH125(75-496)	GH125_e2	3477	Y(1-29)	3
NODE_111_length_156185_cov_44..g12670.t1	3.2.1.185	GH127(17-565)	GH127_e0	537571	N	3
NODE_10_length_677679_cov_45.3.g2663.t1	-	GH128(49-286)	GH128_e26	14575	Y(1-23)	3
NODE_11_length_646632_cov_45.5.g2776.t1	-	GH128(59-270)	GH128_e17	N	Y(1-19)	2
NODE_24_length_516005_cov_45.9.g4995.t1	-	GH128(42-276)	GH128_e2	12829	Y(1-18)	3
NODE_96_length_204539_cov_46.0.g11882.t1	-	GH128(178-391)	GH128_e34	15011	N	3
NODE_9_length_753182_cov_46.35.g2382.t1	-	GH128(49-287)	GH128_e26	7924	Y(1-23)	3
NODE_11_length_646632_cov_45.5.g2844.t1	3.2.1.1|1.14.99.55	GH13_1(54-355)+CBM20(503-593)	GH13_e124+CBM20_e25	CBM20+GH13_1+528	Y(1-18)	3
NODE_166_length_71751_cov_46.2.g14388.t1	3.2.1.10	GH13_40(42-401)	GH13_e151	GH13_40+65	N	3
NODE_1_length_1403136_cov_45.9.g86.t1	3.2.1.1|3.2.1.116|2.4.1.-	GH13_5(87-340)	GH13_e173	N	N	2
NODE_24_length_516005_cov_45.9.g4974.t1	5.4.99.11|3.2.1.20|3.2.1.10|3.2.1.-|3.2.1.70	GH13_40(75-436)	GH13_e122	GH13_40+12808	N	3
NODE_29_length_460619_cov_46.3.g5804.t1	3.2.1.1|3.2.1.116|2.4.1.-	GH13_5(39-381)	GH13_e173	GH13_5+9116	N	3
NODE_52_length_318652_cov_45.9.g8408.t1	5.4.99.11|3.2.1.20|3.2.1.10|3.2.1.-|3.2.1.70	GH13_40(70-446)	GH13_e122	GH13_40+481898	N	3
NODE_52_length_318652_cov_45.9.g8409.t1	5.4.99.11|3.2.1.20|3.2.1.10|3.2.1.-|3.2.1.70	GH13_40(35-394)	GH13_e122	GH13_40+492940	N	3
NODE_5_length_816658_cov_46.80.g1324.t1	5.4.99.11|3.2.1.20|3.2.1.10|3.2.1.-|3.2.1.70	GH13_40(41-401)	GH13_e122	GH13_40+5510	N	3
NODE_7_length_756906_cov_46.03.g1822.t1	2.4.1.25|3.2.1.33	GH13_25(169-316)+GH13_25(495-713)+GH133(1078-1534)	GH13_e153+GH133_e0	GH133+GH13_25+843	N	3
NODE_72_length_253416_cov_45.3.g10178.t1	3.2.1.-	GH131(22-262)	GH131_e5	GH131+466215	N	3
NODE_22_length_529663_cov_45.7.g4774.t1	-	GH132(114-424)	GH132_e2	1801	N	3
NODE_67_length_268335_cov_45.7.g9744.t1	-	GH132(30-316)	GH132_e1	4232	Y(1-23)	3
NODE_15_length_573374_cov_45.1.g3586.t1	-	GH135(1-138)+GH135(164-402)	GH135_e30+GH135_e30	GH135	N	3
NODE_35_length_413307_cov_45.9.g6606.t1	-	GH135(11-291)	GH135_e8	11156	N	3
NODE_35_length_413307_cov_45.9.g6607.t1	-	GH135(54-289)	GH135_e30	11155	N	3
NODE_56_length_304943_cov_45.1.g8882.t1	-	GH135(41-273)	GH135_e12	609183	Y(1-31)	3
NODE_81_length_230550_cov_45.7.g10888.t1	-	GH140(745-1242)	GH140_e15	14669	N	3
NODE_90_length_215763_cov_46.0.g11499.t1	-	GH140(242-511)	GH140_e11	2043	N	3
NODE_19_length_541997_cov_45.5.g4163.t1	-	GH142(34-510)	GH142_e2	12267	Y(1-21)	3
NODE_19_length_541997_cov_45.5.g4235.t1	-	GH146(41-555)	GH146_e5	12349	Y(1-23)	3
NODE_15_length_573374_cov_45.1.g3580.t1	3.2.1.3	GH15(47-462)+CBM20(514-601)	GH15_e31+CBM20_e31	CBM20+579679	Y(1-26)	3
NODE_22_length_529663_cov_45.7.g4679.t1	-	GH15(289-658)	GH15_e38	1885	N	3
NODE_86_length_220383_cov_45.4.g11256.t1	3.2.1.3	GH15(49-457)	GH15_e31	12479	Y(1-32)	3
NODE_96_length_204539_cov_46.0.g11830.t1	3.2.1.3|1.14.99.55	GH15(58-467)+CBM20(551-641)	GH15_e31+CBM20_e25	CBM20+14951	N	3
NODE_124_length_121473_cov_45..g13195.t1	-	GH152(70-336)	GH152_e10	9871	Y(1-26)	3
NODE_179_length_59625_cov_45.7.g14648.t1	-	GH154(16-377)	GH154_e10	8488	N	3
NODE_62_length_284723_cov_45.4.g9371.t1	-	GH154(26-374)	GH154_e10	11024	N	3
NODE_12_length_630555_cov_47.4.g2931.t1	-	GH16_22(600-777)	GH16_e122	GH16_22+5835	N	3
NODE_12_length_630555_cov_47.4.g3078.t1	-	GH16_23(115-308)	GH16_e100	GH16_23+5889	Y(1-26)	3
NODE_162_length_76662_cov_46.1.g14298.t1	-	GH16_1(46-287)	GH16_e68	GH16_1+4887	N	3
NODE_16_length_548098_cov_45.3.g3679.t1	3.2.1.39|3.2.1.-|2.4.1.-	GH16_1(88-327)	GH16_e312	GH16_1+572783	Y(1-22)	3
NODE_17_length_544537_cov_45.6.g3900.t1	-	GH16_18(70-226)	GH16_e149	GH16_18+10342	Y(1-22)	3
NODE_1_length_1403136_cov_45.9.g149.t1	-	GH16_1(74-307)	GH16_e226	GH16_1+6308	N	3
NODE_22_length_529663_cov_45.7.g4697.t1	-	GH16_1(64-290)	GH16_e109	GH16_1+1867	Y(1-18)	3
NODE_22_length_529663_cov_45.7.g4773.t1	2.4.1.-|3.2.1.39	GH16_18(135-256)	GH16_e159	1802	N	3
NODE_24_length_516005_cov_45.9.g5065.t1	-	GH16_18(67-222)	GH16_e200	GH16_18+12905	Y(1-19)	3
NODE_31_length_441890_cov_46.2.g6018.t1	-	GH16_1(309-543)	GH16_e91	GH16_1+8316	N	3
NODE_34_length_420539_cov_46.6.g6484.t1	-	GH16_22(94-311)	GH16_e179	GH16_22+654	Y(1-25)	3
NODE_42_length_368773_cov_46.1.g7406.t1	3.2.1.39	GH16_4(136-454)	GH16_e102	GH16_4+10465	N	3
NODE_43_length_356955_cov_46.9.g7447.t1	2.4.1.-	GH16_18(48-213)	GH16_e300	GH16_18+CBM18+15137	N	3
NODE_44_length_356289_cov_45.6.g7656.t1	-	GH16_10(49-239)	GH16_e29	GH16_10+7700	Y(1-22)	3
NODE_45_length_347862_cov_45.9.g7706.t1	3.2.1.39	GH16_3(31-291)	GH16_e303	GH16_3+15302	N	3
NODE_50_length_334055_cov_45.4.g8287.t1	-	GH16_18(72-228)	GH16_e153	GH16_18+13776	Y(1-24)	3
NODE_53_length_317118_cov_45.7.g8505.t1	3.2.1.181	GH16_10(41-234)	GH16_e289	GH16_10+7325	Y(1-23)	3
NODE_7_length_756906_cov_46.03.g1858.t1	-	GH16_18(69-224)	GH16_e274	GH16_18+881	Y(1-22)	3
NODE_81_length_230550_cov_45.7.g10889.t1	-	GH16_22(1-140)	GH16_e122	N	N	2
NODE_95_length_207989_cov_46.5.g11787.t1	-	GH16_22(91-304)	GH16_e291	GH16_22+585727	Y(1-23)	3
NODE_97_length_200593_cov_45.5.g11937.t1	3.2.1.6	GH16_3(33-281)	GH16_e87	GH16_3+2136	Y(1-21)	3
NODE_12_length_630555_cov_47.4.g3091.t1	-	GH17(176-421)	GH17_e14	5903	Y(1-19)	3
NODE_21_length_531525_cov_45.6.g4614.t1	3.2.1.-|2.4.1.-	GH17(451-720)	GH17_e67	2489	N	3
NODE_38_length_387577_cov_45.6.g6886.t1	-	GH17(49-308)	GH17_e7	4585	Y(1-17)	3
NODE_104_length_177725_cov_46..g12309.t1	3.2.1.-	N	GH17_e33	1443	N	2
NODE_61_length_288442_cov_45.5.g9250.t1	-	N	GH17_e57	9350	N	2
NODE_100_length_185602_cov_45..g12086.t1	3.2.1.14	GH18(512-866)	GH18_e72	CBM50+CBM50+CBM18+551662	Y(1-29)	3
NODE_102_length_183033_cov_46..g12178.t1	3.2.1.-	GH18(24-424)	GH18_e227	CBM18+GH18	Y(1-18)	3
NODE_109_length_164223_cov_45..g12552.t1	-	GH18(86-433)	GH18_e61	CBM18+303832	Y(1-27)	3
NODE_114_length_146119_cov_45..g12819.t1	3.2.1.14	GH18(143-483)	GH18_e253	CBM18+CBM18+11881	N	3
NODE_122_length_128577_cov_45..g13114.t1	-	GH18(12-319)	GH18_e143	GH18	N	3
NODE_12_length_630555_cov_47.4.g3048.t1	3.2.1.96	GH18(29-332)	GH18_e169	5864	N	3
NODE_132_length_110389_cov_46..g13454.t1	-	GH18(66-423)	GH18_e61	CBM18+GH18	Y(1-20)	3
NODE_162_length_76662_cov_46.1.g14311.t1	-	GH18(206-554)	GH18_e61	CBM18+GH18	Y(1-37)	3
NODE_175_length_66239_cov_44.3.g14572.t1	3.2.1.96	GH18(37-232)	GH18_e169	11080	N	3
NODE_21_length_531525_cov_45.6.g4511.t1	-	GH18(31-344)	GH18_e384	GH18	N	3
NODE_27_length_466845_cov_45.5.g5490.t1	3.2.1.14	GH18(37-386)	GH18_e272	161	Y(1-28)	3
NODE_30_length_447931_cov_47.2.g5951.t1	-	GH18(209-569)	GH18_e61	5349	N	3
NODE_31_length_441890_cov_46.2.g5983.t1	3.2.1.14	GH18(136-488)	GH18_e253	CBM18+GH18	Y(1-30)	3
NODE_31_length_441890_cov_46.2.g6081.t1	-	GH18(99-434)	GH18_e318	CBM18+265394	N	3
NODE_32_length_440519_cov_45.0.g6099.t1	-	GH18(137-479)	GH18_e318	CBM18+CBM18+4702	Y(1-26)	3
NODE_34_length_420539_cov_46.6.g6413.t1	3.2.1.14	GH18(29-277)	GH18_e94	GH18+721	Y(1-22)	3
NODE_35_length_413307_cov_45.9.g6556.t1	-	GH18(188-554)	GH18_e170	CBM18+CBM18+11227	Y(1-28)	3
NODE_38_length_387577_cov_45.6.g6893.t1	3.2.1.14	GH18(1300-1640)	GH18_e20	GT0	N	3
NODE_3_length_968418_cov_46.44.g864.t1	-	GH18(167-507)	GH18_e286	CBM18+CBM18+13167	N	3
NODE_43_length_356955_cov_46.9.g7514.t1	3.2.1.-	GH18(9-344)	GH18_e227	15091	N	3
NODE_47_length_342197_cov_45.3.g7999.t1	3.2.1.14	GH18(141-485)	GH18_e253	CBM18+CBM18+7676	Y(1-23)	3
NODE_68_length_266926_cov_46.2.g9846.t1	-	GH18(165-367)	GH18_e61	CBM18+13226	Y(1-23)	3
NODE_78_length_232250_cov_45.7.g10695.t1	3.2.1.14	GH18(159-508)	GH18_e20	14814	N	3
NODE_98_length_193419_cov_47.1.g11981.t1	-	GH18(8-334)	GH18_e107	12984	N	3
NODE_187_length_54630_cov_45.4.g14795.t1	-	N	GH18_e161	10671	Y(1-20)	2
NODE_108_length_167141_cov_46..g12494.t1	3.2.1.25	GH2_13(9-711)	GH2_e138	GH2_13+13597	N	3
NODE_14_length_574733_cov_46.0.g3306.t1	-	GH2_19(18-664)	GH2_e76	GH2_19+1119	N	3
NODE_14_length_574733_cov_46.0.g3435.t1	3.2.1.165	GH2_16(72-742)	GH2_e60	GH2_16+1243	Y(1-42)	3
NODE_151_length_87771_cov_45.7.g14018.t1	3.2.1.31	GH2_21(26-501)	GH2_e41	GH2_21+10485	Y(1-22)	3
NODE_22_length_529663_cov_45.7.g4661.t1	3.2.1.23	GH2_10(48-939)	GH2_e61	GH2_10+1901	N	3
NODE_29_length_460619_cov_46.3.g5808.t1	3.2.1.25	GH2_13(13-735)	GH2_e138	GH2_13+9120	N	3
NODE_6_length_758676_cov_45.94.g1694.t1	3.2.1.23	GH2_10(30-915)	GH2_e61	GH2_10+3948	N	3
NODE_74_length_246504_cov_45.8.g10314.t1	3.2.1.23	GH2_1(42-679)	GH2_e127	GH2_1+9852	Y(1-23)	3
NODE_85_length_220585_cov_46.6.g11153.t1	3.2.1.23	GH2_10(109-953)	GH2_e61	GH2_10+9648	N	3
NODE_86_length_220383_cov_45.4.g11204.t1	3.2.1.31	GH2_3(89-675)	GH2_e29	GH2_3+540859	N	3
NODE_94_length_210600_cov_45.5.g11732.t1	3.2.1.146	GH2_18(242-690)	GH2_e74	GH2_18+13146	N	3
NODE_167_length_71739_cov_44.9.g14410.t1	3.2.1.52	GH20(215-560)	GH20_e10	41	Y(1-20)	3
NODE_123_length_125188_cov_46..g13159.t1	3.2.1.22	GH27(124-405)	GH27_e18	9716	Y(1-21)	3
NODE_27_length_466845_cov_45.5.g5426.t1	3.2.1.22|3.2.1.88	GH27(130-378)	GH27_e5+CBM35_e6	CBM35+233	Y(1-28)	3
NODE_34_length_420539_cov_46.6.g6471.t1	3.2.1.22	GH27(128-407)	GH27_e18	565715	Y(1-40)	3
NODE_43_length_356955_cov_46.9.g7450.t1	3.2.1.22	GH27(203-468)	GH27_e43	15134	Y(1-17)	3
NODE_47_length_342197_cov_45.3.g7967.t1	3.2.1.22|3.2.1.88	GH27(110-355)	GH27_e5+CBM35_e6	CBM35+12024	Y(1-23)	3
NODE_69_length_261846_cov_46.2.g9979.t1	-	GH27(139-422)	GH27_e39+GH27_e39	4098	N	3
NODE_120_length_131310_cov_45..g13063.t1	3.2.1.15	GH28(39-356)	GH28_e75	9959	Y(1-19)	3
NODE_137_length_107687_cov_45..g13595.t1	3.2.1.171	GH28(61-373)	GH28_e27	3152	Y(1-21)	3
NODE_151_length_87771_cov_45.7.g14029.t1	3.2.1.67|3.2.1.-	GH28(80-431)	GH28_e58	10521	Y(1-21)	3
NODE_154_length_84449_cov_44.9.g14100.t1	3.2.1.171	GH28(64-366)	GH28_e27	10114	Y(1-17)	3
NODE_15_length_573374_cov_45.1.g3578.t1	3.2.1.67	GH28(78-422)	GH28_e29	4221	Y(1-19)	3
NODE_17_length_544537_cov_45.6.g3948.t1	-	GH28(56-406)	GH28_e79	13951	N	3
NODE_35_length_413307_cov_45.9.g6494.t1	-	GH28(213-460)	GH28_e52	10498	N	3
NODE_3_length_968418_cov_46.44.g767.t1	-	GH28(60-399)	GH28_e79	6572	Y(1-25)	3
NODE_3_length_968418_cov_46.44.g892.t1	3.2.1.15	GH28(55-268)	GH28_e75	6685	Y(1-52)	3
NODE_47_length_342197_cov_45.3.g7902.t1	-	GH28(55-404)	GH28_e79	12209	Y(1-25)	3
NODE_48_length_340993_cov_46.1.g8048.t1	-	GH28(76-388)	GH28_e54	8408	Y(1-19)	3
NODE_49_length_338411_cov_46.2.g8176.t1	3.2.1.15	GH28(69-388)	GH28_e75	9205	Y(1-19)	3
NODE_50_length_334055_cov_45.4.g8291.t1	-	GH28(52-378)	GH28_e97	13772	Y(1-51)	3
NODE_60_length_291213_cov_46.1.g9147.t1	-	GH28(161-450)	GH28_e28	4733	N	3
NODE_61_length_288442_cov_45.5.g9229.t1	3.2.1.171	GH28(66-374)	GH28_e27	11675	Y(1-21)	3
NODE_68_length_266926_cov_46.2.g9869.t1	-	GH28(77-398)	GH28_e68	13251	Y(1-19)	3
NODE_73_length_247970_cov_45.9.g10260.t1	3.2.1.15|3.1.1.11	GH28(165-486)	GH28_e56	6789	Y(1-48)	3
NODE_19_length_541997_cov_45.5.g4289.t1	-	GH29(333-692)	GH29_e66	12395	N	3
NODE_80_length_231059_cov_45.4.g10804.t1	3.2.1.51|-	GH29(328-687)+GH20(1006-1329)	GH29_e76+GH20_e17	14024	Y(1-20)	3
NODE_10_length_677679_cov_45.3.g2567.t1	3.2.1.-|3.2.1.21	GH3(103-325)	GH3_e147	14492	Y(1-23)	3
NODE_10_length_677679_cov_45.3.g2591.t1	3.2.1.21|3.2.1.-	GH3(86-307)	GH3_e16	14512	Y(1-17)	3
NODE_119_length_132657_cov_45..g13012.t1	3.2.1.21	GH3(34-246)	GH3_e51	2681	N	3
NODE_121_length_128657_cov_46..g13101.t1	-	GH3(32-245)	GH3_e185	9155	N	3
NODE_143_length_97708_cov_45.5.g13791.t1	-	GH3(84-273)	GH3_e26	12677	Y(1-23)	3
NODE_148_length_89039_cov_44.8.g13935.t1	3.2.1.-|3.2.1.21	GH3(61-267)	GH3_e147	14249	Y(1-18)	3
NODE_14_length_574733_cov_46.0.g3447.t1	3.2.1.37|3.2.1.55|3.2.1.21	GH3(119-340)	GH3_e88	1258	N	3
NODE_159_length_80388_cov_44.9.g14231.t1	3.2.1.-|3.2.1.21	GH3(27-244)	GH3_e147	502571	N	3
NODE_15_length_573374_cov_45.1.g3514.t1	3.2.1.21	GH3(32-246)	GH3_e116	514176	N	3
NODE_175_length_66239_cov_44.3.g14569.t1	-	GH3(34-260)	GH3_e100	612912	N	3
NODE_19_length_541997_cov_45.5.g4256.t1	3.2.1.37	GH3(634-894)	GH3_e21	12367	N	3
NODE_1_length_1403136_cov_45.9.g105.t1	3.2.1.21|3.2.1.37	GH3(166-378)	GH3_e32	6367	N	3
NODE_1_length_1403136_cov_45.9.g35.t1	3.2.1.21|3.2.1.37	GH3(92-319)	GH3_e32	6434	Y(1-22)	3
NODE_20_length_534952_cov_46.6.g4409.t1	3.2.1.21|3.2.1.-	GH3(61-270)	GH3_e223	5308	Y(1-22)	3
NODE_227_length_21853_cov_44.5.g15206.t1	-	GH3(64-277)	GH3_e100	779	N	3
NODE_26_length_469708_cov_45.8.g5332.t1	3.2.1.-|3.2.1.21	GH3(67-285)	GH3_e147	14326	Y(1-19)	3
NODE_26_length_469708_cov_45.8.g5374.t1	3.2.1.120|3.2.1.21	GH3(116-342)	GH3_e139	14292	Y(1-19)	3
NODE_26_length_469708_cov_45.8.g5379.t1	-	GH3(78-304)	GH3_e188	14287	N	3
NODE_27_length_466845_cov_45.5.g5562.t1	3.2.1.-|3.2.1.21	GH3(656-872)	GH3_e147	82	N	3
NODE_28_length_464474_cov_45.0.g5578.t1	3.2.1.21	GH3(174-381)	GH3_e116	10536	N	3
NODE_2_length_997556_cov_46.02.g481.t1	-	GH3(97-299)	GH3_e26	4990	Y(1-24)	3
NODE_31_length_441890_cov_46.2.g6048.t1	3.2.1.21	GH3(100-312)	GH3_e180	8199	Y(1-31)	3
NODE_32_length_440519_cov_45.0.g6109.t1	3.2.1.37	GH3(191-442)	GH3_e21	8590	Y(1-19)	3
NODE_34_length_420539_cov_46.6.g6381.t1	3.2.1.21|3.2.1.37	GH3(90-304)	GH3_e32	752	N	3
NODE_36_length_407759_cov_45.7.g6639.t1	3.2.1.21|3.2.1.37	GH3(76-289)	GH3_e32	3070	Y(1-18)	3
NODE_36_length_407759_cov_45.7.g6663.t1	3.2.1.21	GH3(44-256)	GH3_e51	590028	N	3
NODE_41_length_375400_cov_46.1.g7221.t1	-	GH3(82-275)	GH3_e26	10182	Y(1-34)	3
NODE_45_length_347862_cov_45.9.g7700.t1	3.2.1.21|3.2.1.37	GH3(90-287)	GH3_e32	15300	Y(1-21)	3
NODE_49_length_338411_cov_46.2.g8139.t1	-	GH3(90-307)	GH3_e26	9245	N	3
NODE_4_length_822776_cov_45.35.g1133.t1	-	GH3(81-277)	GH3_e26	3389	Y(1-22)	3
NODE_4_length_822776_cov_45.35.g1182.t1	-	GH3(82-279)	GH3_e26	3341	Y(1-29)	3
NODE_61_length_288442_cov_45.5.g9301.t1	-	GH3(73-289)	GH3_e87	9302	Y(1-20)	3
NODE_6_length_758676_cov_45.94.g1732.t1	3.2.1.-|3.2.1.21	GH3(102-324)	GH3_e147	3909	Y(1-21)	3
NODE_71_length_257351_cov_45.1.g10134.t1	3.2.1.-|3.2.1.21	GH3(61-270)	GH3_e147	293749	Y(1-19)	3
NODE_74_length_246504_cov_45.8.g10361.t1	3.2.1.21	GH3(176-388)	GH3_e180	9798	N	3
NODE_75_length_245271_cov_47.0.g10444.t1	3.2.1.21	GH3(39-269)	GH3_e116	15207	N	3
NODE_83_length_221723_cov_46.3.g11010.t1	3.2.1.21|3.2.1.37	GH3(87-296)	GH3_e32	13098	N	3
NODE_91_length_215643_cov_45.2.g11574.t1	3.2.1.21	GH3(79-291)	GH3_e116	5977	N	3
NODE_9_length_753182_cov_46.35.g2359.t1	3.2.1.37	GH3(70-319)	GH3_e21	7901	Y(1-20)	3
NODE_15_length_573374_cov_45.1.g3618.t1	3.2.1.8|3.2.1.-	GH30_7(22-458)	GH30_e48	GH30_7+4383	Y(1-19)	3
NODE_19_length_541997_cov_45.5.g4147.t1	3.2.1.8|3.2.1.-	GH30_7(29-458)	GH30_e48	GH30_7+12241	Y(1-29)	3
NODE_32_length_440519_cov_45.0.g6147.t1	3.2.1.8|3.2.1.-	GH30_7(22-459)	GH30_e48	GH30_7+GH30_7+486094	Y(1-16)	3
NODE_4_length_822776_cov_45.35.g1127.t1	3.2.1.8|3.2.1.-	GH30_7(34-487)	GH30_e48	GH30_7+3395	N	3
NODE_93_length_211130_cov_46.3.g11677.t1	3.2.1.75	GH30_3(72-481)	GH30_e57	GH30_3+15182	Y(1-27)	3
NODE_102_length_183033_cov_46..g12196.t1	3.2.1.20|3.2.1.84	GH31_1(356-803)	GH31_e39	GH31_1+9623	N	3
NODE_26_length_469708_cov_45.8.g5375.t1	3.2.1.177	GH31_3(256-696)	GH31_e31	GH31_3+14291	N	3
NODE_34_length_420539_cov_46.6.g6445.t1	3.2.1.177	GH31_4(211-667)	GH31_e0	GH31_4+690	N	3
NODE_3_length_968418_cov_46.44.g784.t1	3.2.1.177	GH31_4(208-662)	GH31_e0	GH31_4+6580	N	3
NODE_3_length_968418_cov_46.44.g815.t1	3.2.1.20|3.2.1.84	GH31_1(249-806)	GH31_e7	GH31_1+6613	N	3
NODE_52_length_318652_cov_45.9.g8464.t1	-	GH31_2(240-721)	GH31_e95	GH31_2+11533	N	3
NODE_52_length_318652_cov_45.9.g8489.t1	-	GH31_1(299-854)	GH31_e14	GH31_1+11559	Y(1-28)	3
NODE_83_length_221723_cov_46.3.g10999.t1	3.2.1.20	GH31_1(303-854)	GH31_e82	GH31_1+7017	Y(1-41)	3
NODE_13_length_600831_cov_46.3.g3234.t1	-	GH32(57-419)	GH32_e52	2759	N	3
NODE_21_length_531525_cov_45.6.g4567.t1	3.2.1.26|3.2.1.80|2.4.1.-	GH32(47-355)	GH32_e108	2549	Y(1-22)	3
NODE_29_length_460619_cov_46.3.g5701.t1	3.2.1.26|2.4.1.100|2.4.1.-	GH32(43-389)	GH32_e34	9012	N	3
NODE_3_length_968418_cov_46.44.g921.t1	-	GH33(96-399)	GH33_e13	6709	N	3
NODE_151_length_87771_cov_45.7.g14032.t1	3.2.1.23|2.4.1.-	GH35(106-437)	GH35_e4	10524	N	3
NODE_159_length_80388_cov_44.9.g14233.t1	-	GH35(25-216)	GH35_e11	113165	N	3
NODE_15_length_573374_cov_45.1.g3637.t1	-	GH35(25-207)	GH35_e11	4361	N	3
NODE_1_length_1403136_cov_45.9.g354.t1	-	GH35(22-203)	GH35_e11	4348	N	3
NODE_43_length_356955_cov_46.9.g7494.t1	3.2.1.-|-	GH35(176-522)	GH35_e18+CBM67_e19	185402	N	3
NODE_44_length_356289_cov_45.6.g7667.t1	-	GH35(36-370)	GH35_e22+CBM67_e19	7710	Y(1-21)	3
NODE_45_length_347862_cov_45.9.g7694.t1	3.2.1.-|-	GH35(45-386)	GH35_e18+CBM67_e19	15292	Y(1-23)	3
NODE_45_length_347862_cov_45.9.g7730.t1	3.2.1.23|2.4.1.-	GH35(31-358)	GH35_e4	15325	N	3
NODE_54_length_309253_cov_45.8.g8618.t1	3.2.1.23|2.4.1.-	GH35(51-385)	GH35_e4	14719	N	3
NODE_75_length_245271_cov_47.0.g10400.t1	3.2.1.23|2.4.1.-	GH35(820-1152)	GH35_e4	15259	N	3
NODE_78_length_232250_cov_45.7.g10642.t1	3.2.1.23|2.4.1.-	GH35(674-1026)	GH35_e4	14784	N	3
NODE_80_length_231059_cov_45.4.g10803.t1	3.2.1.23	GH35(126-460)	GH35_e28	14025	N	3
NODE_96_length_204539_cov_46.0.g11828.t1	3.2.1.22	GH36(42-741)	GH36_e36	14949	Y(1-23)	3
NODE_35_length_413307_cov_45.9.g6499.t1	-	N	GH36_e13	11282	N	2
NODE_1_length_1403136_cov_45.9.g178.t1	-	N	GH36_e13	6266	N	2
NODE_14_length_574733_cov_46.0.g3344.t1	3.2.1.28	GH37(52-626)	GH37_e4	1155	N	3
NODE_83_length_221723_cov_46.3.g11049.t1	3.2.1.28	GH37(163-723)	GH37_e7	13043	N	3
NODE_11_length_646632_cov_45.5.g2746.t1	3.2.1.24	GH38(289-547)	GH38_e20	419	N	3
NODE_44_length_356289_cov_45.6.g7580.t1	-	N	GH39_e87	7447	N	2
NODE_3_length_968418_cov_46.44.g783.t1	-	N	GH39_e87	6579	Y(1-18)	2
NODE_111_length_156185_cov_44..g12671.t1	-	N	GH39_e87	12743	Y(1-23)	2
NODE_25_length_489594_cov_45.9.g5148.t1	-	N	GH39_e24	287610	Y(1-15)	2
NODE_35_length_413307_cov_45.9.g6598.t1	3.2.1.23	GH42(49-439)	GH42_e1	11163	Y(1-33)	3
NODE_102_length_183033_cov_46..g12189.t1	-	GH43_30(41-315)	GH43_e158	GH43_30+9630	Y(1-21)	3
NODE_103_length_179397_cov_45..g12280.t1	3.2.1.55	GH43_21(115-335)	GH43_e299	GH43_21+2366	N	3
NODE_105_length_175302_cov_46..g12356.t1	-	GH43_13(4-338)+CBM91(371-587)	GH43_e271+CBM91_e16	CBM91+GH43_13+6988	N	3
NODE_105_length_175302_cov_46..g12362.t1	-	GH43_26(89-408)	GH43_e181	GH43_26+6980	N	3
NODE_125_length_120854_cov_45..g13232.t1	3.2.1.37|-	GH43_14(29-323)+CBM91(391-560)	GH43_e51+CBM91_e33	CBM91+GH43_14+9945	Y(1-25)	3
NODE_15_length_573374_cov_45.1.g3550.t1	3.2.1.99	GH43_6(85-296)	GH43_e141	GH43_6+618975	N	3
NODE_173_length_67558_cov_46.0.g14532.t1	-	GH43_29(26-323)	GH43_e237	GH43_29+8082	Y(1-18)	3
NODE_178_length_59947_cov_45.8.g14628.t1	3.2.1.99	GH43_6(29-169)	GH43_e141	N	Y(1-22)	2
NODE_178_length_59947_cov_45.8.g14629.t1	3.2.1.99	GH43_6(1-116)	GH43_e141	N	N	2
NODE_19_length_541997_cov_45.5.g4290.t1	3.2.1.37|-	GH43_14(71-304)+CBM91(348-554)	GH43_e51+CBM91_e33	CBM91+GH43_14+12396	N	3
NODE_1_length_1403136_cov_45.9.g140.t1	3.2.1.55	GH43_21(83-301)	GH43_e299	GH43_21+6315	N	3
NODE_21_length_531525_cov_45.6.g4568.t1	-	GH43_26(56-385)	GH43_e181	GH43_26+2548	Y(1-28)	3
NODE_23_length_521178_cov_46.2.g4950.t1	-	GH43_26(35-288)	GH43_e66	GH43_26+3257	N	3
NODE_26_length_469708_cov_45.8.g5353.t1	3.2.1.37|-	GH43_14(28-323)+CBM91(401-595)	GH43_e51+CBM91_e33	CBM91+GH43_14+14307	Y(1-22)	3
NODE_27_length_466845_cov_45.5.g5489.t1	-	GH43_14(4-312)+CBM91(354-536)	GH43_e15+CBM91_e52	CBM91+GH43_14+180	N	3
NODE_2_length_997556_cov_46.02.g448.t1	-	GH43_21(72-294)	GH43_e287	GH43_21+4915	Y(1-24)	3
NODE_3_length_968418_cov_46.44.g814.t1	3.2.1.145	GH43_24(45-172)	GH43_e150	N	Y(1-40)	2
NODE_3_length_968418_cov_46.44.g912.t1	3.2.1.55|-	GH43_36(453-727)	GH43_e52+CBM91_e8	CBM91+GH43_36+6699	N	3
NODE_40_length_375438_cov_45.6.g7088.t1	3.2.1.37|3.2.1.55|3.2.1.-|-	GH43_11(4-295)+CBM91(323-529)	GH43_e285+CBM91_e24	CBM91+GH43_11+4630	N	3
NODE_41_length_375400_cov_46.1.g7182.t1	3.2.1.55|-	GH43_36(32-307)+CBM91(342-521)	GH43_e52+CBM91_e8	CBM91+GH43_36+10143	Y(1-18)	3
NODE_41_length_375400_cov_46.1.g7232.t1	-	GH43_21(84-311)	GH43_e58	GH43_21+10192	N	3
NODE_43_length_356955_cov_46.9.g7448.t1	3.2.1.55|-	GH43_22(87-301)+GH43_34(365-645)	GH43_e135+GH43_e298	GH43_22+GH43_34+GH43_22+15136	Y(1-21)	3
NODE_44_length_356289_cov_45.6.g7571.t1	-	GH43_36(23-300)+CBM91(329-517)	GH43_e274+CBM91_e7	CBM91+GH43_36+7833	Y(1-21)	3
NODE_53_length_317118_cov_45.7.g8562.t1	3.2.1.99	GH43_6(668-957)	GH43_e141	GH43_6+11600	Y(1-27)	3
NODE_67_length_268335_cov_45.7.g9770.t1	-	GH43_26(32-296)	GH43_e66	GH43_26+500191	N	3
NODE_69_length_261846_cov_46.2.g9968.t1	-	GH43_13(23-313)+CBM91(341-539)	GH43_e212+CBM91_e31	CBM91+GH43_13+615311	N	3
NODE_6_length_758676_cov_45.94.g1658.t1	3.2.1.37|-	GH43_14(35-325)+CBM91(360-570)	GH43_e51+CBM91_e33	CBM91+GH43_14+4942	N	3
NODE_76_length_239976_cov_45.5.g10512.t1	-	GH43_26(19-268)	GH43_e66	GH43_26+3257	N	3
NODE_7_length_756906_cov_46.03.g1940.t1	-	GH43_13(38-325)+CBM91(353-554)	GH43_e212+CBM91_e31	CBM91+GH43_13+971	N	3
NODE_89_length_217141_cov_46.1.g11432.t1	3.2.1.146|-	GH43_34(44-329)+CBM66(345-504)	GH43_e147+CBM66_e8	CBM66+GH43_34+13663	N	3
NODE_91_length_215643_cov_45.2.g11551.t1	3.2.1.37|3.2.1.55|3.2.1.8	GH43_29(30-309)+CBM6(331-453)	GH43_e59+CBM6_e0	CBM6+GH43_29+5530	Y(1-29)	3
NODE_92_length_215435_cov_45.7.g11636.t1	-	GH43_24(50-289)	GH43_e114+CBM35_e31	GH43_24+CBM35+3167	N	3
NODE_97_length_200593_cov_45.5.g11898.t1	3.2.1.37|-	GH43_14(526-818)+CBM91(856-1060)	GH43_e51+CBM91_e33	CBM91+GH43_14+14040	N	3
NODE_9_length_753182_cov_46.35.g2358.t1	3.2.1.37|3.2.1.55|3.2.1.8	GH43_29(25-304)+CBM6(325-448)	GH43_e59+CBM6_e0	CBM6+GH43_29+7900	Y(1-24)	3
NODE_2_length_997556_cov_46.02.g647.t1	3.2.1.4	GH45(26-222)	GH45_e0	GH45_1+13389	Y(1-22)	3
NODE_10_length_677679_cov_45.3.g2520.t1	3.2.1.113	GH47(249-1046)	GH47_e5	14445	N	3
NODE_161_length_77519_cov_46.2.g14284.t1	3.2.1.113	GH47(172-666)	GH47_e17	615	N	3
NODE_190_length_52167_cov_45.1.g14846.t1	3.2.1.113	GH47(104-581)	GH47_e16	11466	N	3
NODE_1_length_1403136_cov_45.9.g195.t1	3.2.1.113	GH47(118-586)	GH47_e5	6247	N	3
NODE_226_length_22000_cov_44.2.g15200.t1	3.2.1.113	GH47(108-604)	GH47_e5	7574	N	3
NODE_22_length_529663_cov_45.7.g4733.t1	3.2.1.113	GH47(113-600)	GH47_e5	1833	N	3
NODE_26_length_469708_cov_45.8.g5302.t1	3.2.1.113	GH47(41-517)	GH47_e16	14351	Y(1-20)	3
NODE_2_length_997556_cov_46.02.g740.t1	-	GH47(60-598)	GH47_e19	13273	N	3
NODE_4_length_822776_cov_45.35.g1208.t1	3.2.1.113	GH47(100-562)	GH47_e5	11043	N	3
NODE_54_length_309253_cov_45.8.g8640.t1	3.2.1.113	GH47(118-589)	GH47_e5	14737	N	3
NODE_270_length_10667_cov_45.8.g15390.t1	3.2.1.11|3.2.1.57	GH49(31-611)	GH49_e0	11986	Y(1-23)	3
NODE_53_length_317118_cov_45.7.g8512.t1	3.2.1.11|3.2.1.57	GH49(20-561)	GH49_e0	125275	N	3
NODE_109_length_164223_cov_45..g12543.t1	3.2.1.-|3.2.1.4	GH5_4(59-326)	GH5_e262	GH5_4+443253	Y(1-37)	3
NODE_120_length_131310_cov_45..g13037.t1	3.2.1.78	GH5_7(86-392)	GH5_e260	GH5_7+10078	N	3
NODE_128_length_116751_cov_44..g13333.t1	3.2.1.4	GH5_5(21-324)	GH5_e97	GH5_5+11664	Y(1-23)	3
NODE_141_length_100119_cov_45..g13738.t1	3.2.1.58	GH5_9(428-751)	GH5_e261	GH5_9+10094	N	3
NODE_151_length_87771_cov_45.7.g14013.t1	3.2.1.149|3.2.1.-	GH5_23(78-350)	GH5_e62	GH5_23+656612	N	3
NODE_15_length_573374_cov_45.1.g3549.t1	3.2.1.-|3.2.1.4	GH5_4(62-331)+CBM46(376-463)	GH5_e262	GH5_4+4355	Y(1-22)	3
NODE_20_length_534952_cov_46.6.g4461.t1	3.2.1.21|3.2.1.45|3.2.1.104	GH5_12(15-548)	GH5_e145	GH5_12+5360	N	3
NODE_21_length_531525_cov_45.6.g4497.t1	3.2.1.4|3.2.1.37	GH5_22(66-354)	GH5_e288	GH5_22+2619	N	3
NODE_30_length_447931_cov_47.2.g5845.t1	3.2.1.78	GH5_7(142-413)	GH5_e89	GH5_7+CBM1+7215	Y(1-23)	3
NODE_32_length_440519_cov_45.0.g6199.t1	-	GH5_16(62-424)	GH5_e318	GH5_16+282947	Y(1-35)	3
NODE_42_length_368773_cov_46.1.g7345.t1	-	GH5_23(145-415)	GH5_e30	GH5_23+10009	Y(1-18)	3
NODE_52_length_318652_cov_45.9.g8487.t1	3.2.1.4	GH5_5(25-302)	GH5_e137	GH5_5+11554	Y(1-22)	3
NODE_56_length_304943_cov_45.1.g8883.t1	3.2.1.4	GH5_5(138-413)	GH5_e137	CBM1+GH5_5+569296	N	3
NODE_57_length_304218_cov_45.8.g8929.t1	3.2.1.21|3.2.1.45|3.2.1.104	GH5_12(5-527)	GH5_e145	GH5_12+7076	N	3
NODE_62_length_284723_cov_45.4.g9366.t1	-	GH5_11(31-370)	GH5_e82	GH5_11+7487	Y(1-20)	3
NODE_63_length_283836_cov_45.7.g9393.t1	3.2.1.4	GH5_5(22-264)	GH5_e131	GH5_5+11966	Y(1-18)	3
NODE_69_length_261846_cov_46.2.g9931.t1	3.2.1.45	GH5_12(78-647)	GH5_e298	GH5_12+4155	N	3
NODE_6_length_758676_cov_45.94.g1735.t1	3.2.1.149|3.2.1.-	GH5_23(61-333)	GH5_e62	GH5_23+3906	N	3
NODE_76_length_239976_cov_45.5.g10542.t1	3.2.1.164	GH5_16(50-387)	GH5_e102	GH5_16+3226	Y(1-27)	3
NODE_83_length_221723_cov_46.3.g10989.t1	3.2.1.164	GH5_16(121-303)	GH5_e102	N	N	2
NODE_97_length_200593_cov_45.5.g11929.t1	3.2.1.164	GH5_16(562-898)	GH5_e102	GH5_16+2128	N	3
NODE_98_length_193419_cov_47.1.g11972.t1	-	GH5_31(49-187)+GH5_31(210-343)	GH5_e13+GH5_e13	505832	Y(1-26)	3
NODE_120_length_131310_cov_45..g13033.t1	3.2.1.55	GH51_1(18-511)	GH51_e31	GH51_1+10081	N	3
NODE_27_length_466845_cov_45.5.g5522.t1	3.2.1.55	GH51_2(200-641)	GH51_e35	GH51_2+132	N	3
NODE_135_length_108647_cov_44..g13548.t1	3.2.1.89	GH53(21-346)	GH53_e5	277	Y(1-18)	3
NODE_78_length_232250_cov_45.7.g10650.t1	3.2.1.55|3.2.1.37	GH54(25-340)+CBM42(358-498)	GH54_e0+CBM42_e0	CBM42+14791	Y(1-31)	3
NODE_10_length_677679_cov_45.3.g2613.t1	3.2.1.39	GH55_2(26-757)	GH55_e14	GH55_2+14533	Y(1-18)	3
NODE_15_length_573374_cov_45.1.g3592.t1	3.2.1.-|-	GH55_1(263-548)+GH128(622-844)	GH55_e10+GH128_e4	GH55_1+GH55_1+4426	N	3
NODE_16_length_548098_cov_45.3.g3646.t1	-	GH55_2(159-926)	GH55_e7	GH55_2+120869	Y(1-30)	3
NODE_16_length_548098_cov_45.3.g3650.t1	-	GH55_2(395-922)	GH55_e6	GH55_2+434624	Y(1-21)	3
NODE_17_length_544537_cov_45.6.g3845.t1	3.2.1.58	GH55_2(19-763)	GH55_e8	GH55_2+587942	N	3
NODE_30_length_447931_cov_47.2.g5945.t1	-	GH55_2(91-854)	GH55_e11	GH55_2+674046	Y(1-26)	3
NODE_4_length_822776_cov_45.35.g1181.t1	3.2.1.58	GH55_2(85-828)	GH55_e8	GH55_2+3342	Y(1-27)	3
NODE_58_length_300592_cov_47.1.g8981.t1	-	GH55_2(174-921)	GH55_e7	GH55_2+597337	N	3
NODE_70_length_259020_cov_45.9.g10035.t1	3.2.1.58	GH55_2(32-777)	GH55_e8	GH55_2+11904	Y(1-34)	3
NODE_104_length_177725_cov_46..g12341.t1	3.2.1.91|3.2.1.4	GH6(57-351)	GH6_e20	1472	Y(1-27)	3
NODE_1_length_1403136_cov_45.9.g40.t1	3.2.1.91|3.2.1.4	GH6(67-357)	GH6_e20	6427	Y(1-24)	3
NODE_37_length_402570_cov_45.7.g6836.t1	3.2.1.91|3.2.1.4	GH6(142-451)	GH6_e20	7278	N	3
NODE_38_length_387577_cov_45.6.g6972.t1	3.2.1.91|3.2.1.4	GH6(64-358)	GH6_e20	4518	Y(1-19)	3
NODE_109_length_164223_cov_45..g12545.t1	3.2.1.55|3.2.1.-	GH62(20-290)	GH62_e0	521159	Y(1-18)	3
NODE_50_length_334055_cov_45.4.g8250.t1	3.2.1.55|3.2.1.-	GH62(218-500)	GH62_e0	13813	N	3
NODE_2_length_997556_cov_46.02.g522.t1	3.2.1.106|3.2.1.-	GH63(547-755)	GH63_e12	4949	Y(1-24)	3
NODE_31_length_441890_cov_46.2.g5996.t1	3.2.1.106|3.2.1.-	GH63(599-810)	GH63_e12	8338	Y(1-32)	3
NODE_12_length_630555_cov_47.4.g3079.t1	-	GH64(4-375)	GH64_e16	5890	N	3
NODE_147_length_90522_cov_46.2.g13910.t1	-	GH64(71-442)	GH64_e11	8446	Y(1-22)	3
NODE_24_length_516005_cov_45.9.g4996.t1	-	GH64(82-484)	GH64_e11	12830	Y(1-25)	3
NODE_252_length_15226_cov_44.5.g15336.t1	-	GH64(924-1090)	GH64_e15	GH3	N	3
NODE_9_length_753182_cov_46.35.g2401.t1	3.2.1.131|3.2.1.139	GH67(25-693)	GH67_e2	191235	Y(1-23)	3
NODE_10_length_677679_cov_45.3.g2569.t1	3.2.1.4|3.2.1.73	GH7(68-333)	GH7_e1	14494	Y(1-22)	3
NODE_11_length_646632_cov_45.5.g2817.t1	3.2.1.176|3.2.1.132|3.2.1.4	GH7(22-454)	GH7_e0	505	Y(1-28)	3
NODE_164_length_73704_cov_45.6.g14350.t1	3.2.1.176|3.2.1.132|3.2.1.4	GH7(20-452)	GH7_e0	10273	Y(1-20)	3
NODE_45_length_347862_cov_45.9.g7681.t1	3.2.1.4	GH7(23-414)	GH7_e5	3	Y(1-18)	3
NODE_4_length_822776_cov_45.35.g1280.t1	3.2.1.176|3.2.1.132|3.2.1.4	GH7(19-445)	GH7_e0	3279	Y(1-25)	3
NODE_68_length_266926_cov_46.2.g9866.t1	3.2.1.176|3.2.1.132|3.2.1.4	GH7(42-468)	GH7_e0	13247	N	3
NODE_30_length_447931_cov_47.2.g5883.t1	3.2.1.59	GH71(191-560)	GH71_e11	7255	N	3
NODE_68_length_266926_cov_46.2.g9840.t1	3.2.1.59|-	GH71(22-410)+CBM24(459-535)+CBM24(554-630)	GH71_e11+CBM24_e1+CBM24_e1	CBM24+CBM24+CBM24+GH71+778001	Y(1-22)	3
NODE_97_length_200593_cov_45.5.g11917.t1	3.2.1.59|-	GH71(21-395)+CBM24(440-514)+CBM24(533-609)	GH71_e11+CBM24_e1+CBM24_e1	CBM24+CBM24+GH71+581719	Y(1-21)	3
NODE_19_length_541997_cov_45.5.g4225.t1	2.4.1.-	GH72(28-343)	GH72_e5+CBM43_e30	CBM43+12333	Y(1-23)	3
NODE_32_length_440519_cov_45.0.g6182.t1	2.4.1.-	GH72(16-332)	GH72_e9	591655	Y(1-32)	3
NODE_33_length_424945_cov_46.4.g6283.t1	-	GH72(17-294)	GH72_e10	8963	Y(1-21)	3
NODE_37_length_402570_cov_45.7.g6806.t1	2.4.1.-	GH72(17-330)	GH72_e5+CBM43_e30	CBM43+10757	Y(1-19)	3
NODE_4_length_822776_cov_45.35.g1065.t1	2.4.1.-	GH72(20-332)+CBM43(388-470)	GH72_e5+CBM43_e30	CBM43+3461	Y(1-21)	3
NODE_55_length_307212_cov_45.3.g8761.t1	2.4.1.-	GH72(31-334)	GH72_e0	13407	Y(1-18)	3
NODE_58_length_300592_cov_47.1.g9010.t1	2.4.1.-	GH72(22-332)	GH72_e9	5594	Y(1-24)	3
NODE_82_length_228612_cov_46.1.g10937.t1	3.2.1.151|3.2.1.150|-	GH74(80-185)	GH74_e1+GH74_e8+GH74_e1	GH74+10385	Y(1-51)	3
NODE_17_length_544537_cov_45.6.g3861.t1	3.2.1.132	GH75(13-147)+GH75(268-374)	GH75_e8+GH75_e8	10304	N	3
NODE_29_length_460619_cov_46.3.g5760.t1	3.2.1.132	GH75(10-244)	GH75_e8	9074	Y(1-29)	3
NODE_108_length_167141_cov_46..g12525.t1	3.2.1.101	GH76(29-396)	GH76_e8	13564	Y(1-23)	3
NODE_12_length_630555_cov_47.4.g3000.t1	3.2.1.101	GH76(24-404)	GH76_e44	5756	Y(1-21)	3
NODE_147_length_90522_cov_46.2.g13916.t1	-	GH76(13-352)	GH76_e26	8455	N	3
NODE_19_length_541997_cov_45.5.g4148.t1	3.2.1.101	GH76(28-403)	GH76_e44	12242	N	3
NODE_201_length_38653_cov_44.7.g15005.t1	3.2.1.101	GH76(31-412)	GH76_e8	10133	N	3
NODE_2_length_997556_cov_46.02.g449.t1	3.2.1.101	GH76(27-396)	GH76_e44	4916	N	3
NODE_2_length_997556_cov_46.02.g701.t1	-	GH76(138-515)	GH76_e10	13313	Y(1-30)	3
NODE_30_length_447931_cov_47.2.g5922.t1	3.2.1.101	GH76(29-399)	GH76_e8	7286	Y(1-22)	3
NODE_30_length_447931_cov_47.2.g5931.t1	3.2.1.101	GH76(172-544)	GH76_e44	7295	N	3
NODE_35_length_413307_cov_45.9.g6589.t1	3.2.1.101	GH76(16-381)	GH76_e8	76301	Y(1-24)	3
NODE_42_length_368773_cov_46.1.g7392.t1	3.2.1.101	GH76(29-387)	GH76_e8	10452	N	3
NODE_44_length_356289_cov_45.6.g7573.t1	3.2.1.101	GH76(29-404)	GH76_e44	7835	Y(1-21)	3
NODE_5_length_816658_cov_46.80.g1507.t1	-	GH76(52-426)	GH76_e9	5170	N	3
NODE_67_length_268335_cov_45.7.g9796.t1	-	GH76(25-386)	GH76_e17	4478	N	3
NODE_137_length_107687_cov_45..g13598.t1	3.2.1.40	GH78(21-574)	GH78_e78	3150	N	3
NODE_26_length_469708_cov_45.8.g5358.t1	3.2.1.174	GH78(85-661)	GH78_e52	14303	Y(1-24)	3
NODE_33_length_424945_cov_46.4.g6357.t1	3.2.1.40	GH78(247-547)	GH78_e78	8884	Y(1-22)	3
NODE_42_length_368773_cov_46.1.g7324.t1	-	GH78(372-777)	GH78_e44	10035	Y(1-27)	3
NODE_45_length_347862_cov_45.9.g7760.t1	-	GH78(394-798)	GH78_e20	15359	Y(1-24)	3
NODE_58_length_300592_cov_47.1.g9013.t1	-	GH78(145-723)	GH78_e17	5598	N	3
NODE_85_length_220585_cov_46.6.g11155.t1	3.2.1.174	GH78(112-661)	GH78_e52	9650	N	3
NODE_8_length_756038_cov_45.94.g2052.t1	3.2.1.174	GH78(68-624)	GH78_e52	9565	N	3
NODE_108_length_167141_cov_46..g12502.t1	-	GH79(46-500)	GH79_e14	13589	N	3
NODE_17_length_544537_cov_45.6.g3955.t1	-	GH79(678-1092)	GH79_e8	153084	N	3
NODE_197_length_43465_cov_46.5.g14952.t1	3.2.1.31	GH79(95-489)	GH79_e20	15167	N	3
NODE_1_length_1403136_cov_45.9.g323.t1	-	GH79(44-472)	GH79_e8	5095	Y(1-24)	3
NODE_28_length_464474_cov_45.0.g5651.t1	3.2.1.31|3.2.1.-	GH79(37-426)	GH79_e21	10605	N	3
NODE_2_length_997556_cov_46.02.g626.t1	-	GH79(40-475)	GH79_e8	5095	Y(1-24)	3
NODE_2_length_997556_cov_46.02.g627.t1	3.2.1.31|3.2.1.-	GH79(60-525)	GH79_e21	5096	N	3
NODE_2_length_997556_cov_46.02.g728.t1	3.2.1.31|3.2.1.-	GH79(113-588)	GH79_e21	13283	N	3
NODE_32_length_440519_cov_45.0.g6132.t1	-	GH79(48-480)	GH79_e9	8568	N	3
NODE_53_length_317118_cov_45.7.g8556.t1	-	GH79(42-495)	GH79_e7	11605	N	3
NODE_57_length_304218_cov_45.8.g8977.t1	-	GH79(42-450)	GH79_e16	6441	Y(1-20)	3
NODE_120_length_131310_cov_45..g13042.t1	3.2.1.39	GH81(195-867)	GH81_e0	10072	N	3
NODE_179_length_59625_cov_45.7.g14650.t1	-	GH88(102-505)	GH88_e4	8490	N	3
NODE_69_length_261846_cov_46.2.g9978.t1	-	GH88(97-467)	GH88_e8	4100	N	3
NODE_10_length_677679_cov_45.3.g2532.t1	-	GH92(268-777)	GH92_e35	14458	N	3
NODE_15_length_573374_cov_45.1.g3472.t1	-	GH92(250-740)	GH92_e32	4274	Y(1-19)	3
NODE_26_length_469708_cov_45.8.g5366.t1	-	GH92(231-744)	GH92_e35	14298	N	3
NODE_30_length_447931_cov_47.2.g5863.t1	-	GH92(257-767)	GH92_e35	220265	N	3
NODE_3_length_968418_cov_46.44.g888.t1	-	GH92(261-769)	GH92_e35	6680	Y(1-28)	3
NODE_45_length_347862_cov_45.9.g7739.t1	-	GH92(311-821)	GH92_e19	527175	N	3
NODE_84_length_220784_cov_45.8.g11075.t1	-	GH92(279-798)	GH92_e32	2247	N	3
NODE_13_length_600831_cov_46.3.g3155.t1	3.2.1.-	GH93(50-358)	GH93_e5	2832	Y(1-23)	3
NODE_1_length_1403136_cov_45.9.g353.t1	3.2.1.-	GH93(59-359)	GH93_e5	4349	Y(1-25)	3
NODE_238_length_18681_cov_46.1.g15266.t1	-	GH93(62-355)	GH93_e12	6835	N	3
NODE_23_length_521178_cov_46.2.g4882.t1	-	GH93(47-351)	GH93_e20	592110	N	3
NODE_24_length_516005_cov_45.9.g5074.t1	-	GH93(52-330)	GH93_e12	12914	Y(1-25)	3
NODE_142_length_99562_cov_45.3.g13779.t1	2.4.1.321	GH94(55-780)	GH94_e4	14418	N	3
NODE_19_length_541997_cov_45.5.g4299.t1	3.2.1.-|3.2.1.63	GH95(26-774)	GH95_e1	12406	N	3
NODE_33_length_424945_cov_46.4.g6266.t1	3.2.1.-|3.2.1.63	GH95(105-848)	GH95_e1	8982	N	3
NODE_47_length_342197_cov_45.3.g7976.t1	3.2.1.-|3.2.1.63	GH95(6-731)	GH95_e1	12041	N	3
NODE_137_length_107687_cov_45..g13600.t1	2.4.1.173|2.4.1.-	GT1(268-517)	GT1_e153	3148	N	3
NODE_142_length_99562_cov_45.3.g13782.t1	-	GT1(159-469)	GT1_e555	536331	N	3
NODE_145_length_96756_cov_45.1.g13875.t1	2.4.1.-	GT1(120-450)	GT1_e34	481988	N	3
NODE_170_length_69278_cov_45.6.g14472.t1	2.4.1.173|2.4.1.-	GT1(220-537)	GT1_e153	13625	N	3
NODE_19_length_541997_cov_45.5.g4143.t1	2.4.1.-	GT1(368-593)	GT1_e34	12237	N	3
NODE_21_length_531525_cov_45.6.g4507.t1	2.4.1.173|2.4.1.-	GT1(264-583)	GT1_e153	2610	N	3
NODE_23_length_521178_cov_46.2.g4918.t1	-	GT1(156-509)	GT1_e607	8754	N	3
NODE_27_length_466845_cov_45.5.g5560.t1	2.4.1.173|2.4.1.-	GT1(115-511)	GT1_e153	88	N	3
NODE_28_length_464474_cov_45.0.g5594.t1	2.4.1.-	GT1(265-613)	GT1_e34	10556	N	3
NODE_32_length_440519_cov_45.0.g6231.t1	-	GT1(141-453)	GT1_e555	283444	N	3
NODE_34_length_420539_cov_46.6.g6492.t1	2.4.1.173|2.4.1.-	GT1(1191-1583)	GT1_e153	642	N	3
NODE_3_length_968418_cov_46.44.g874.t1	-	GT1(245-549)	GT1_e475	6668	N	3
NODE_3_length_968418_cov_46.44.g886.t1	-	GT1(207-510)	GT1_e475	444074	N	3
NODE_4_length_822776_cov_45.35.g1178.t1	2.4.1.-	GT1(98-466)	GT1_e34	3344	N	3
NODE_56_length_304943_cov_45.1.g8868.t1	2.4.1.173|2.4.1.-	GT1(391-695)	GT1_e153	3732	N	3
NODE_63_length_283836_cov_45.7.g9477.t1	-	GT1(194-546)	GT1_e607	12557	N	3
NODE_6_length_758676_cov_45.94.g1685.t1	2.4.1.173	GT1(970-1381)	GT1_e24	3956	N	3
NODE_71_length_257351_cov_45.1.g10135.t1	2.4.1.173|2.4.1.-	GT1(207-451)	GT1_e153	561435	N	3
NODE_78_length_232250_cov_45.7.g10676.t1	-	GT1(190-453)	GT1_e39	605168	N	3
NODE_96_length_204539_cov_46.0.g11876.t1	-	GT1(156-447)	GT1_e559	157791	N	3
NODE_103_length_179397_cov_45..g12285.t1	-	N	GT1_e607	2381	N	2
NODE_30_length_447931_cov_47.2.g5880.t1	-	N	GT1_e51	7252	N	2
NODE_111_length_156185_cov_44..g12662.t1	-	GT15(117-426)	GT15_e5	12749	N	3
NODE_135_length_108647_cov_44..g13530.t1	2.4.1.131|2.4.1.-	GT15(76-346)	GT15_e0	202240	N	3
NODE_15_length_573374_cov_45.1.g3486.t1	2.4.1.131|2.4.1.-	GT15(103-373)	GT15_e0	4287	N	3
NODE_18_length_542717_cov_46.5.g4082.t1	2.4.1.131|2.4.1.-	GT15(2-99)	GT15_e0	N	N	2
NODE_51_length_333341_cov_45.5.g8338.t1	-	GT15(166-453)	GT15_e3	1989	N	3
NODE_82_length_228612_cov_46.1.g10933.t1	2.4.1.131|2.4.1.-	GT15(113-401)	GT15_e0	10380	N	3
NODE_87_length_220276_cov_46.2.g11328.t1	2.4.1.131|2.4.1.-	GT15(73-351)	GT15_e0	8098	N	3
NODE_14_length_574733_cov_46.0.g3340.t1	-	GT17(71-364)	GT17_e5	1152	N	3
NODE_104_length_177725_cov_46..g12312.t1	2.4.1.16	GT2(660-1183)	GT2	1446	N	3
NODE_108_length_167141_cov_46..g12527.t1	-	GT2(66-301)	GT2	13562	N	3
NODE_15_length_573374_cov_45.1.g3479.t1	-	GT2(106-256)	GT2	4282	N	3
NODE_15_length_573374_cov_45.1.g3635.t1	2.4.1.16	GT2(1050-1558)	GT2	4363	N	3
NODE_15_length_573374_cov_45.1.g3636.t1	2.4.1.16	GT2(1187-1694)	GT2	4362	N	3
NODE_2_length_997556_cov_46.02.g540.t1	2.4.1.16	GT2(256-542)	GT2	5017	N	3
NODE_45_length_347862_cov_45.9.g7710.t1	2.4.1.83	GT2(9-178)	GT2	15306	N	3
NODE_98_length_193419_cov_47.1.g11979.t1	-	GT2(441-816)	GT2	12982	N	3
NODE_96_length_204539_cov_46.0.g11852.t1	-	N	GT2	14978	N	2
NODE_83_length_221723_cov_46.3.g11007.t1	-	N	GT2	7029	N	2
NODE_51_length_333341_cov_45.5.g8346.t1	3.5.1.41|-	GT2(75-253)+CE4(547-676)	GT2+CE4_e46	CE4+4341	N	3
NODE_114_length_146119_cov_45..g12775.t1	2.4.1.16	GT2(235-404)+GT2(381-652)	GT2+GT2	13513	N	3
NODE_1_length_1403136_cov_45.9.g361.t1	2.4.1.16	GT2(240-402)	GT2+GT2	469870	N	3
NODE_20_length_534952_cov_46.6.g4334.t1	2.4.1.16	GT2(448-610)+GT2(588-779)	GT2+GT2	5238	N	3
NODE_30_length_447931_cov_47.2.g5830.t1	2.4.1.16	GT2(223-391)+GT2(368-590)	GT2+GT2	7201	N	3
NODE_91_length_215643_cov_45.2.g11534.t1	2.4.1.16	GT2(213-383)	GT2+GT2	1118	N	3
NODE_116_length_140497_cov_80..g12901.t1	3.1.3.12	GT20(145-672)	GT20_e19	12547	N	3
NODE_205_length_35534_cov_45.1.g15050.t1	3.1.3.12	GT20(164-574)	GT20_e19	12547	N	3
NODE_353_length_1455_cov_43.23.g15489.t1	3.1.3.12	GT20(1-230)	GT20_e19	12547	N	3
NODE_4_length_822776_cov_45.35.g1036.t1	2.4.1.15	GT20(9-472)	GT20_e0	3488	N	3
NODE_7_length_756906_cov_46.03.g1993.t1	2.4.1.15	GT20(171-628)	GT20_e24	1030	N	3
NODE_44_length_356289_cov_45.6.g7632.t1	2.4.1.80	GT21(52-359)	GT21_e38	7686	N	3
NODE_157_length_81251_cov_47.5.g14190.t1	2.4.1.-	GT22(5-399)	GT22_e21	586336	N	3
NODE_40_length_375438_cov_45.6.g7162.t1	2.4.1.259|2.4.1.261	GT22(35-466)	GT22_e1	4708	N	3
NODE_53_length_317118_cov_45.7.g8582.t1	-	GT22(40-508)	GT22_e3	11795	N	3
NODE_7_length_756906_cov_46.03.g2009.t1	-	GT22(1006-1406)	GT22_e27	1052	N	3
NODE_86_length_220383_cov_45.4.g11261.t1	2.4.1.-	GT24(1179-1426)	GT24_e1	12488	Y(1-29)	3
NODE_12_length_630555_cov_47.4.g3090.t1	-	GT25(96-322)	GT25_e168	561556	N	3
NODE_34_length_420539_cov_46.6.g6436.t1	-	GT25(82-286)	GT25_e168	700	N	3
NODE_41_length_375400_cov_46.1.g7255.t1	-	GT25(313-564)	GT25_e154	10223	N	3
NODE_115_length_142215_cov_46..g12827.t1	2.4.1.11	GT3(44-680)	GT3_e0	10952	N	3
NODE_190_length_52167_cov_45.1.g14847.t1	-	N	GT31_e84	11469	N	2
NODE_27_length_466845_cov_45.5.g5525.t1	-	N	GT31_e37	128	N	2
NODE_67_length_268335_cov_45.7.g9752.t1	-	N	GT31_e77	4224	N	2
NODE_10_length_677679_cov_45.3.g2515.t1	-	N	GT31_e84	14440	N	2
NODE_34_length_420539_cov_46.6.g6437.t1	-	N	GT31_e75	502278	N	2
NODE_30_length_447931_cov_47.2.g5917.t1	-	N	GT31_e65	7281	N	2
NODE_90_length_215763_cov_46.0.g11455.t1	-	N	GT31_e75	2094	N	2
NODE_39_length_380490_cov_47.1.g7023.t1	-	N	GT31_e89	11429	N	2
NODE_10_length_677679_cov_45.3.g2601.t1	-	N	GT31_e78	14522	N	2
NODE_120_length_131310_cov_45..g13040.t1	-	N	GT31_e84	567986	N	2
NODE_23_length_521178_cov_46.2.g4885.t1	-	N	GT31_e84	8790	N	2
NODE_91_length_215643_cov_45.2.g11555.t1	-	N	GT31_e65	5998	N	2
NODE_10_length_677679_cov_45.3.g2585.t1	-	GT32(120-203)	GT32_e64	14506	N	3
NODE_74_length_246504_cov_45.8.g10365.t1	2.4.1.257	GT32(116-197)	GT32_e68	9794	Y(1-30)	3
NODE_32_length_440519_cov_45.0.g6198.t1	-	N	GT32_e64	N	N	1
NODE_62_length_284723_cov_45.4.g9338.t1	-	N	GT32_e120	11318	N	2
NODE_2_length_997556_cov_46.02.g466.t1	2.4.1.142|2.4.1.-	GT33(42-452)	GT33_e1	4935	N	3
NODE_22_length_529663_cov_45.7.g4695.t1	-	GT34(154-416)	GT34_e13	1869	N	3
NODE_35_length_413307_cov_45.9.g6517.t1	-	GT34(144-374)	GT34_e9	11253	N	3
NODE_15_length_573374_cov_45.1.g3474.t1	2.4.1.1	GT35(165-880)	GT35_e0	4278	N	3
NODE_13_length_600831_cov_46.3.g3157.t1	2.4.1.109	GT39(52-297)	GT39_e9	2830	N	3
NODE_18_length_542717_cov_46.5.g4104.t1	2.4.1.109	GT39(57-302)	GT39_e12	1395	N	3
NODE_39_length_380490_cov_47.1.g6989.t1	2.4.1.109	GT39(67-311)	GT39_e30	11399	N	3
NODE_147_length_90522_cov_46.2.g13928.t1	2.4.1.231	GT4(1025-1209)	GT4_e3141	8469	N	3
NODE_24_length_516005_cov_45.9.g4986.t1	-	GT4(236-389)	GT4_e4041	12819	N	3
NODE_35_length_413307_cov_45.9.g6528.t1	2.4.1.198	GT4(220-350)	GT4_e954	11245	N	3
NODE_35_length_413307_cov_45.9.g6608.t1	-	GT4(2503-2656)	GT4_e3925	11154	N	3
NODE_49_length_338411_cov_46.2.g8106.t1	2.4.1.257|2.4.1.132	GT4(241-409)	GT4_e2823	9278	N	3
NODE_6_length_758676_cov_45.94.g1624.t1	2.4.1.131	GT4(350-508)	GT4_e1364	4030	N	3
NODE_69_length_261846_cov_46.2.g9955.t1	-	N	GT4_e772	4127	N	2
NODE_48_length_340993_cov_46.1.g8007.t1	2.4.1.255|-	N	GT41_e34+GT41_e74	8363	N	2
NODE_12_length_630555_cov_47.4.g3093.t1	2.4.1.34	GT48(846-1626)	GT48_e0	5905	N	3
NODE_7_length_756906_cov_46.03.g1889.t1	2.4.1.267	GT57(64-295)+GT57(332-564)	GT57_e0	912	N	3
NODE_98_length_193419_cov_47.1.g11993.t1	2.4.1.265|2.4.1.-	GT57(15-493)	GT57_e1	12996	N	3
NODE_15_length_573374_cov_45.1.g3450.t1	2.4.1.258	GT58(34-398)	GT58_e1	4253	N	3
NODE_2_length_997556_cov_46.02.g487.t1	-	GT59(257-726)	GT59_e2	4985	N	3
NODE_11_length_646632_cov_45.5.g2762.t1	2.4.1.-|2.4.1.257	GT62(54-318)	GT62_e0	433	N	3
NODE_3_length_968418_cov_46.44.g958.t1	-	GT62(100-362)	GT62_e2	6763	N	3
NODE_59_length_291386_cov_46.7.g9104.t1	-	GT62(86-348)	GT62_e5	5688	N	3
NODE_60_length_291213_cov_46.1.g9179.t1	-	GT62(206-395)	GT62_e3	4760	N	3
NODE_7_length_756906_cov_46.03.g1843.t1	2.4.99.18	GT66(28-674)	GT66_e1	504857	N	3
NODE_7_length_756906_cov_46.03.g1958.t1	2.4.1.-	GT69(59-316)	GT69_e1	989	N	3
NODE_82_length_228612_cov_46.1.g10927.t1	-	GT69(123-381)	GT69_e0	10373	N	3
NODE_82_length_228612_cov_46.1.g10940.t1	-	GT69(131-409)	GT69_e6	10389	N	3
NODE_37_length_402570_cov_45.7.g6811.t1	-	GT71(143-377)	GT71_e16	10753	N	3
NODE_49_length_338411_cov_46.2.g8158.t1	-	GT71(149-400)	GT71_e24	N	N	2
NODE_69_length_261846_cov_46.2.g9911.t1	-	GT71(139-378)	GT71_e16	4176	N	3
NODE_85_length_220585_cov_46.6.g11173.t1	-	GT76(14-432)	GT76_e8	14203	N	3
NODE_111_length_156185_cov_44..g12653.t1	-	GT8(12-272)	GT8_e188	12758	N	3
NODE_1_length_1403136_cov_45.9.g87.t1	-	GT8(5-278)	GT8_e176	6381	N	3
NODE_226_length_22000_cov_44.2.g15202.t1	2.4.1.186	GT8(36-247)	GT8_e149	7572	N	3
NODE_34_length_420539_cov_46.6.g6431.t1	-	GT8(113-352)	GT8_e219	703	N	3
NODE_5_length_816658_cov_46.80.g1375.t1	-	GT8(586-798)	GT8_e176	N	N	2
NODE_139_length_102571_cov_47..g13685.t1	-	GT90(326-596)	GT90_e20	5531	N	3
NODE_153_length_86538_cov_45.5.g14067.t1	-	GT90(358-652)	GT90_e11	14822	N	3
NODE_18_length_542717_cov_46.5.g4004.t1	-	GT90(319-600)	GT90_e11	10506	N	3
NODE_24_length_516005_cov_45.9.g5005.t1	-	GT90(324-631)	GT90_e11	9329	Y(1-37)	3
NODE_2_length_997556_cov_46.02.g721.t1	-	GT90(676-962)	GT90_e15	516053	N	3
NODE_60_length_291213_cov_46.1.g9158.t1	-	GT90(361-634)	GT90_e11	4746	N	3
NODE_61_length_288442_cov_45.5.g9274.t1	-	GT90(339-629)	GT90_e11	9329	N	3
NODE_90_length_215763_cov_46.0.g11452.t1	-	GT90(676-951)	GT90_e3	2096	N	3
NODE_129_length_113849_cov_45..g13372.t1	4.2.2.10	PL1_4(104-293)	PL1_e33	PL1_4+597018	Y(1-20)	3
NODE_16_length_548098_cov_45.3.g3735.t1	4.2.2.10	PL1_4(125-301)	PL1_e16	PL1_4+1623	N	3
NODE_24_length_516005_cov_45.9.g5091.t1	4.2.2.10	PL1_4(151-280)	PL1_e26	PL1_4+12586	Y(1-22)	3
NODE_39_length_380490_cov_47.1.g6986.t1	4.2.2.2	PL1_7(86-284)	PL1_e18	PL1_7+11396	Y(1-17)	3
NODE_3_length_968418_cov_46.44.g820.t1	4.2.2.10	PL1_4(113-299)	PL1_e16	PL1_4+6619	Y(1-22)	3
NODE_41_length_375400_cov_46.1.g7277.t1	4.2.2.2	PL1_7(83-264)	PL1_e18	PL1_7+10245	Y(1-24)	3
NODE_45_length_347862_cov_45.9.g7767.t1	-	PL1_2(73-248)	PL1_e17	PL1_2+15365	Y(1-25)	3
NODE_4_length_822776_cov_45.35.g1119.t1	4.2.2.10	PL1_4(108-294)	PL1_e33	PL1_4+PL1_4+3409	Y(1-17)	3
NODE_51_length_333341_cov_45.5.g8359.t1	-	PL1_4(110-295)	PL1_e40	PL1_4+1983	Y(1-18)	3
NODE_68_length_266926_cov_46.2.g9868.t1	4.2.2.10	PL1_4(121-304)	PL1_e71	PL1_4+13249	Y(1-20)	3
NODE_69_length_261846_cov_46.2.g9906.t1	-	PL1_9(155-341)	PL1_e27	PL1_9+4181	Y(1-26)	3
NODE_69_length_261846_cov_46.2.g9969.t1	4.2.2.10	PL1_4(125-307)	PL1_e16	PL1_4+4109	Y(1-22)	3
NODE_72_length_253416_cov_45.3.g10191.t1	-	PL1_6(154-387)	PL1_e34	14888	Y(1-28)	3
NODE_179_length_59625_cov_45.7.g14647.t1	4.2.2.24	PL26(32-919)	PL26_e0	8487	N	3
NODE_48_length_340993_cov_46.1.g8015.t1	4.2.2.-	PL27(55-692)	PL27_e0	8380	N	3
NODE_116_length_140497_cov_80..g12888.t1	4.2.2.2	PL3_2(34-223)	PL3_e9	PL3_2+12534	Y(1-20)	3
NODE_127_length_118077_cov_46..g13290.t1	-	PL3_2(39-229)	PL3_e4	PL3_2+12635	Y(1-25)	3
NODE_28_length_464474_cov_45.0.g5576.t1	4.2.2.2	PL3_2(43-228)	PL3_e16	PL3_2+493177	Y(1-31)	3
NODE_36_length_407759_cov_45.7.g6643.t1	4.2.2.2	PL3_2(32-239)	PL3_e18	PL3_2+362146	Y(1-21)	3
NODE_41_length_375400_cov_46.1.g7252.t1	4.2.2.2	PL3_2(115-301)	PL3_e9	PL3_2+575042	Y(1-26)	3
NODE_84_length_220784_cov_45.8.g11121.t1	4.2.2.2	PL3_2(32-208)	PL3_e18	PL3_2+2198	Y(1-21)	3
NODE_86_length_220383_cov_45.4.g11257.t1	-	PL3_2(48-238)	PL3_e4	PL3_2+12480	Y(1-29)	3
NODE_64_length_276526_cov_46.4.g9509.t1	-	PL4_5(38-571)	PL4_e2	PL4_5+2924	Y(1-19)	3
NODE_67_length_268335_cov_45.7.g9776.t1	4.2.2.23	PL4_3(18-652)	PL4_e1	PL4_3+311076	Y(1-19)	3
NODE_68_length_266926_cov_46.2.g9874.t1	-	PL4_1(18-537)	PL4_e6	PL4_1+13256	Y(1-20)	3
NODE_75_length_245271_cov_47.0.g10421.t1	-	PL4_5(26-568)	PL4_e2	PL4_5+15235	Y(1-34)	3
NODE_55_length_307212_cov_45.3.g8774.t1	-	PL9_3(21-383)	PL9_e35	PL9_3+13371	Y(1-23)	3

## Sheet: File 3_NC127
File 3_NC127
GeneID	EC#	HMMER	dbCAN_sub	DIAMOND	Signalp	#ofTools
NODE_10_length_602444_cov_60.6.g2159.t1	1.10.3.2|1.10.3.-	AA1_3(49-353)	AA1_e46	AA1_3+10948	Y(1-20)	3
NODE_113_length_161645_cov_59..g11985.t1	-	AA1(182-645)	AA1_e34	492072	N	3
NODE_119_length_149998_cov_60..g12314.t1	-	AA1(49-562)	AA1_e4	12542	Y(1-24)	3
NODE_11_length_587342_cov_61.3.g2379.t1	-	AA1(39-555)	AA1_e10	6862	Y(1-20)	3
NODE_11_length_587342_cov_61.3.g2380.t1	-	AA1(93-618)	AA1_e5	6863	N	3
NODE_12_length_587276_cov_60.6.g2463.t1	1.10.3.2	AA1_2(47-382)	AA1_e26	AA1_2+9139	Y(1-25)	3
NODE_12_length_587276_cov_60.6.g2583.t1	1.10.3.2|1.10.3.-	AA1_3(112-417)	AA1_e46	AA1_3+13410	Y(1-29)	3
NODE_130_length_138504_cov_54..g12790.t1	-	AA1_3(49-357)	AA1_e12+AA1_e41	AA1_3+336504	N	3
NODE_155_length_102189_cov_58..g13670.t1	1.10.3.2|1.10.3.-	AA1_3(108-415)	AA1_e46	AA1_3+518168	N	3
NODE_15_length_532680_cov_61.0.g3016.t1	1.10.3.2|1.10.3.-	AA1_3(48-347)	AA1_e46	AA1_3+1238	Y(1-19)	3
NODE_170_length_89828_cov_61.6.g14090.t1	1.10.3.2|1.10.3.-	AA1_3(48-332)	AA1_e46	AA1_3+7118	N	3
NODE_171_length_89505_cov_58.1.g14136.t1	1.10.3.2|1.10.3.-	AA1_3(48-347)	AA1_e46	AA1_3+13475	Y(1-19)	3
NODE_20_length_500886_cov_60.1.g3827.t1	1.10.3.2|1.10.3.-	AA1(234-713)	AA1_e46	AA1_3	N	3
NODE_237_length_24114_cov_62.9.g15163.t1	-	AA1(148-661)	AA1_e34	4461	N	3
NODE_35_length_410266_cov_59.3.g5999.t1	1.10.3.2|1.10.3.-	AA1_3(53-363)	AA1_e46	AA1_3+94331	Y(1-25)	3
NODE_39_length_385403_cov_61.4.g6502.t1	1.10.3.2|1.10.3.-	AA1_3(57-369)	AA1_e46	AA1_3+6573	Y(1-22)	3
NODE_41_length_353935_cov_59.9.g6683.t1	1.10.3.2|1.10.3.-	AA1_3(99-405)	AA1_e46	AA1_3+10477	N	3
NODE_50_length_320319_cov_59.2.g7610.t1	1.10.3.2|1.10.3.-	AA1_3(98-449)	AA1_e46	AA1_3+199654	N	3
NODE_52_length_304941_cov_59.9.g7798.t1	1.10.3.2|1.10.3.-	AA1_3(53-365)	AA1_e46	AA1_3+14306	Y(1-23)	3
NODE_64_length_272577_cov_60.1.g8787.t1	-	AA1_3(192-500)	AA1_e12+AA1_e41	AA1_3+14603	N	3
NODE_67_length_261303_cov_60.4.g9079.t1	1.10.3.2|1.10.3.-	AA1_3(616-936)	AA1_e46	AA1_3+12004	Y(1-21)	3
NODE_76_length_238162_cov_60.6.g9768.t1	1.10.3.2|-	AA1_3(62-377)	AA1_e18+AA1_e41	AA1_3+14049	N	3
NODE_89_length_207236_cov_58.4.g10647.t1	1.10.3.2|1.10.3.-	AA1_3(446-758)	AA1_e46	AA1_3+3173	N	3
NODE_92_length_194929_cov_61.0.g10870.t1	1.10.3.2	AA1_2(41-377)	AA1_e26	AA1_2+7100	N	3
NODE_93_length_193977_cov_63.0.g10881.t1	-	AA1(161-665)	AA1_e22	530	N	3
NODE_9_length_602905_cov_60.00.g1865.t1	-	AA1_3(49-354)	AA1_e12+AA1_e41	AA1_3+4159	Y(1-22)	3
NODE_100_length_182530_cov_59..g11305.t1	-	AA11(21-240)	AA11_e5	11451	N	3
NODE_102_length_177093_cov_59..g11432.t1	1.14.99.53	AA11(24-227)	AA11_e7	4342	Y(1-24)	3
NODE_10_length_602444_cov_60.6.g2158.t1	1.14.99.53	AA11(20-225)	AA11_e7	10947	Y(1-34)	3
NODE_20_length_500886_cov_60.1.g3933.t1	-	AA11(21-230)	AA11_e8	8777	Y(1-22)	3
NODE_82_length_221560_cov_60.8.g10197.t1	-	AA11(22-219)	AA11_e5	12514	N	3
NODE_167_length_92253_cov_58.6.g14027.t1	-	AA12(1024-1421)	AA12_e6	311	N	3
NODE_17_length_514276_cov_58.5.g3323.t1	1.-.-.-	AA12(31-437)	AA12_e4	562090	Y(1-21)	3
NODE_51_length_317494_cov_60.1.g7758.t1	-	AA12(28-421)	AA12_e5	14144	Y(1-22)	3
NODE_41_length_353935_cov_59.9.g6748.t1	1.14.99.55	AA13(19-248)+CBM20(291-375)	AA13_e0+CBM20_e25	AA13+10005	N	3
NODE_106_length_172019_cov_60..g11670.t1	-	AA16(267-432)	AA16_e1	N	N	2
NODE_16_length_523606_cov_60.2.g3272.t1	-	AA16(20-182)	AA16_e3	N	Y(1-22)	2
NODE_44_length_335102_cov_60.1.g7019.t1	-	AA16(20-182)	AA16_e0	N	Y(1-37)	2
NODE_14_length_546991_cov_60.7.g2796.t1	-	AA2(158-394)	AA2_e12	14854	N	3
NODE_168_length_92174_cov_58.4.g14058.t1	-	AA2(106-354)	AA2_e12	3318	N	3
NODE_21_length_500717_cov_61.0.g4070.t1	-	AA2(62-259)	AA2_e8	AA5_1+2535	N	3
NODE_2_length_829211_cov_61.60.g447.t1	-	AA2(90-340)	AA2_e1	1464	N	3
NODE_44_length_335102_cov_60.1.g7029.t1	-	AA2(59-202)	AA2_e8	PL1_7+16594	N	3
NODE_50_length_320319_cov_59.2.g7616.t1	-	AA2(3-165)	AA2_e8	PL1_7+16594	N	3
NODE_52_length_304941_cov_59.9.g7793.t1	-	AA2(209-436)	AA2_e12	4945	N	3
NODE_93_length_193977_cov_63.0.g10905.t1	-	AA2(17-278)	AA2_e1	550	N	3
NODE_9_length_602905_cov_60.00.g2045.t1	-	AA2(25-246)	AA2_e17	3951	Y(1-31)	3
NODE_130_length_138504_cov_54..g12782.t1	-	AA2(71-257)	AA2_e8	N	N	2
NODE_38_length_401390_cov_61.0.g6374.t1	-	AA2(65-252)	AA2_e8	N	N	2
NODE_8_length_662868_cov_60.80.g1662.t1	-	AA2(65-207)	AA2_e8	N	Y(1-41)	2
NODE_119_length_149998_cov_60..g12276.t1	-	N	AA2_e1	387444	N	2
NODE_102_length_177093_cov_59..g11424.t1	-	AA3_2(42-607)	AA3_e25	AA3_2+1732	N	3
NODE_105_length_172360_cov_60..g11573.t1	-	AA3_2(101-726)	AA3_e44	78	N	3
NODE_108_length_171679_cov_61..g11770.t1	-	AA3_2(47-701)	AA3_e44	8860	Y(1-22)	3
NODE_109_length_167419_cov_60..g11818.t1	1.1.3.16	AA3_2(25-568)	AA3_e2	AA3_2+595345	Y(1-24)	3
NODE_10_length_602444_cov_60.6.g2250.t1	1.1.3.13	AA3_3(11-597)	AA3_e3	AA3_3+576024	N	3
NODE_113_length_161645_cov_59..g11982.t1	-	AA3_2(5-584)	AA3_e39	AA3_2+621179	N	3
NODE_117_length_154476_cov_62..g12207.t1	-	AA3_2(40-614)	AA3_e19	AA3_2+2042	Y(1-22)	3
NODE_12_length_587276_cov_60.6.g2425.t1	-	AA3_2(144-698)	AA3_e7	AA3_2+9181	N	3
NODE_12_length_587276_cov_60.6.g2491.t1	-	AA3(27-611)	AA3_e36	9110	Y(1-54)	3
NODE_12_length_587276_cov_60.6.g2556.t1	-	AA3_1(30-568)	AA3_e58	AA3_1+9039	N	3
NODE_133_length_133552_cov_59..g12907.t1	-	AA3_2(36-610)	AA3_e19	AA3_2+407519	Y(1-21)	3
NODE_13_length_548551_cov_60.1.g2733.t1	-	AA3_2(7-537)	AA3_e27	AA3_2+12315	N	3
NODE_13_length_548551_cov_60.1.g2756.t1	-	AA3_2(28-348)	AA3_e48	AA3_2+12290	Y(1-18)	3
NODE_14_length_546991_cov_60.7.g2805.t1	-	AA3_2(39-623)	AA3_e59	AA3_2+14864	Y(1-26)	3
NODE_152_length_103251_cov_60..g13603.t1	1.1.3.13	AA3_3(12-602)	AA3_e3	AA3_3+13749	N	3
NODE_163_length_96336_cov_60.2.g13910.t1	-	AA3_2(20-580)	AA3_e15	AA3_2+5580	N	3
NODE_16_length_523606_cov_60.2.g3137.t1	-	AA3_2(20-587)	AA3_e34	AA3_2+9981	N	3
NODE_16_length_523606_cov_60.2.g3188.t1	-	AA3_2(33-618)	AA3_e59	AA3_2+10112	N	3
NODE_18_length_510080_cov_60.4.g3467.t1	-	AA3_1(20-542)	AA3_e61	AA3_1+11856	N	3
NODE_199_length_53063_cov_58.3.g14728.t1	-	AA3_2(7-538)	AA3_e27	AA3_2+578953	N	3
NODE_19_length_501468_cov_58.3.g3652.t1	-	AA3_2(610-1170)	AA3_e22	AA3_2+3604	N	3
NODE_19_length_501468_cov_58.3.g3667.t1	-	AA3_2(5-591)	AA3_e39	AA3_2+550417	N	3
NODE_19_length_501468_cov_58.3.g3671.t1	1.1.3.13	AA3_3(12-596)	AA3_e3	AA3_3+14302	N	3
NODE_19_length_501468_cov_58.3.g3728.t1	-	AA3_2(101-692)	AA3_e10	AA3_2+3666	N	3
NODE_1_length_1096018_cov_60.6.g281.t1	-	AA3_2(1731-2297)	AA3_e25	AA3_2+9249	N	3
NODE_206_length_46685_cov_59.5.g14846.t1	1.1.3.10	AA3_4(13-549)	AA3_e53	AA3_4+8168	N	3
NODE_207_length_45752_cov_58.9.g14872.t1	-	AA3_2(79-655)	AA3_e11	AA3_2+7685	N	3
NODE_20_length_500886_cov_60.1.g3830.t1	1.1.3.16	AA3_2(30-569)	AA3_e2	AA3_2	Y(1-21)	3
NODE_20_length_500886_cov_60.1.g3885.t1	-	AA3_2(21-581)	AA3_e15	AA3_2+8727	N	3
NODE_21_length_500717_cov_61.0.g3950.t1	-	AA3_2(6-597)	AA3_e39	AA3_2+94476	N	3
NODE_22_length_500025_cov_60.6.g4149.t1	-	AA3_2(117-577)	AA3_e34	AA3_2+445075	N	3
NODE_232_length_27505_cov_60.6.g15122.t1	-	AA3_2(26-589)	AA3_e15	AA3_2+6523	N	3
NODE_26_length_463084_cov_60.3.g4721.t1	-	AA3_2(5-589)	AA3_e39	AA3_2+13173	N	3
NODE_28_length_448030_cov_59.9.g5021.t1	-	AA3_2(7-572)	AA3_e28	AA3_2+13593	N	3
NODE_28_length_448030_cov_59.9.g5113.t1	-	AA3_2(53-631)	AA3_e19	AA3_2+491204	Y(1-28)	3
NODE_28_length_448030_cov_59.9.g5114.t1	-	AA3_2(8-592)	AA3_e39	AA3_2+475322	N	3
NODE_32_length_415957_cov_60.4.g5562.t1	-	AA3_2(40-693)	AA3_e36	13195	Y(1-21)	3
NODE_35_length_410266_cov_59.3.g5919.t1	-	AA3_2(52-629)	AA3_e19	AA3_2+689616	N	3
NODE_35_length_410266_cov_59.3.g5921.t1	-	AA3_2(33-645)	AA3_e44	591446	Y(1-15)	3
NODE_36_length_402787_cov_59.6.g6064.t1	-	AA3_2(48-623)	AA3_e19	AA3_2+517583	Y(1-22)	3
NODE_36_length_402787_cov_59.6.g6092.t1	1.1.3.13	AA3_3(12-603)	AA3_e3	AA3_3+3888	N	3
NODE_36_length_402787_cov_59.6.g6185.t1	-	AA3_2(17-610)	AA3_e1	AA3_2+10702	N	3
NODE_38_length_401390_cov_61.0.g6348.t1	-	AA3_2(45-670)	AA3_e44	14454	N	3
NODE_38_length_401390_cov_61.0.g6391.t1	-	AA3_2(23-589)	AA3_e15	AA3_2+14498	N	3
NODE_39_length_385403_cov_61.4.g6509.t1	-	AA3_2(35-615)	AA3_e48	AA3_2+6565	N	3
NODE_40_length_366517_cov_60.9.g6536.t1	-	AA3_2(37-612)	AA3_e48	AA3_2+9788	N	3
NODE_42_length_352963_cov_60.6.g6769.t1	-	AA3_2(25-636)	AA3_e44	13758	Y(1-21)	3
NODE_42_length_352963_cov_60.6.g6772.t1	-	AA3_2(266-823)	AA3_e25	AA3_2+13761	Y(1-24)	3
NODE_46_length_328970_cov_61.9.g7284.t1	-	AA3_2(26-639)	AA3_e26	8341	Y(1-60)	3
NODE_48_length_324493_cov_59.6.g7456.t1	-	AA3_2(181-781)	AA3_e39	AA3_2+577595	N	3
NODE_53_length_304563_cov_60.0.g7924.t1	-	AA3_2(30-603)	AA3_e21	AA3_2+12916	Y(1-25)	3
NODE_5_length_722985_cov_60.88.g1083.t1	-	AA3_2(4-530)	AA3_e33	AA3_2+1009	N	3
NODE_62_length_274018_cov_60.1.g8653.t1	1.1.3.13	AA3_3(76-563)	AA3_e3	AA3_3+437	N	3
NODE_62_length_274018_cov_60.1.g8686.t1	-	AA3_2(40-669)	AA3_e44	479	Y(1-63)	3
NODE_62_length_274018_cov_60.1.g8688.t1	-	AA3_2(5-584)	AA3_e13	AA3_2+495	N	3
NODE_64_length_272577_cov_60.1.g8782.t1	-	AA3(52-702)	AA3_e44	14598	Y(1-24)	3
NODE_68_length_256926_cov_60.7.g9128.t1	-	AA3_2(6-618)	AA3_e39	AA3_2+463048	N	3
NODE_6_length_688608_cov_61.32.g1418.t1	1.1.3.13	AA3_3(13-423)	AA3_e3	AA3_3+562968	N	3
NODE_85_length_212851_cov_61.3.g10384.t1	-	AA3_2(4-575)	AA3_e19	AA3_2+9579	N	3
NODE_8_length_662868_cov_60.80.g1673.t1	-	AA3_2(18-630)	AA3_e34	AA3_2+609194	N	3
NODE_8_length_662868_cov_60.80.g1698.t1	-	AA3_2(30-647)	AA3_e44	4981	N	3
NODE_8_length_662868_cov_60.80.g1717.t1	-	AA3_2(5-591)	AA3_e39	AA3_2+615016	N	3
NODE_92_length_194929_cov_61.0.g10844.t1	-	AA3_2(13-542)	AA3_e4	AA3_2+7074	N	3
NODE_94_length_193847_cov_60.0.g10987.t1	-	AA3_2(7-604)	AA3_e38	AA3_2+6088	N	3
NODE_97_length_186576_cov_60.3.g11172.t1	-	AA3_1(220-734)	AA3_e4	11420	N	3
NODE_9_length_602905_cov_60.00.g1860.t1	1.1.3.13	AA3_3(6-642)	AA3_e3	AA3_3+4164	N	3
NODE_9_length_602905_cov_60.00.g1928.t1	-	AA3_2(45-666)	AA3_e44	4084	Y(1-20)	3
NODE_9_length_602905_cov_60.00.g2001.t1	1.1.3.13	AA3_3(13-606)	AA3_e3	AA3_3+13413	N	3
NODE_102_length_177093_cov_59..g11434.t1	1.1.3.38	AA4(32-579)	AA4_e0	460681	N	3
NODE_160_length_98642_cov_59.6.g13827.t1	-	AA7(509-711)	AA4_e1	611481	N	3
NODE_17_length_514276_cov_58.5.g3424.t1	1.1.3.38	AA4(21-558)	AA4_e0	755	Y(1-18)	3
NODE_28_length_448030_cov_59.9.g5058.t1	-	AA4(135-320)	AA4_e1	611481	N	3
NODE_106_length_172019_cov_60..g11640.t1	1.1.3.9|1.1.3.13|1.1.3.-|1.1.3.7|1.1.3.47	AA5_2(99-706)	AA5_e12	AA5_2+5496	Y(1-20)	3
NODE_138_length_123881_cov_57..g13114.t1	-	AA5(4-576)	AA5_e0	517523	N	3
NODE_230_length_28194_cov_59.3.g15102.t1	1.1.3.9|1.1.3.13|1.1.3.-|1.1.3.7|1.1.3.47	AA5_2(48-655)	AA5_e12	AA5_2+CBM32+13374	Y(1-26)	3
NODE_28_length_448030_cov_59.9.g5119.t1	1.1.3.9|1.1.3.13|1.1.3.-|1.1.3.7|1.1.3.47|-	AA5_2(40-543)+PL35(938-1084)	AA5_e12+PL35_e7	526719	N	3
NODE_2_length_829211_cov_61.60.g453.t1	-	AA5(765-1268)	AA5_e9	AA5_1+1470	Y(1-15)	3
NODE_41_length_353935_cov_59.9.g6685.t1	-	AA5(485-995)	AA5_e9	AA5_1+10475	Y(1-69)	3
NODE_95_length_192258_cov_61.0.g11014.t1	1.6.5.6	AA6(4-204)	AA6_e0	939	N	3
NODE_12_length_587276_cov_60.6.g2502.t1	1.1.3.-	AA7(153-589)	AA7_e0	146887	Y(1-29)	3
NODE_13_length_548551_cov_60.1.g2769.t1	1.1.3.-	AA7(151-580)	AA7_e4	553054	Y(1-17)	3
NODE_161_length_97859_cov_60.4.g13839.t1	1.1.3.-	AA7(126-306)	AA7_e4	3137	Y(1-19)	3
NODE_16_length_523606_cov_60.2.g3160.t1	1.1.3.-	AA7(191-615)	AA7_e0	3137	Y(1-20)	3
NODE_36_length_402787_cov_59.6.g6156.t1	-	AA7(49-496)	AA7_e3	10734	N	3
NODE_46_length_328970_cov_61.9.g7240.t1	1.1.3.-	AA7(133-329)	AA7_e0	CBM91+GH43_11	Y(1-36)	3
NODE_56_length_283002_cov_59.3.g8166.t1	1.1.3.-	AA7(154-363)	AA7_e0	3137	Y(1-21)	3
NODE_5_length_722985_cov_60.88.g1078.t1	-	AA7(58-506)	AA7_e3	1001	Y(1-22)	3
NODE_65_length_263391_cov_60.1.g8938.t1	1.1.3.-	AA7(115-322)	AA7_e5	CBM91+GH43_11	Y(1-27)	3
NODE_67_length_261303_cov_60.4.g9041.t1	1.1.3.-	AA7(39-466)	AA7_e0	284862	N	3
NODE_72_length_251899_cov_62.1.g9507.t1	1.1.3.-	AA7(49-488)	AA7_e5	9568	Y(1-51)	3
NODE_75_length_243431_cov_60.4.g9739.t1	1.1.3.-	AA7(944-1129)	AA7_e0	553054	N	3
NODE_83_length_218937_cov_60.3.g10243.t1	1.1.3.-	AA7(161-355)	AA7_e0	GH16_3+286626	N	3
NODE_93_length_193977_cov_63.0.g10931.t1	-	AA7(52-498)	AA7_e3	561	Y(1-21)	3
NODE_109_length_167419_cov_60..g11797.t1	1.1.3.-	AA7(120-317)	AA7_e4	N	Y(1-23)	2
NODE_111_length_165431_cov_60..g11900.t1	1.1.3.-	AA7(45-454)	AA7_e0	N	N	2
NODE_114_length_160835_cov_58..g12067.t1	1.1.3.-	AA7(26-254)	AA7_e0	N	N	2
NODE_115_length_158596_cov_54..g12107.t1	1.1.3.-	AA7(53-498)	AA7_e0	N	N	2
NODE_11_length_587342_cov_61.3.g2349.t1	1.1.3.-	AA7(102-298)	AA7_e0	N	Y(1-21)	2
NODE_124_length_145440_cov_60..g12522.t1	1.1.3.-	AA7(60-486)	AA7_e0	N	Y(1-22)	2
NODE_12_length_587276_cov_60.6.g2511.t1	1.1.3.-	AA7(234-422)	AA7_e0	N	N	2
NODE_138_length_123881_cov_57..g13124.t1	1.1.3.-	AA7(56-488)	AA7_e0	N	Y(1-26)	2
NODE_13_length_548551_cov_60.1.g2592.t1	1.1.3.-	AA7(374-789)	AA7_e0	N	N	2
NODE_14_length_546991_cov_60.7.g2874.t1	1.1.3.-	AA7(63-511)	AA7_e0	N	N	2
NODE_155_length_102189_cov_58..g13671.t1	1.1.3.-	AA7(121-316)	AA7_e4	N	N	2
NODE_155_length_102189_cov_58..g13693.t1	1.1.3.-	AA7(38-462)	AA7_e0	N	Y(1-13)	2
NODE_162_length_96648_cov_59.7.g13856.t1	1.1.3.-	AA7(659-1081)	AA7_e0	N	N	2
NODE_163_length_96336_cov_60.2.g13890.t1	1.1.3.-	AA7(57-274)	AA7_e0	N	Y(1-28)	2
NODE_164_length_94721_cov_60.2.g13934.t1	1.1.3.-	AA7(58-488)	AA7_e0	N	Y(1-23)	2
NODE_16_length_523606_cov_60.2.g3151.t1	-	AA7(37-442)	AA7_e3	N	N	2
NODE_176_length_80745_cov_59.2.g14243.t1	1.1.3.-	AA7(62-489)	AA7_e0	N	Y(1-19)	2
NODE_179_length_78566_cov_60.5.g14330.t1	1.1.3.-	AA7(123-566)	AA7_e0	N	Y(1-20)	2
NODE_17_length_514276_cov_58.5.g3342.t1	-	AA7(77-497)	AA7_e3	N	Y(1-68)	2
NODE_18_length_510080_cov_60.4.g3501.t1	1.1.3.-	AA7(31-468)	AA7_e0	N	N	2
NODE_197_length_53994_cov_59.3.g14695.t1	1.1.3.-	AA7(50-252)	AA7_e0	N	N	2
NODE_1_length_1096018_cov_60.6.g115.t1	1.1.3.-	AA7(56-490)	AA7_e0	N	Y(1-20)	2
NODE_1_length_1096018_cov_60.6.g169.t1	1.1.3.-	AA7(41-482)	AA7_e0	N	N	2
NODE_211_length_43609_cov_60.7.g14921.t1	1.1.3.-	AA7(26-460)	AA7_e0	N	N	2
NODE_21_length_500717_cov_61.0.g3974.t1	1.1.3.-	AA7(59-491)	AA7_e0	N	Y(1-27)	2
NODE_226_length_30973_cov_57.8.g15060.t1	1.1.3.-	AA7(313-504)	AA7_e0	N	N	2
NODE_232_length_27505_cov_60.6.g15119.t1	1.1.3.-	AA7(46-211)	AA7_e0	N	N	2
NODE_23_length_485345_cov_60.1.g4351.t1	1.1.3.-	AA7(55-265)	AA7_e0	N	Y(1-19)	2
NODE_255_length_19289_cov_59.8.g15270.t1	1.1.3.-	AA7(49-486)	AA7_e5	N	N	2
NODE_257_length_18330_cov_59.0.g15275.t1	1.1.3.-	AA7(257-452)	AA7_e0	N	N	2
NODE_25_length_470132_cov_61.0.g4644.t1	1.1.3.-	AA7(1263-1455)	AA7_e4	N	N	2
NODE_265_length_16957_cov_61.1.g15326.t1	1.1.3.-	AA7(145-335)	AA7_e4	N	N	2
NODE_267_length_16916_cov_51.6.g15335.t1	1.1.3.-	AA7(75-281)	AA7_e0	N	N	2
NODE_26_length_463084_cov_60.3.g4811.t1	1.1.3.-	AA7(39-468)	AA7_e0	N	N	2
NODE_298_length_9990_cov_53.01.g15448.t1	-	AA7(62-488)	AA7_e3	N	Y(1-30)	2
NODE_298_length_9990_cov_53.01.g15450.t1	1.1.3.-	AA7(362-790)	AA7_e0	N	N	2
NODE_340_length_6017_cov_58.97.g15538.t1	1.1.3.-	AA7(45-247)	AA7_e0	N	Y(1-21)	2
NODE_356_length_4715_cov_65.97.g15559.t1	1.1.3.-	AA7(148-343)	AA7_e0	N	N	2
NODE_37_length_401477_cov_61.4.g6234.t1	1.1.3.-	AA7(39-217)	AA7_e0	N	N	2
NODE_39_length_385403_cov_61.4.g6510.t1	1.1.3.-	AA7(78-504)	AA7_e0	N	Y(1-19)	2
NODE_39_length_385403_cov_61.4.g6527.t1	1.1.3.-	AA7(119-542)	AA7_e4	N	Y(1-21)	2
NODE_3_length_788256_cov_59.56.g576.t1	1.1.3.-	AA7(48-486)	AA7_e0	N	Y(1-33)	2
NODE_47_length_327682_cov_59.8.g7377.t1	1.1.3.-	AA7(32-209)	AA7_e0	N	N	2
NODE_4_length_774919_cov_60.84.g933.t1	1.1.3.-	AA7(39-225)	AA7_e0	N	N	2
NODE_4_length_774919_cov_60.84.g944.t1	1.1.3.-	AA7(415-644)	AA7_e0	N	Y(1-26)	2
NODE_53_length_304563_cov_60.0.g7933.t1	1.1.3.-	AA7(63-502)	AA7_e0	N	Y(1-28)	2
NODE_54_length_303888_cov_56.6.g7994.t1	1.1.3.-	AA7(39-475)	AA7_e5	N	N	2
NODE_56_length_283002_cov_59.3.g8171.t1	1.1.3.-	AA7(132-553)	AA7_e0	N	Y(1-20)	2
NODE_5_length_722985_cov_60.88.g1047.t1	1.1.3.-	AA7(39-473)	AA7_e0	N	N	2
NODE_74_length_250407_cov_60.7.g9603.t1	1.1.3.-	AA7(137-561)	AA7_e5	N	Y(1-35)	2
NODE_81_length_223170_cov_60.3.g10090.t1	1.1.3.-	AA7(58-282)	AA7_e0	N	Y(1-23)	2
NODE_81_length_223170_cov_60.3.g10128.t1	1.1.3.-	AA7(66-496)	AA7_e0	N	N	2
NODE_82_length_221560_cov_60.8.g10206.t1	1.1.3.-	AA7(44-261)	AA7_e0	N	N	2
NODE_83_length_218937_cov_60.3.g10223.t1	1.1.3.-	AA7(42-470)	AA7_e0	N	N	2
NODE_84_length_214122_cov_59.4.g10310.t1	1.1.3.-	AA7(75-277)	AA7_e0	N	N	2
NODE_86_length_211420_cov_61.4.g10454.t1	1.1.3.-	AA7(67-495)	AA7_e0	N	Y(1-22)	2
NODE_8_length_662868_cov_60.80.g1858.t1	1.1.3.-	AA7(32-458)	AA7_e0	N	N	2
NODE_90_length_202350_cov_60.0.g10741.t1	1.1.3.-	AA7(59-272)	AA7_e0	N	Y(1-22)	2
NODE_91_length_201813_cov_61.1.g10802.t1	1.1.3.-	AA7(58-270)	AA7_e0	N	Y(1-20)	2
NODE_95_length_192258_cov_61.0.g11003.t1	1.1.3.-	AA7(55-267)	AA7_e0	N	N	2
NODE_9_length_602905_cov_60.00.g1995.t1	1.1.3.-	AA7(52-482)	AA7_e5	N	Y(1-22)	2
NODE_9_length_602905_cov_60.00.g2015.t1	1.1.3.-	AA7(57-270)	AA7_e0	N	N	2
NODE_11_length_587342_cov_61.3.g2421.t1	1.1.99.18	AA8(27-206)+AA3_1(241-782)	AA8_e5+AA3_e46	AA3_1+AA8+6779	Y(1-24)	3
NODE_148_length_111455_cov_60..g13451.t1	-	AA8(26-204)	AA8_e3	15253	N	3
NODE_199_length_53063_cov_58.3.g14720.t1	-	AA8(86-268)	AA8_e4	13017	N	3
NODE_20_length_500886_cov_60.1.g3788.t1	1.1.99.18|-	AA8(27-204)+AA3_1(240-774)	AA8_e5+AA3_e61	AA3_1+AA8+8637	Y(1-21)	3
NODE_23_length_485345_cov_60.1.g4360.t1	1.1.99.18|-	AA8(23-199)+AA3_1(232-771)	AA8_e5+AA3_e61	AA3_1+AA8+2482	Y(1-18)	3
NODE_58_length_278510_cov_60.5.g8331.t1	1.1.99.18	AA8(30-220)+AA3_1(247-797)	AA8_e5+AA3_e46	AA3_1+CBM1+AA8+5027	Y(1-23)	3
NODE_72_length_251899_cov_62.1.g9488.t1	-	AA8(43-218)	AA8_e0	9588	Y(1-30)	3
NODE_39_length_385403_cov_61.4.g6434.t1	1.1.99.18	AA8(317-477)	AA8_e1	N	Y(1-21)	2
NODE_101_length_180992_cov_59..g11388.t1	1.14.99.54|1.14.99.56	AA9(4-213)	AA9_e6	AA9	N	3
NODE_103_length_176203_cov_58..g11491.t1	1.14.99.56|1.14.99.54	AA9(6-224)	AA9_e31	10057	N	3
NODE_107_length_171771_cov_60..g11689.t1	1.14.99.54|1.14.99.56	AA9(8-228)	AA9_e46	10210	Y(1-22)	3
NODE_118_length_153795_cov_59..g12227.t1	1.14.99.56|1.14.99.54	AA9(9-230)	AA9_e20	8510	Y(1-22)	3
NODE_11_length_587342_cov_61.3.g2420.t1	1.14.99.54	AA9(8-209)	AA9_e36	6780	Y(1-36)	3
NODE_13_length_548551_cov_60.1.g2679.t1	1.14.99.54|1.14.99.56	AA9(14-237)	AA9_e14	12364	N	3
NODE_15_length_532680_cov_61.0.g3031.t1	1.14.99.54|1.14.99.56	AA9(753-979)	AA9_e46	AA9+1254	N	3
NODE_162_length_96648_cov_59.7.g13877.t1	-	AA9(6-218)	AA9_e47	6473	N	3
NODE_185_length_67754_cov_63.1.g14463.t1	-	AA9(1064-1288)	AA9_e29	15210	N	3
NODE_222_length_33156_cov_60.5.g15034.t1	1.14.99.56|1.14.99.54	AA9(350-569)	AA9_e20	AA9+CBM1	Y(1-20)	3
NODE_26_length_463084_cov_60.3.g4800.t1	-	AA9(69-275)	AA9_e30	14729	N	3
NODE_31_length_423137_cov_59.0.g5407.t1	1.14.99.54|1.14.99.56	AA9(6-214)	AA9_e7	15165	Y(1-30)	3
NODE_31_length_423137_cov_59.0.g5413.t1	-	AA9(9-232)	AA9_e12	AA9+15159	Y(1-21)	3
NODE_31_length_423137_cov_59.0.g5531.t1	-	AA9(12-235)	AA9_e48	15060	N	3
NODE_33_length_411357_cov_60.4.g5677.t1	-	AA9(8-229)	AA9_e1	5109	Y(1-35)	3
NODE_36_length_402787_cov_59.6.g6154.t1	1.14.99.54|1.14.99.56	AA9(10-236)	AA9_e14	10736	Y(1-19)	3
NODE_38_length_401390_cov_61.0.g6377.t1	1.14.99.56|1.14.99.54	AA9(8-226)	AA9_e20	14484	Y(1-22)	3
NODE_38_length_401390_cov_61.0.g6386.t1	1.14.99.54	AA9(8-228)	AA9_e16	14493	Y(1-22)	3
NODE_43_length_352356_cov_60.7.g6922.t1	1.14.99.54	AA9(9-209)	AA9_e36	12828	Y(1-21)	3
NODE_58_length_278510_cov_60.5.g8389.t1	-	AA9(107-272)	AA9_e5	5083	Y(1-34)	3
NODE_69_length_256341_cov_61.0.g9248.t1	-	AA9(7-224)	AA9_e4	12594	N	3
NODE_7_length_669757_cov_61.16.g1596.t1	-	AA9(6-209)	AA9_e41	AA9+1743	N	3
NODE_87_length_209176_cov_60.1.g10554.t1	1.14.99.54	AA9(8-219)	AA9_e9	6019	N	3
NODE_8_length_662868_cov_60.80.g1857.t1	1.14.99.56	AA9(7-221)	AA9_e23	4777	N	3
NODE_90_length_202350_cov_60.0.g10744.t1	1.14.99.54|1.14.99.56	AA9(820-1005)	AA9_e7	9778	N	3
NODE_9_length_602905_cov_60.00.g1985.t1	1.14.99.54|1.14.99.56	AA9(10-234)	AA9_e15	4025	Y(1-22)	3
NODE_18_length_510080_cov_60.4.g3479.t1	-	AA9(1-116)	AA9_e1	N	N	2
NODE_200_length_52176_cov_59.3.g14746.t1	-	CBM13(24-171)	CBM13_e152	N	N	2
NODE_48_length_324493_cov_59.6.g7489.t1	-	CBM13(11-159)	CBM13_e152	N	N	2
NODE_113_length_161645_cov_59..g12000.t1	-	GH16_19(109-273)	CBM18_e25+GH16_e15	GH16_19+CBM18+12693	Y(1-21)	3
NODE_19_length_501468_cov_58.3.g3662.t1	3.2.1.14	GH18(334-679)	CBM18_e13+GH18_e72	CBM50+CBM18+169959	N	3
NODE_66_length_263325_cov_60.3.g9028.t1	3.2.1.14	GH18(503-847)	CBM18_e13+GH18_e72	CBM50+CBM18+475193	Y(1-27)	3
NODE_81_length_223170_cov_60.3.g10094.t1	3.2.1.14	GH18(505-847)	CBM18_e13+GH18_e72	CBM50+CBM18+324867	N	3
NODE_68_length_256926_cov_60.7.g9193.t1	3.2.1.3	N	CBM20_e31	503182	Y(1-48)	2
NODE_160_length_98642_cov_59.6.g13830.t1	-	CBM21(272-376)	CBM21_e9	12045	N	3
NODE_1_length_1096018_cov_60.6.g198.t1	2.4.1.18	GH13_8(279-601)	CBM48_e32+GH13_e20	GH13_8+GH13_8+9332	N	3
NODE_32_length_415957_cov_60.4.g5621.t1	-	N	CBM48_e18	13137	N	2
NODE_8_length_662868_cov_60.80.g1783.t1	3.2.1.14	GH18(254-604)	CBM50_e1036+CBM18_e13+GH18_e72	CBM50+CBM50+CBM18+344444	N	3
NODE_1_length_1096018_cov_60.6.g120.t1	-	N	CBM50_e566+CBM50_e566	CBM50+CBM50+12924	Y(1-18)	2
NODE_30_length_442993_cov_61.6.g5325.t1	-	N	CBM50_e307	510177	N	2
NODE_28_length_448030_cov_59.9.g5060.t1	-	N	CBM50_e516	CBM50+CBM50+11882	Y(1-32)	2
NODE_82_length_221560_cov_60.8.g10211.t1	-	N	CBM50_e566	CBM50+CBM50+175388	N	2
NODE_14_length_546991_cov_60.7.g2818.t1	-	CBM63(138-209)	CBM63_e9	14877	Y(1-21)	3
NODE_1_length_1096018_cov_60.6.g302.t1	-	N	CBM66_e12	CBM0	N	2
NODE_29_length_443748_cov_60.9.g5148.t1	-	CBM67(137-319)+GH78(349-849)	CBM67_e27+GH78_e41	511741	Y(1-59)	3
NODE_29_length_443748_cov_60.9.g5149.t1	3.2.1.40|-	CBM67(132-313)+GH78(336-764)	CBM67_e28+GH78_e32	8887	Y(1-19)	3
NODE_31_length_423137_cov_59.0.g5475.t1	-	CBM67(15-154)+GH78(268-763)	CBM67_e14+GH78_e23	15096	N	3
NODE_35_length_410266_cov_59.3.g5952.t1	-	CBM67(136-319)+GH78(347-657)	CBM67_e27+GH78_e41	511741	N	3
NODE_42_length_352963_cov_60.6.g6833.t1	3.2.1.40|-	CBM67(155-330)+GH78(358-881)	CBM67_e28+GH78_e16	13823	N	3
NODE_57_length_282601_cov_60.8.g8276.t1	3.2.1.40|3.1.1.73	CBM67(154-327)+GH78(350-895)	CBM67_e28+GH78_e80	689	N	3
NODE_72_length_251899_cov_62.1.g9460.t1	-	CBM67(12-194)+GH78(306-756)	CBM67_e14+GH78_e73	9619	N	3
NODE_13_length_548551_cov_60.1.g2625.t1	-	CE1(35-240)	CE1_e34	12439	Y(1-31)	3
NODE_26_length_463084_cov_60.3.g4746.t1	3.1.1.72|3.2.1.8	CE1(28-213)	CE1_e24	14776	N	3
NODE_28_length_448030_cov_59.9.g5006.t1	3.1.1.72	CE1(47-235)	CE1_e4	13608	Y(1-19)	3
NODE_35_length_410266_cov_59.3.g6061.t1	-	CE1(35-237)	CE1_e39	2330	Y(1-28)	3
NODE_56_length_283002_cov_59.3.g8186.t1	3.1.1.72	CE1(46-241)	CE1_e4	654170	Y(1-31)	3
NODE_57_length_282601_cov_60.8.g8303.t1	-	CE1(87-257)	CE1_e13	662	N	3
NODE_71_length_253165_cov_60.6.g9359.t1	3.1.1.72	CE1(32-235)	CE1_e4	4747	Y(1-18)	3
NODE_12_length_587276_cov_60.6.g2427.t1	-	CE1(38-225)	CE1_e37	N	Y(1-29)	2
NODE_97_length_186576_cov_60.3.g11160.t1	-	CE1(35-240)	CE1_e11	N	Y(1-31)	2
NODE_10_length_602444_cov_60.6.g2134.t1	3.1.1.-	CE12(35-248)	CE12_e43	10916	Y(1-20)	3
NODE_1_length_1096018_cov_60.6.g288.t1	-	CE12(613-797)	CE12_e13	2989	N	3
NODE_207_length_45752_cov_58.9.g14861.t1	-	CE12(34-229)	CE12_e61	7695	Y(1-26)	3
NODE_211_length_43609_cov_60.7.g14914.t1	3.1.1.-	CE12(21-238)	CE12_e43	540938	Y(1-32)	3
NODE_32_length_415957_cov_60.4.g5610.t1	-	CE12(36-224)	CE12_e61	13148	Y(1-21)	3
NODE_36_length_402787_cov_59.6.g6140.t1	3.1.1.-	CE12(8-215)	CE12_e43	10749	N	3
NODE_28_length_448030_cov_59.9.g5004.t1	3.1.1.-	CE15(115-430)	CE15_e15	13610	N	3
NODE_31_length_423137_cov_59.0.g5532.t1	3.1.1.-	CE15(43-364)	CE15_e22	15059	N	3
NODE_7_length_669757_cov_61.16.g1591.t1	3.1.1.-	CE15(42-362)	CE15_e22	211376	N	3
NODE_103_length_176203_cov_58..g11510.t1	-	CE16(2235-2536)	CE16_e2	10422	N	3
NODE_107_length_171771_cov_60..g11730.t1	-	CE16(25-276)	CE16_e3	10251	Y(1-20)	3
NODE_13_length_548551_cov_60.1.g2585.t1	-	CE16(39-318)	CE16_e2	12444	Y(1-22)	3
NODE_156_length_100358_cov_60..g13726.t1	3.1.1.6	CE16(133-442)	CE16_e10	6669	N	3
NODE_163_length_96336_cov_60.2.g13911.t1	-	CE16(21-312)	CE16_e2	8502	N	3
NODE_19_length_501468_cov_58.3.g3657.t1	-	CE16(33-332)	CE16_e2	499493	Y(1-23)	3
NODE_32_length_415957_cov_60.4.g5594.t1	-	CE16(34-336)	CE16_e2	13156	Y(1-24)	3
NODE_33_length_411357_cov_60.4.g5694.t1	-	CE16(33-317)	CE16_e2	585784	Y(1-23)	3
NODE_54_length_303888_cov_56.6.g8063.t1	-	CE16(39-321)	CE16_e4	10479	Y(1-29)	3
NODE_80_length_227065_cov_60.6.g10034.t1	3.1.1.6	CE16(183-441)	CE16_e0	11623	N	3
NODE_8_length_662868_cov_60.80.g1735.t1	-	CE16(356-617)	CE16_e2	25099	N	3
NODE_136_length_129299_cov_61..g13014.t1	-	CE2(195-404)	CE2_e17	CE2+7167	Y(1-24)	3
NODE_113_length_161645_cov_59..g11981.t1	3.2.1.59|-	CE3(68-275)+CBM24(941-1014)	CE3_e28+CBM24_e0	4330	Y(1-24)	3
NODE_14_length_546991_cov_60.7.g2914.t1	-	CE3(55-248)	CE3_e30	283441	Y(1-23)	3
NODE_21_length_500717_cov_61.0.g4043.t1	-	CE3(415-604)	CE3_e27	1757	N	3
NODE_31_length_423137_cov_59.0.g5420.t1	-	CE3(97-297)	CE3_e14	187847	Y(1-44)	3
NODE_53_length_304563_cov_60.0.g7946.t1	-	CE3(24-219)	CE3_e8	12896	Y(1-20)	3
NODE_59_length_276177_cov_61.5.g8440.t1	-	CE3(3091-3283)	CE3_e28	149642	N	3
NODE_13_length_548551_cov_60.1.g2651.t1	-	CE3(36-227)	CE3_e20	N	N	2
NODE_142_length_116344_cov_59..g13257.t1	-	CE3(1200-1402)	CE3_e20	N	N	2
NODE_201_length_51934_cov_56.3.g14775.t1	-	CE3(225-460)	CE3_e17	N	N	2
NODE_39_length_385403_cov_61.4.g6426.t1	-	CE3(41-235)	CE3_e14	N	Y(1-24)	2
NODE_73_length_251645_cov_60.5.g9552.t1	-	CE3(102-281)	CE3_e14	N	N	2
NODE_96_length_191936_cov_61.2.g11113.t1	-	CE3(99-292)	CE3_e20	N	N	2
NODE_15_length_532680_cov_61.0.g3014.t1	-	CE4(587-707)	CE4_e329	7203	Y(1-23)	3
NODE_203_length_49961_cov_60.3.g14795.t1	-	CE4(171-300)	CE4_e161	CBM18+CE4+864	Y(1-21)	3
NODE_27_length_457152_cov_60.7.g4934.t1	-	CE4(44-173)	CE4_e357	502337	N	3
NODE_33_length_411357_cov_60.4.g5716.t1	-	CE4(155-281)	CE4_e60	CBM18+CBM18+CE4+5340	Y(1-20)	3
NODE_40_length_366517_cov_60.9.g6556.t1	-	CE4(217-339)	CE4_e66	CE4+9809	N	3
NODE_4_length_774919_cov_60.84.g1027.t1	3.5.1.41	CE4(97-225)	CE4_e46	4370	N	3
NODE_102_length_177093_cov_59..g11426.t1	-	CE4(92-200)	CE4_e281	N	N	2
NODE_116_length_156692_cov_58..g12170.t1	-	CE4(145-250)	CE4_e119	N	Y(1-21)	2
NODE_31_length_423137_cov_59.0.g5483.t1	3.5.1.41	CE4(287-415)	CE4_e46	N	N	2
NODE_33_length_411357_cov_60.4.g5778.t1	3.5.1.41	N	CE4_e177	5280	N	2
NODE_23_length_485345_cov_60.1.g4281.t1	3.5.1.41	N	CE4_e177	2573	N	2
NODE_100_length_182530_cov_59..g11300.t1	-	CE5(43-215)	CE5_e10	11443	N	3
NODE_107_length_171771_cov_60..g11705.t1	-	CE5(70-242)	CE5_e57	10227	Y(1-19)	3
NODE_124_length_145440_cov_60..g12528.t1	-	CE5(40-212)	CE5_e57	8420	Y(1-16)	3
NODE_12_length_587276_cov_60.6.g2478.t1	3.1.1.74	CE5(41-217)	CE5_e22	9125	N	3
NODE_198_length_53974_cov_57.7.g14711.t1	-	CE5(60-232)	CE5_e10	3235	Y(1-24)	3
NODE_19_length_501468_cov_58.3.g3668.t1	-	CE5(27-228)	CE5_e37	3622	Y(1-20)	3
NODE_22_length_500025_cov_60.6.g4226.t1	3.1.1.74	CE5(127-295)	CE5_e39	4480	Y(1-31)	3
NODE_35_length_410266_cov_59.3.g5958.t1	3.1.1.74	CE5(47-220)	CE5_e22	2191	Y(1-19)	3
NODE_44_length_335102_cov_60.1.g7026.t1	3.1.1.74	CE5(31-223)	CE5_e27	201879	Y(1-20)	3
NODE_5_length_722985_cov_60.88.g1204.t1	3.1.1.72	CE5(27-225)	CE5_e24	1132	Y(1-18)	3
NODE_71_length_253165_cov_60.6.g9364.t1	3.1.1.74	CE5(88-260)	CE5_e39	4742	Y(1-22)	3
NODE_71_length_253165_cov_60.6.g9368.t1	-	CE5(28-230)	CE5_e42	4736	Y(1-22)	3
NODE_90_length_202350_cov_60.0.g10733.t1	-	CE5(241-412)	CE5_e10	9769	N	3
NODE_125_length_145373_cov_60..g12554.t1	-	CE5(89-197)	CE5_e49	N	N	2
NODE_12_length_587276_cov_60.6.g2492.t1	3.1.1.74	CE5(43-209)	CE5_e39	N	Y(1-23)	2
NODE_192_length_63180_cov_58.9.g14605.t1	3.1.1.74	CE5(61-241)	CE5_e39	N	Y(1-49)	2
NODE_27_length_457152_cov_60.7.g4926.t1	-	CE5(29-245)	CE5_e49	N	Y(1-29)	2
NODE_19_length_501468_cov_58.3.g3774.t1	-	CE8(31-306)	CE8_e40	3710	Y(1-19)	3
NODE_41_length_353935_cov_59.9.g6648.t1	-	CE8(71-403)	CE8_e26	10522	N	3
NODE_4_length_774919_cov_60.84.g897.t1	-	CE8(61-351)	CE8_e26	4299	Y(1-20)	3
NODE_56_length_283002_cov_59.3.g8183.t1	-	CE8(277-535)+CE8(728-1007)+CE8(1084-1385)+CE8(1447-1740)+CE8(1804-2091)	CE8_e46+CE8_e46+CE8_e46+CE8_e46+CE8_e46	CE8+CE8+CE8+CE8+342	N	3
NODE_17_length_514276_cov_58.5.g3294.t1	-	CE9(23-413)	CE9_e4	14286	N	3
NODE_38_length_401390_cov_61.0.g6416.t1	3.2.1.21	GH1(11-484)	GH1_e105	14520	N	3
NODE_4_length_774919_cov_60.84.g1020.t1	-	GH1(138-583)	GH1_e55	4379	N	3
NODE_63_length_273974_cov_63.1.g8711.t1	3.2.1.21	GH1(2-469)	GH1_e105	12956	N	3
NODE_82_length_221560_cov_60.8.g10204.t1	-	GH1(128-552)	GH1_e98	143066	N	3
NODE_159_length_98750_cov_60.9.g13805.t1	3.2.1.8	GH10(23-340)	GH10_e67	6666	N	3
NODE_42_length_352963_cov_60.6.g6822.t1	3.2.1.8	GH10(30-324)	GH10_e64	13812	Y(1-18)	3
NODE_56_length_283002_cov_59.3.g8184.t1	3.2.1.8	GH10(53-345)	GH10_e64	593817	Y(1-18)	3
NODE_77_length_236937_cov_57.2.g9848.t1	3.2.1.8	GH10(31-326)	GH10_e64	1635	Y(1-17)	3
NODE_83_length_218937_cov_60.3.g10302.t1	3.2.1.8	GH10(23-334)	GH10_e40	2752	Y(1-29)	3
NODE_41_length_353935_cov_59.9.g6702.t1	-	GH105(47-369)	GH105_e57	10458	N	3
NODE_47_length_327682_cov_59.8.g7357.t1	-	GH105(67-444)	GH105_e34	3027	Y(1-21)	3
NODE_88_length_207648_cov_60.5.g10580.t1	-	GH105(38-395)	GH105_e20	11752	Y(1-25)	3
NODE_26_length_463084_cov_60.3.g4738.t1	-	GH106(33-778)	GH106_e15	14782	N	3
NODE_38_length_401390_cov_61.0.g6337.t1	-	GH106(283-1196)	GH106_e19	14442	Y(1-20)	3
NODE_39_length_385403_cov_61.4.g6487.t1	-	GH106(307-1066)	GH106_e15	620960	N	3
NODE_3_length_788256_cov_59.56.g604.t1	-	GH106(719-1664)	GH106_e25	6941	N	3
NODE_54_length_303888_cov_56.6.g8061.t1	-	GH106(28-944)	GH106_e5	542618	Y(1-26)	3
NODE_93_length_193977_cov_63.0.g10920.t1	-	GH106(38-820)	GH106_e15	288	Y(1-26)	3
NODE_94_length_193847_cov_60.0.g10973.t1	-	N	GH106_e15	983228	Y(1-24)	2
NODE_105_length_172360_cov_60..g11591.t1	-	GH188(2-147)	GH109_e7	N	N	2
NODE_24_length_483025_cov_60.1.g4497.t1	3.2.1.8	GH11(46-221)	GH11_e8	7328	Y(1-21)	3
NODE_26_length_463084_cov_60.3.g4724.t1	3.2.1.8	GH11(44-213)	GH11_e16	14796	Y(1-20)	3
NODE_42_length_352963_cov_60.6.g6871.t1	3.2.1.8	GH11(90-257)	GH11_e17	13877	N	3
NODE_5_length_722985_cov_60.88.g1091.t1	3.2.1.8	GH11(133-310)	GH11_e8	74571	N	3
NODE_44_length_335102_cov_60.1.g7081.t1	3.2.1.109	GH114(44-276)	GH114_e25	14005	Y(1-30)	3
NODE_101_length_180992_cov_59..g11350.t1	3.2.1.131	GH115(243-670)	GH115_e0	3449	N	3
NODE_28_length_448030_cov_59.9.g5047.t1	3.2.1.131	GH115(47-713)	GH115_e0	13566	N	3
NODE_42_length_352963_cov_60.6.g6780.t1	3.2.1.131	GH115(38-714)	GH115_e0	13770	Y(1-21)	3
NODE_54_length_303888_cov_56.6.g8058.t1	3.2.1.131	GH115(21-614)	GH115_e0	4547	N	3
NODE_104_length_173133_cov_55..g11531.t1	-	GH12(232-377)	GH12_e32	15205	N	3
NODE_140_length_117270_cov_60..g13206.t1	-	GH12(260-405)	GH12_e15	2629	Y(1-21)	3
NODE_28_length_448030_cov_59.9.g4998.t1	3.2.1.4|3.2.1.151	GH12(106-253)	GH12_e34	13616	Y(1-20)	3
NODE_54_length_303888_cov_56.6.g7969.t1	3.2.1.4|3.2.1.151|3.2.1.73	GH12(101-271)	GH12_e41	N	Y(1-28)	2
NODE_101_length_180992_cov_59..g11377.t1	-	GH125(75-496)	GH125_e2	3477	Y(1-29)	3
NODE_17_length_514276_cov_58.5.g3282.t1	-	GH125(27-418)	GH125_e2	14297	N	3
NODE_43_length_352356_cov_60.7.g6901.t1	-	GH125(92-526)	GH125_e2	12846	Y(1-22)	3
NODE_178_length_80388_cov_58.1.g14291.t1	3.2.1.185	GH127(18-565)	GH127_e0	537571	N	3
NODE_14_length_546991_cov_60.7.g2932.t1	-	GH128(178-391)	GH128_e34	15011	N	3
NODE_43_length_352356_cov_60.7.g6920.t1	-	GH128(42-276)	GH128_e2	12829	Y(1-18)	3
NODE_81_length_223170_cov_60.3.g10135.t1	-	GH128(49-286)	GH128_e26	14575	Y(1-23)	3
NODE_62_length_274018_cov_60.1.g8690.t1	-	GH128(59-270)	GH128_e17	N	Y(1-20)	2
NODE_106_length_172019_cov_60..g11625.t1	5.4.99.11|3.2.1.20|3.2.1.10|3.2.1.-|3.2.1.70	GH13_40(41-401)	GH13_e122	GH13_40+5510	N	3
NODE_12_length_587276_cov_60.6.g2485.t1	3.2.1.1|3.2.1.116|2.4.1.-	GH13_5(39-381)	GH13_e173	GH13_5+9116	N	3
NODE_25_length_470132_cov_61.0.g4544.t1	5.4.99.11|3.2.1.20|3.2.1.10|3.2.1.-|3.2.1.70	GH13_40(70-446)	GH13_e122	GH13_40+481898	N	3
NODE_25_length_470132_cov_61.0.g4545.t1	5.4.99.11|3.2.1.20|3.2.1.10|3.2.1.-|3.2.1.70	GH13_40(35-394)	GH13_e122	GH13_40+492940	N	3
NODE_27_length_457152_cov_60.7.g4992.t1	3.2.1.10	GH13_40(42-401)	GH13_e151	GH13_40+65	N	3
NODE_43_length_352356_cov_60.7.g6939.t1	5.4.99.11|3.2.1.20|3.2.1.10|3.2.1.-|3.2.1.70	GH13_40(75-436)	GH13_e122	GH13_40+12808	N	3
NODE_84_length_214122_cov_59.4.g10351.t1	2.4.1.25|3.2.1.33	GH13_25(169-316)+GH13_25(495-713)+GH133(1078-1534)	GH13_e153+GH133_e0	GH133+GH13_25+843	N	3
NODE_93_length_193977_cov_63.0.g10879.t1	3.2.1.1|1.14.99.55	GH13_1(54-355)+CBM20(503-593)	GH13_e124+CBM20_e25	CBM20+GH13_1+528	Y(1-18)	3
NODE_66_length_263325_cov_60.3.g9024.t1	3.2.1.1|3.2.1.116|2.4.1.-	GH13_5(5-326)	GH13_e173	N	N	2
NODE_14_length_546991_cov_60.7.g2816.t1	3.2.1.-	GH131(22-262)	GH131_e5	GH131+466215	N	3
NODE_4_length_774919_cov_60.84.g831.t1	-	GH132(30-316)	GH132_e1	4232	Y(1-23)	3
NODE_7_length_669757_cov_61.16.g1534.t1	-	GH132(114-424)	GH132_e2	1801	N	3
NODE_165_length_93427_cov_57.4.g13975.t1	-	GH135(41-273)	GH135_e12	609183	Y(1-31)	3
NODE_48_length_324493_cov_59.6.g7485.t1	-	GH135(54-289)	GH135_e30	11155	N	3
NODE_48_length_324493_cov_59.6.g7486.t1	-	GH135(11-293)	GH135_e8	11156	N	3
NODE_4_length_774919_cov_60.84.g984.t1	-	GH135(1-138)+GH135(164-402)	GH135_e30+GH135_e30	GH135	N	3
NODE_117_length_154476_cov_62..g12208.t1	-	GH140(284-552)	GH140_e11	2043	Y(1-35)	3
NODE_64_length_272577_cov_60.1.g8846.t1	-	GH140(39-536)	GH140_e15	14669	Y(1-25)	3
NODE_13_length_548551_cov_60.1.g2777.t1	-	GH142(34-511)	GH142_e2	12267	Y(1-21)	3
NODE_13_length_548551_cov_60.1.g2698.t1	-	GH146(41-555)	GH146_e5	12349	Y(1-23)	3
NODE_132_length_135232_cov_61..g12853.t1	-	GH15(289-666)	GH15_e38	1885	N	3
NODE_14_length_546991_cov_60.7.g2881.t1	3.2.1.3|1.14.99.55	GH15(58-467)+CBM20(551-641)	GH15_e31+CBM20_e25	CBM20+14951	N	3
NODE_3_length_788256_cov_59.56.g788.t1	3.2.1.3	GH15(49-457)	GH15_e31	12479	Y(1-17)	3
NODE_4_length_774919_cov_60.84.g978.t1	3.2.1.3	GH15(47-462)+CBM20(514-601)	GH15_e31+CBM20_e31	CBM20+579679	Y(1-21)	3
NODE_40_length_366517_cov_60.9.g6610.t1	-	GH152(80-346)	GH152_e10	9871	Y(1-36)	3
NODE_10_length_602444_cov_60.6.g2215.t1	-	GH154(26-374)	GH154_e10	11024	N	3
NODE_194_length_59645_cov_59.9.g14630.t1	-	GH154(16-377)	GH154_e10	8488	N	3
NODE_131_length_136387_cov_61..g12809.t1	-	GH16_18(70-226)	GH16_e149	GH16_18+10342	Y(1-22)	3
NODE_211_length_43609_cov_60.7.g14912.t1	3.2.1.6	GH16_3(33-281)	GH16_e87	GH16_3+2136	Y(1-21)	3
NODE_245_length_21435_cov_54.3.g15208.t1	-	GH16_22(615-792)	GH16_e122	GH16_22+5835	N	3
NODE_24_length_483025_cov_60.1.g4494.t1	3.2.1.181	GH16_10(41-234)	GH16_e289	GH16_10+7325	Y(1-23)	3
NODE_27_length_457152_cov_60.7.g4924.t1	3.2.1.39	GH16_3(31-291)	GH16_e303	GH16_3+15302	N	3
NODE_31_length_423137_cov_59.0.g5436.t1	2.4.1.-	GH16_18(48-213)	GH16_e300	GH16_18+CBM18+15137	N	3
NODE_3_length_788256_cov_59.56.g711.t1	-	GH16_23(115-300)	GH16_e100	GH16_23+5889	Y(1-26)	3
NODE_41_length_353935_cov_59.9.g6695.t1	3.2.1.39	GH16_4(136-454)	GH16_e102	GH16_4+10465	N	3
NODE_42_length_352963_cov_60.6.g6787.t1	-	GH16_18(72-228)	GH16_e153	GH16_18+13776	Y(1-24)	3
NODE_46_length_328970_cov_61.9.g7256.t1	-	GH16_1(309-543)	GH16_e91	GH16_1+8316	N	3
NODE_53_length_304563_cov_60.0.g7936.t1	-	GH16_18(67-222)	GH16_e200	GH16_18+12905	Y(1-19)	3
NODE_56_length_283002_cov_59.3.g8229.t1	-	GH16_10(49-239)	GH16_e29	GH16_10+7700	N	3
NODE_57_length_282601_cov_60.8.g8311.t1	-	GH16_22(94-311)	GH16_e179	GH16_22+654	Y(1-25)	3
NODE_64_length_272577_cov_60.1.g8849.t1	-	GH16_22(90-289)	GH16_e122	GH16_22+14671	N	3
NODE_66_length_263325_cov_60.3.g8963.t1	-	GH16_1(74-307)	GH16_e226	GH16_1+6308	N	3
NODE_69_length_256341_cov_61.0.g9241.t1	-	GH16_22(91-304)	GH16_e291	GH16_22+12599	Y(1-23)	3
NODE_7_length_669757_cov_61.16.g1455.t1	-	GH16_1(64-290)	GH16_e109	GH16_1+1867	Y(1-18)	3
NODE_7_length_669757_cov_61.16.g1533.t1	2.4.1.-|3.2.1.39	GH16_18(135-256)	GH16_e159	1802	N	3
NODE_7_length_669757_cov_61.16.g1645.t1	-	GH16_1(88-327)	GH16_e207	GH16_1+572783	Y(1-22)	3
NODE_8_length_662868_cov_60.80.g1766.t1	-	GH16_1(46-287)	GH16_e68	GH16_1+4887	N	3
NODE_95_length_192258_cov_61.0.g11066.t1	-	GH16_18(69-224)	GH16_e274	GH16_18+881	Y(1-22)	3
NODE_22_length_500025_cov_60.6.g4101.t1	-	GH17(50-308)	GH17_e7	4585	Y(1-33)	3
NODE_23_length_485345_cov_60.1.g4354.t1	3.2.1.-|2.4.1.-	GH17(451-720)	GH17_e67	2489	N	3
NODE_3_length_788256_cov_59.56.g724.t1	-	GH17(176-421)	GH17_e14	5903	Y(1-19)	3
NODE_2_length_829211_cov_61.60.g424.t1	3.2.1.-	N	GH17_e33	1443	N	2
NODE_1_length_1096018_cov_60.6.g175.t1	-	N	GH17_e57	9350	N	2
NODE_10_length_602444_cov_60.6.g2248.t1	3.2.1.96	GH18(168-363)	GH18_e169	11080	N	3
NODE_122_length_146908_cov_60..g12458.t1	-	GH18(114-433)	GH18_e61	CBM18+13226	N	3
NODE_152_length_103251_cov_60..g13580.t1	-	GH18(12-319)	GH18_e143	13719	N	3
NODE_159_length_98750_cov_60.9.g13797.t1	-	GH18(167-507)	GH18_e286	CBM18+CBM18+13167	N	3
NODE_179_length_78566_cov_60.5.g14334.t1	-	GH18(138-473)	GH18_e318	CBM18+CBM18+520437	Y(1-31)	3
NODE_199_length_53063_cov_58.3.g14730.t1	-	GH18(209-569)	GH18_e61	5349	N	3
NODE_1_length_1096018_cov_60.6.g121.t1	-	GH18(203-554)	GH18_e61	CBM18+CBM18+12925	N	3
NODE_21_length_500717_cov_61.0.g4017.t1	-	GH18(164-418)	GH18_e170	CBM18+CBM18+8016	Y(1-25)	3
NODE_22_length_500025_cov_60.6.g4109.t1	3.2.1.14	GH18(328-668)	GH18_e20	GH18	N	3
NODE_23_length_485345_cov_60.1.g4246.t1	-	GH18(31-325)	GH18_e384	GH18	N	3
NODE_26_length_463084_cov_60.3.g4683.t1	3.2.1.14	GH18(159-508)	GH18_e20	14814	N	3
NODE_28_length_448030_cov_59.9.g5061.t1	3.2.1.14	GH18(143-466)	GH18_e253	CBM18+CBM18+11881	N	3
NODE_31_length_423137_cov_59.0.g5505.t1	3.2.1.-	GH18(9-344)	GH18_e227	15091	N	3
NODE_3_length_788256_cov_59.56.g681.t1	3.2.1.96	GH18(29-329)	GH18_e169	5864	N	3
NODE_41_length_353935_cov_59.9.g6678.t1	-	GH18(234-576)	GH18_e318	CBM18+CBM18+4702	N	3
NODE_46_length_328970_cov_61.9.g7288.t1	3.2.1.14	GH18(136-488)	GH18_e253	CBM18+GH18	Y(1-30)	3
NODE_48_length_324493_cov_59.6.g7479.t1	-	GH18(99-455)	GH18_e61	CBM18+CBM18+265981	N	3
NODE_50_length_320319_cov_59.2.g7583.t1	-	GH18(155-501)	GH18_e170	CBM18+CBM18+348180	N	3
NODE_56_length_283002_cov_59.3.g8179.t1	-	GH18(86-433)	GH18_e61	CBM18+303832	Y(1-27)	3
NODE_57_length_282601_cov_60.8.g8244.t1	3.2.1.14	GH18(29-277)	GH18_e94	GH18+721	Y(1-22)	3
NODE_63_length_273974_cov_63.1.g8738.t1	-	GH18(8-334)	GH18_e107	12984	N	3
NODE_65_length_263391_cov_60.1.g8947.t1	3.2.1.14	GH18(37-386)	GH18_e272	161	Y(1-28)	3
NODE_72_length_251899_cov_62.1.g9438.t1	3.2.1.-	GH18(24-424)	GH18_e227	CBM18+9641	Y(1-18)	3
NODE_78_length_232442_cov_60.9.g9891.t1	-	GH18(189-535)	GH18_e61	CBM18+404485	Y(1-25)	3
NODE_82_length_221560_cov_60.8.g10212.t1	-	GH18(264-621)	GH18_e61	CBM18+GH18	N	3
NODE_97_length_186576_cov_60.3.g11158.t1	-	GH18(188-538)	GH18_e170	CBM18+CBM18+11227	Y(1-25)	3
NODE_54_length_303888_cov_56.6.g8044.t1	-	N	GH18_e161	10671	Y(1-20)	2
NODE_12_length_587276_cov_60.6.g2481.t1	3.2.1.25	GH2_13(13-735)	GH2_e138	GH2_13+9120	N	3
NODE_132_length_135232_cov_61..g12835.t1	3.2.1.23	GH2_10(48-940)	GH2_e61	GH2_10+1901	N	3
NODE_13_length_548551_cov_60.1.g2604.t1	3.2.1.31	GH2_3(89-675)	GH2_e29	GH2_3+540859	N	3
NODE_15_length_532680_cov_61.0.g3022.t1	3.2.1.165	GH2_16(71-741)	GH2_e60	GH2_16+1243	Y(1-26)	3
NODE_28_length_448030_cov_59.9.g5017.t1	3.2.1.25	GH2_13(9-711)	GH2_e138	GH2_13+13597	N	3
NODE_32_length_415957_cov_60.4.g5612.t1	3.2.1.146	GH2_18(260-708)	GH2_e74	GH2_18+13146	N	3
NODE_40_length_366517_cov_60.9.g6591.t1	3.2.1.23	GH2_1(42-679)	GH2_e127	GH2_1+9852	Y(1-23)	3
NODE_41_length_353935_cov_59.9.g6659.t1	3.2.1.31	GH2_21(26-469)	GH2_e41	GH2_21+10485	Y(1-22)	3
NODE_5_length_722985_cov_60.88.g1189.t1	-	GH2_19(18-664)	GH2_e76	GH2_19+1119	N	3
NODE_96_length_191936_cov_61.2.g11108.t1	3.2.1.23	GH2_10(109-953)	GH2_e61	GH2_10+9648	N	3
NODE_9_length_602905_cov_60.00.g2048.t1	3.2.1.23	GH2_10(30-915)	GH2_e61	GH2_10+3948	N	3
NODE_27_length_457152_cov_60.7.g4970.t1	3.2.1.52	GH20(215-560)	GH20_e10	41	Y(1-20)	3
NODE_147_length_112276_cov_48..g13441.t1	3.2.1.22	GH27(124-405)	GH27_e18	9716	Y(1-21)	3
NODE_17_length_514276_cov_58.5.g3339.t1	3.2.1.22|3.2.1.88	GH27(130-379)	GH27_e9+CBM35_e7	CBM35+510573	N	3
NODE_31_length_423137_cov_59.0.g5439.t1	3.2.1.22	GH27(203-468)	GH27_e43	15134	Y(1-17)	3
NODE_57_length_282601_cov_60.8.g8299.t1	3.2.1.22	GH27(128-407)	GH27_e18	565715	Y(1-40)	3
NODE_65_length_263391_cov_60.1.g8882.t1	3.2.1.22|3.2.1.88	GH27(130-378)	GH27_e5+CBM35_e6	CBM35+233	Y(1-30)	3
NODE_67_length_261303_cov_60.4.g9097.t1	3.2.1.22|3.2.1.88	GH27(129-375)	GH27_e5+CBM35_e6	CBM35+12024	Y(1-23)	3
NODE_9_length_602905_cov_60.00.g1918.t1	-	GH27(139-422)	GH27_e39+GH27_e39	4098	N	3
NODE_11_length_587342_cov_61.3.g2296.t1	3.2.1.15|3.1.1.11	GH28(165-486)	GH28_e56	6789	Y(1-48)	3
NODE_120_length_149952_cov_57..g12362.t1	3.2.1.171	GH28(61-373)	GH28_e27	3152	Y(1-21)	3
NODE_122_length_146908_cov_60..g12435.t1	-	GH28(77-269)	GH28_e68	13251	Y(1-19)	3
NODE_124_length_145440_cov_60..g12541.t1	-	GH28(76-388)	GH28_e54	8408	Y(1-19)	3
NODE_145_length_113430_cov_58..g13380.t1	-	GH28(210-462)	GH28_e52	10498	N	3
NODE_156_length_100358_cov_60..g13711.t1	3.2.1.15	GH28(55-382)	GH28_e75	6685	Y(1-52)	3
NODE_16_length_523606_cov_60.2.g3123.t1	3.2.1.15	GH28(39-356)	GH28_e75	9959	Y(1-19)	3
NODE_16_length_523606_cov_60.2.g3196.t1	3.2.1.171	GH28(64-366)	GH28_e27	10114	Y(1-17)	3
NODE_1_length_1096018_cov_60.6.g320.t1	3.2.1.15	GH28(69-388)	GH28_e75	9205	Y(1-19)	3
NODE_209_length_44865_cov_60.1.g14895.t1	3.2.1.171	GH28(66-374)	GH28_e27	11675	Y(1-21)	3
NODE_39_length_385403_cov_61.4.g6503.t1	-	GH28(60-399)	GH28_e79	6572	Y(1-25)	3
NODE_41_length_353935_cov_59.9.g6649.t1	3.2.1.67|3.2.1.-	GH28(80-431)	GH28_e58	10521	Y(1-21)	3
NODE_42_length_352963_cov_60.6.g6783.t1	-	GH28(52-378)	GH28_e97	13772	Y(1-51)	3
NODE_44_length_335102_cov_60.1.g7034.t1	-	GH28(56-406)	GH28_e79	13951	N	3
NODE_4_length_774919_cov_60.84.g976.t1	3.2.1.67	GH28(81-422)	GH28_e29	4221	Y(1-19)	3
NODE_67_length_261303_cov_60.4.g9033.t1	-	GH28(55-404)	GH28_e79	12209	Y(1-25)	3
NODE_71_length_253165_cov_60.6.g9373.t1	-	GH28(161-449)	GH28_e28	4733	N	3
NODE_13_length_548551_cov_60.1.g2647.t1	-	GH29(333-692)	GH29_e66	12395	N	3
NODE_15_length_532680_cov_61.0.g3011.t1	3.2.1.51	GH29(158-486)	GH29_e76	1760	Y(1-18)	3
NODE_76_length_238162_cov_60.6.g9741.t1	3.2.1.51|-	GH29(328-687)+GH20(991-1314)	GH29_e76+GH20_e17	14024	Y(1-20)	3
NODE_105_length_172360_cov_60..g11576.t1	3.2.1.-|3.2.1.21	GH3(583-799)	GH3_e147	82	N	3
NODE_10_length_602444_cov_60.6.g2251.t1	-	GH3(34-260)	GH3_e100	612912	N	3
NODE_112_length_163000_cov_61..g11975.t1	3.2.1.21|3.2.1.37	GH3(76-289)	GH3_e32	3070	Y(1-18)	3
NODE_113_length_161645_cov_59..g12015.t1	-	GH3(84-273)	GH3_e26	12677	Y(1-23)	3
NODE_12_length_587276_cov_60.6.g2452.t1	-	GH3(32-245)	GH3_e185	612362	N	3
NODE_138_length_123881_cov_57..g13112.t1	3.2.1.-|3.2.1.21	GH3(102-324)	GH3_e147	3909	Y(1-21)	3
NODE_13_length_548551_cov_60.1.g2678.t1	3.2.1.37	GH3(69-328)	GH3_e21	12367	Y(1-20)	3
NODE_15_length_532680_cov_61.0.g3033.t1	3.2.1.37|3.2.1.55|3.2.1.21	GH3(119-356)	GH3_e88	1258	N	3
NODE_16_length_523606_cov_60.2.g3261.t1	-	GH3(82-275)	GH3_e26	10182	Y(1-34)	3
NODE_17_length_514276_cov_58.5.g3287.t1	3.2.1.120|3.2.1.21	GH3(116-342)	GH3_e139	14292	Y(1-19)	3
NODE_17_length_514276_cov_58.5.g3293.t1	-	GH3(78-304)	GH3_e188	14287	N	3
NODE_17_length_514276_cov_58.5.g3343.t1	3.2.1.-|3.2.1.21	GH3(65-272)	GH3_e147	14249	Y(1-18)	3
NODE_17_length_514276_cov_58.5.g3394.t1	-	GH3(812-1025)	GH3_e100	779	N	3
NODE_17_length_514276_cov_58.5.g3426.t1	3.2.1.21|3.2.1.37	GH3(90-304)	GH3_e32	752	N	3
NODE_185_length_67754_cov_63.1.g14464.t1	3.2.1.21	GH3(39-269)	GH3_e116	15207	N	3
NODE_1_length_1096018_cov_60.6.g227.t1	-	GH3(99-315)	GH3_e87	9302	N	3
NODE_1_length_1096018_cov_60.6.g285.t1	-	GH3(90-307)	GH3_e26	9245	N	3
NODE_210_length_44324_cov_60.8.g14900.t1	3.2.1.-|3.2.1.21	GH3(27-244)	GH3_e147	502571	N	3
NODE_27_length_457152_cov_60.7.g4930.t1	3.2.1.21|3.2.1.37	GH3(90-287)	GH3_e32	15300	Y(1-21)	3
NODE_33_length_411357_cov_60.4.g5750.t1	3.2.1.21|3.2.1.-	GH3(61-270)	GH3_e223	5308	Y(1-22)	3
NODE_34_length_411210_cov_61.3.g5869.t1	3.2.1.21|3.2.1.37	GH3(87-296)	GH3_e32	13098	N	3
NODE_38_length_401390_cov_61.0.g6385.t1	3.2.1.-|3.2.1.21	GH3(103-325)	GH3_e147	14492	Y(1-23)	3
NODE_38_length_401390_cov_61.0.g6409.t1	3.2.1.21|3.2.1.-	GH3(86-307)	GH3_e16	14512	Y(1-17)	3
NODE_40_length_366517_cov_60.9.g6546.t1	3.2.1.21	GH3(176-388)	GH3_e180	9798	N	3
NODE_45_length_330079_cov_60.3.g7161.t1	3.2.1.37	GH3(191-442)	GH3_e21	8590	Y(1-19)	3
NODE_46_length_328970_cov_61.9.g7227.t1	3.2.1.21	GH3(100-312)	GH3_e180	8199	Y(1-31)	3
NODE_47_length_327682_cov_59.8.g7329.t1	3.2.1.21	GH3(44-256)	GH3_e51	590028	N	3
NODE_48_length_324493_cov_59.6.g7409.t1	3.2.1.-|3.2.1.21	GH3(561-779)	GH3_e147	293749	N	3
NODE_4_length_774919_cov_60.84.g917.t1	3.2.1.21	GH3(32-246)	GH3_e116	514176	N	3
NODE_50_length_320319_cov_59.2.g7606.t1	-	GH3(82-279)	GH3_e26	3341	Y(1-29)	3
NODE_50_length_320319_cov_59.2.g7659.t1	-	GH3(81-277)	GH3_e26	3389	Y(1-22)	3
NODE_52_length_304941_cov_59.9.g7820.t1	3.2.1.-|3.2.1.21	GH3(67-285)	GH3_e147	14326	Y(1-19)	3
NODE_59_length_276177_cov_61.5.g8414.t1	3.2.1.21	GH3(683-890)	GH3_e116	10536	N	3
NODE_61_length_275557_cov_60.6.g8599.t1	3.2.1.37	GH3(70-319)	GH3_e21	7901	Y(1-20)	3
NODE_66_length_263325_cov_60.3.g9007.t1	3.2.1.21|3.2.1.37	GH3(166-378)	GH3_e32	6367	N	3
NODE_74_length_250407_cov_60.7.g9633.t1	3.2.1.21|3.2.1.37	GH3(92-319)	GH3_e32	6434	Y(1-22)	3
NODE_83_length_218937_cov_60.3.g10234.t1	3.2.1.21	GH3(34-246)	GH3_e51	2681	N	3
NODE_87_length_209176_cov_60.1.g10507.t1	3.2.1.21	GH3(79-291)	GH3_e116	5977	N	3
NODE_8_length_662868_cov_60.80.g1707.t1	-	GH3(97-299)	GH3_e26	4990	Y(1-24)	3
NODE_104_length_173133_cov_55..g11554.t1	3.2.1.75	GH30_3(72-481)	GH30_e57	GH30_3+15182	Y(1-27)	3
NODE_127_length_142806_cov_59..g12635.t1	3.2.1.8|3.2.1.-	GH30_7(29-458)	GH30_e48	GH30_7+12241	N	3
NODE_45_length_330079_cov_60.3.g7132.t1	3.2.1.8|3.2.1.-	GH30_7(56-493)	GH30_e48	GH30_7+GH30_7+486094	N	3
NODE_4_length_774919_cov_60.84.g1016.t1	3.2.1.8|3.2.1.-	GH30_7(22-458)	GH30_e48	GH30_7+4383	Y(1-19)	3
NODE_50_length_320319_cov_59.2.g7664.t1	3.2.1.8|3.2.1.-	GH30_7(34-487)	GH30_e48	GH30_7+3395	N	3
NODE_25_length_470132_cov_61.0.g4594.t1	-	GH31_2(240-721)	GH31_e95	GH31_2+11533	N	3
NODE_25_length_470132_cov_61.0.g4617.t1	-	GH31_1(299-854)	GH31_e14	GH31_1+11559	N	3
NODE_34_length_411210_cov_61.3.g5857.t1	3.2.1.20	GH31_1(303-854)	GH31_e82	GH31_1+7017	Y(1-41)	3
NODE_39_length_385403_cov_61.4.g6454.t1	3.2.1.20|3.2.1.84	GH31_1(249-806)	GH31_e7	GH31_1+6613	N	3
NODE_39_length_385403_cov_61.4.g6485.t1	3.2.1.177	GH31_4(208-662)	GH31_e0	GH31_4+6580	N	3
NODE_57_length_282601_cov_60.8.g8275.t1	3.2.1.177	GH31_4(211-667)	GH31_e0	GH31_4+690	N	3
NODE_72_length_251899_cov_62.1.g9456.t1	3.2.1.20|3.2.1.84	GH31_1(356-803)	GH31_e39	GH31_1+9623	N	3
NODE_12_length_587276_cov_60.6.g2584.t1	3.2.1.26|2.4.1.100|2.4.1.-	GH32(43-389)	GH32_e34	9012	N	3
NODE_23_length_485345_cov_60.1.g4306.t1	3.2.1.26|3.2.1.80|2.4.1.-	GH32(47-355)	GH32_e108	2549	Y(1-22)	3
NODE_6_length_688608_cov_61.32.g1443.t1	-	GH32(57-419)	GH32_e52	2759	N	3
NODE_195_length_57862_cov_60.8.g14657.t1	-	GH33(32-335)	GH33_e13	6709	N	3
NODE_148_length_111455_cov_60..g13447.t1	3.2.1.23|2.4.1.-	GH35(820-1152)	GH35_e4	15259	N	3
NODE_210_length_44324_cov_60.8.g14898.t1	-	GH35(25-213)	GH35_e11	113165	N	3
NODE_26_length_463084_cov_60.3.g4737.t1	3.2.1.23|2.4.1.-	GH35(674-1026)	GH35_e4	14784	N	3
NODE_26_length_463084_cov_60.3.g4810.t1	3.2.1.23|2.4.1.-	GH35(51-385)	GH35_e4	14719	N	3
NODE_27_length_457152_cov_60.7.g4900.t1	3.2.1.23|2.4.1.-	GH35(31-358)	GH35_e4	15325	N	3
NODE_27_length_457152_cov_60.7.g4936.t1	3.2.1.-|-	GH35(45-386)	GH35_e18+CBM67_e19	15292	Y(1-23)	3
NODE_31_length_423137_cov_59.0.g5484.t1	3.2.1.-|-	GH35(175-521)	GH35_e18+CBM67_e19	185402	N	3
NODE_41_length_353935_cov_59.9.g6646.t1	3.2.1.23|2.4.1.-	GH35(106-437)	GH35_e4	10524	N	3
NODE_4_length_774919_cov_60.84.g1036.t1	-	GH35(25-217)	GH35_e11	4361	N	3
NODE_56_length_283002_cov_59.3.g8218.t1	-	GH35(36-370)	GH35_e22+CBM67_e19	7710	Y(1-21)	3
NODE_76_length_238162_cov_60.6.g9742.t1	3.2.1.23	GH35(126-447)	GH35_e28	14025	N	3
NODE_94_length_193847_cov_60.0.g10980.t1	-	GH35(22-202)	GH35_e11	4348	N	3
NODE_14_length_546991_cov_60.7.g2879.t1	3.2.1.22	GH36(42-741)	GH36_e36	14949	Y(1-23)	3
NODE_85_length_212851_cov_61.3.g10392.t1	-	N	GH36_e13	6266	N	2
NODE_145_length_113430_cov_58..g13375.t1	-	N	GH36_e13	11282	N	2
NODE_34_length_411210_cov_61.3.g5905.t1	3.2.1.28	GH37(163-723)	GH37_e7	13043	N	3
NODE_5_length_722985_cov_60.88.g1228.t1	3.2.1.28	GH37(52-626)	GH37_e4	1155	N	3
NODE_137_length_127152_cov_59..g13068.t1	3.2.1.24	GH38(289-547)	GH38_e20	419	N	3
NODE_39_length_385403_cov_61.4.g6486.t1	-	N	GH39_e87	6579	Y(1-18)	2
NODE_76_length_238162_cov_60.6.g9797.t1	-	N	GH39_e24	287610	Y(1-15)	2
NODE_139_length_122853_cov_59..g13167.t1	-	N	GH39_e87	7447	Y(1-24)	2
NODE_178_length_80388_cov_58.1.g14292.t1	-	N	GH39_e87	12743	Y(1-23)	2
NODE_97_length_186576_cov_60.3.g11118.t1	3.2.1.23	GH42(49-439)	GH42_e1	11163	Y(1-32)	3
NODE_116_length_156692_cov_58..g12132.t1	-	GH43_26(19-268)	GH43_e66	GH43_26+3257	N	3
NODE_128_length_141250_cov_61..g12690.t1	-	GH43_13(4-340)+CBM91(373-589)	GH43_e271+CBM91_e16	CBM91+GH43_13+6988	N	3
NODE_128_length_141250_cov_61..g12696.t1	-	GH43_26(89-408)	GH43_e181	GH43_26+6980	N	3
NODE_135_length_130665_cov_60..g12982.t1	3.2.1.37|-	GH43_14(29-323)+CBM91(391-560)	GH43_e51+CBM91_e33	CBM91+GH43_14+9945	Y(1-25)	3
NODE_139_length_122853_cov_59..g13157.t1	-	GH43_36(23-301)+CBM91(330-518)	GH43_e274+CBM91_e7	CBM91+GH43_36+7833	Y(1-21)	3
NODE_13_length_548551_cov_60.1.g2646.t1	3.2.1.37|-	GH43_14(32-312)+CBM91(356-562)	GH43_e51+CBM91_e33	CBM91+GH43_14+12396	Y(1-25)	3
NODE_144_length_113761_cov_60..g13327.t1	3.2.1.37|3.2.1.55|3.2.1.-|-	GH43_11(383-674)+CBM91(702-908)	GH43_e285+CBM91_e24	CBM91+GH43_11+4630	N	3
NODE_164_length_94721_cov_60.2.g13931.t1	3.2.1.55	GH43_21(115-335)	GH43_e299	GH43_21+2366	N	3
NODE_16_length_523606_cov_60.2.g3222.t1	3.2.1.55|-	GH43_36(32-307)+CBM91(342-521)	GH43_e52+CBM91_e8	CBM91+GH43_36+10143	Y(1-18)	3
NODE_16_length_523606_cov_60.2.g3273.t1	-	GH43_21(84-311)	GH43_e58	GH43_21+10192	N	3
NODE_172_length_86947_cov_61.3.g14144.t1	3.2.1.99	GH43_6(668-957)	GH43_e141	GH43_6+11600	Y(1-27)	3
NODE_195_length_57862_cov_60.8.g14665.t1	3.2.1.55|-	GH43_36(37-311)	GH43_e52+CBM91_e8	CBM91+GH43_36+6699	Y(1-24)	3
NODE_20_length_500886_cov_60.1.g3878.t1	-	GH43_26(35-288)	GH43_e66	GH43_26+3257	N	3
NODE_21_length_500717_cov_61.0.g4074.t1	-	GH43_29(26-323)	GH43_e237	GH43_29+8082	Y(1-18)	3
NODE_23_length_485345_cov_60.1.g4307.t1	-	GH43_26(56-385)	GH43_e181	GH43_26+2548	Y(1-28)	3
NODE_283_length_13791_cov_60.3.g15397.t1	3.2.1.37|-	GH43_14(28-320)+CBM91(358-563)	GH43_e51+CBM91_e33	CBM91+GH43_14+14040	Y(1-26)	3
NODE_31_length_423137_cov_59.0.g5437.t1	3.2.1.55|-	GH43_22(87-301)+GH43_34(365-645)	GH43_e135+GH43_e298	GH43_22+GH43_34+GH43_22+15136	Y(1-21)	3
NODE_4_length_774919_cov_60.84.g806.t1	-	GH43_26(32-296)	GH43_e66	GH43_26+500191	N	3
NODE_4_length_774919_cov_60.84.g948.t1	3.2.1.99	GH43_6(31-313)	GH43_e141	GH43_6+618975	N	3
NODE_52_length_304941_cov_59.9.g7799.t1	3.2.1.37|-	GH43_14(28-323)+CBM91(398-595)	GH43_e51+CBM91_e33	CBM91+GH43_14+14307	Y(1-22)	3
NODE_55_length_286812_cov_61.6.g8108.t1	3.2.1.146|-	GH43_34(44-329)+CBM66(345-504)	GH43_e147+CBM66_e8	CBM66+GH43_34+13663	N	3
NODE_5_length_722985_cov_60.88.g1048.t1	-	GH43_13(38-325)+CBM91(353-554)	GH43_e212+CBM91_e31	CBM91+GH43_13+971	N	3
NODE_61_length_275557_cov_60.6.g8598.t1	3.2.1.37|3.2.1.55|3.2.1.8	GH43_29(25-304)+CBM6(325-448)	GH43_e59+CBM6_e0	CBM6+GH43_29+7900	Y(1-24)	3
NODE_65_length_263391_cov_60.1.g8946.t1	-	GH43_14(4-312)+CBM91(354-536)	GH43_e15+CBM91_e52	CBM91+GH43_14+180	N	3
NODE_66_length_263325_cov_60.3.g8973.t1	3.2.1.55	GH43_21(83-301)	GH43_e299	GH43_21+6315	N	3
NODE_72_length_251899_cov_62.1.g9449.t1	-	GH43_30(41-315)	GH43_e158	GH43_30+9630	Y(1-21)	3
NODE_87_length_209176_cov_60.1.g10530.t1	3.2.1.37|3.2.1.55|3.2.1.8	GH43_29(21-300)+CBM6(322-444)	GH43_e59+CBM6_e0	CBM6+GH43_29+5530	Y(1-20)	3
NODE_89_length_207236_cov_58.4.g10643.t1	-	GH43_24(50-289)	GH43_e114+CBM35_e31	GH43_24+CBM35+3167	N	3
NODE_8_length_662868_cov_60.80.g1737.t1	-	GH43_21(72-294)	GH43_e287	GH43_21+4915	Y(1-24)	3
NODE_9_length_602905_cov_60.00.g1908.t1	-	GH43_13(23-313)+CBM91(343-539)	GH43_e212+CBM91_e31	CBM91+GH43_13+615311	N	3
NODE_9_length_602905_cov_60.00.g2012.t1	3.2.1.37|-	GH43_14(44-334)+CBM91(369-579)	GH43_e51+CBM91_e33	CBM91+GH43_14+4942	N	3
NODE_39_length_385403_cov_61.4.g6455.t1	3.2.1.145	GH43_24(45-172)	GH43_e150	N	Y(1-40)	2
NODE_37_length_401477_cov_61.4.g6198.t1	3.2.1.4	GH45(26-222)	GH45_e0	GH45_1+13389	Y(1-22)	3
NODE_85_length_212851_cov_61.3.g10414.t1	3.2.1.4	GH45(15-211)	GH45_e0	GH45_1+6245	N	3
NODE_174_length_85275_cov_58.3.g14216.t1	3.2.1.113	GH47(108-604)	GH47_e5	7574	N	3
NODE_241_length_23454_cov_47.9.g15183.t1	3.2.1.113	GH47(100-562)	GH47_e5	11043	N	3
NODE_24_length_483025_cov_60.1.g4480.t1	3.2.1.113	GH47(110-587)	GH47_e16	11466	N	3
NODE_26_length_463084_cov_60.3.g4786.t1	3.2.1.113	GH47(118-589)	GH47_e5	14737	N	3
NODE_37_length_401477_cov_61.4.g6293.t1	-	GH47(60-598)	GH47_e19	13273	N	3
NODE_38_length_401390_cov_61.0.g6340.t1	3.2.1.113	GH47(249-1046)	GH47_e5	14445	N	3
NODE_52_length_304941_cov_59.9.g7846.t1	3.2.1.113	GH47(41-517)	GH47_e16	14351	Y(1-20)	3
NODE_70_length_255188_cov_60.3.g9290.t1	3.2.1.113	GH47(172-666)	GH47_e17	615	N	3
NODE_7_length_669757_cov_61.16.g1490.t1	3.2.1.113	GH47(113-600)	GH47_e5	1833	N	3
NODE_85_length_212851_cov_61.3.g10412.t1	3.2.1.113	GH47(118-586)	GH47_e5	6247	N	3
NODE_201_length_51934_cov_56.3.g14757.t1	3.2.1.11|3.2.1.57	GH49(31-611)	GH49_e0	11986	Y(1-23)	3
NODE_24_length_483025_cov_60.1.g4501.t1	3.2.1.11|3.2.1.57	GH49(7-592)	GH49_e0	125275	N	3
NODE_138_length_123881_cov_57..g13109.t1	3.2.1.149|3.2.1.-	GH5_23(577-849)	GH5_e62	GH5_23+3906	N	3
NODE_151_length_108275_cov_60..g13568.t1	3.2.1.164	GH5_16(562-898)	GH5_e102	GH5_16+2128	N	3
NODE_153_length_102921_cov_60..g13630.t1	3.2.1.78	GH5_7(142-413)	GH5_e89	GH5_7+CBM1+7215	Y(1-23)	3
NODE_165_length_93427_cov_57.4.g13976.t1	3.2.1.4	GH5_5(81-356)	GH5_e137	CBM1+GH5_5+569296	Y(1-35)	3
NODE_16_length_523606_cov_60.2.g3149.t1	3.2.1.78	GH5_7(67-373)	GH5_e260	GH5_7+10078	N	3
NODE_16_length_523606_cov_60.2.g3169.t1	3.2.1.58	GH5_9(428-751)	GH5_e261	GH5_9+10094	N	3
NODE_186_length_67418_cov_61.5.g14485.t1	3.2.1.4	GH5_5(21-324)	GH5_e97	GH5_5+11664	Y(1-23)	3
NODE_18_length_510080_cov_60.4.g3529.t1	3.2.1.4	GH5_5(22-264)	GH5_e131	GH5_5+11966	Y(1-18)	3
NODE_198_length_53974_cov_57.7.g14700.t1	3.2.1.164	GH5_16(50-387)	GH5_e102	GH5_16+3226	Y(1-27)	3
NODE_231_length_28133_cov_61.0.g15112.t1	-	GH5_11(31-370)	GH5_e82	GH5_11+7487	Y(1-20)	3
NODE_23_length_485345_cov_60.1.g4232.t1	3.2.1.4|3.2.1.37	GH5_22(66-354)	GH5_e288	GH5_22+2619	N	3
NODE_25_length_470132_cov_61.0.g4615.t1	3.2.1.4	GH5_5(25-302)	GH5_e137	GH5_5+11554	Y(1-22)	3
NODE_33_length_411357_cov_60.4.g5698.t1	3.2.1.21|3.2.1.45|3.2.1.104	GH5_12(15-548)	GH5_e145	GH5_12+5360	N	3
NODE_41_length_353935_cov_59.9.g6664.t1	3.2.1.149|3.2.1.-	GH5_23(78-350)	GH5_e62	GH5_23+656612	N	3
NODE_41_length_353935_cov_59.9.g6752.t1	-	GH5_23(145-415)	GH5_e30	GH5_23+10009	Y(1-18)	3
NODE_4_length_774919_cov_60.84.g947.t1	3.2.1.-|3.2.1.4	GH5_4(62-331)+CBM46(376-463)	GH5_e262	GH5_4+4355	Y(1-22)	3
NODE_56_length_283002_cov_59.3.g8187.t1	3.2.1.-|3.2.1.4	GH5_4(59-326)	GH5_e262	GH5_4+443253	Y(1-37)	3
NODE_63_length_273974_cov_63.1.g8729.t1	-	GH5_31(49-187)+GH5_31(210-343)	GH5_e13+GH5_e13	505832	Y(1-26)	3
NODE_92_length_194929_cov_61.0.g10846.t1	3.2.1.21|3.2.1.45|3.2.1.104	GH5_12(5-527)	GH5_e145	GH5_12+7076	N	3
NODE_9_length_602905_cov_60.00.g1871.t1	3.2.1.45	GH5_12(78-647)	GH5_e298	GH5_12+4155	N	3
NODE_34_length_411210_cov_61.3.g5847.t1	3.2.1.164	GH5_16(828-1010)	GH5_e102	N	N	2
NODE_105_length_172360_cov_60..g11608.t1	3.2.1.55	GH51_2(200-641)	GH51_e35	GH51_2+132	N	3
NODE_16_length_523606_cov_60.2.g3153.t1	3.2.1.55	GH51_1(18-511)	GH51_e31	GH51_1+10081	N	3
NODE_130_length_138504_cov_54..g12786.t1	3.2.1.89	GH53(21-346)	GH53_e5	277	Y(1-18)	3
NODE_26_length_463084_cov_60.3.g4730.t1	3.2.1.55|3.2.1.37	GH54(25-340)+CBM42(358-498)	GH54_e0+CBM42_e0	CBM42+14791	Y(1-31)	3
NODE_18_length_510080_cov_60.4.g3489.t1	3.2.1.58	GH55_2(32-777)	GH55_e8	GH55_2+11904	Y(1-34)	3
NODE_199_length_53063_cov_58.3.g14735.t1	-	GH55_2(91-852)	GH55_e11	GH55_2+674046	Y(1-28)	3
NODE_48_length_324493_cov_59.6.g7463.t1	-	GH55_2(109-874)	GH55_e11	GH55_2+14995	Y(1-18)	3
NODE_4_length_774919_cov_60.84.g990.t1	3.2.1.-|-	GH55_1(263-548)+GH128(622-844)	GH55_e10+GH128_e4	GH55_1+GH55_1+4426	N	3
NODE_50_length_320319_cov_59.2.g7607.t1	3.2.1.58	GH55_2(86-829)	GH55_e8	GH55_2+3342	Y(1-27)	3
NODE_60_length_276071_cov_62.0.g8509.t1	3.2.1.58	GH55_2(11-747)	GH55_e8	GH55_2+587942	N	3
NODE_68_length_256926_cov_60.7.g9192.t1	-	GH55_2(174-921)	GH55_e7	GH55_2+597337	N	3
NODE_7_length_669757_cov_61.16.g1610.t1	-	GH55_2(159-926)	GH55_e7	GH55_2+120869	Y(1-30)	3
NODE_7_length_669757_cov_61.16.g1615.t1	-	GH55_2(139-841)	GH55_e6	GH55_2+434624	Y(1-21)	3
NODE_81_length_223170_cov_60.3.g10089.t1	3.2.1.39	GH55_2(26-757)	GH55_e14	GH55_2+14533	Y(1-18)	3
NODE_22_length_500025_cov_60.6.g4188.t1	3.2.1.91|3.2.1.4	GH6(64-358)	GH6_e20	4518	Y(1-19)	3
NODE_2_length_829211_cov_61.60.g456.t1	3.2.1.91|3.2.1.4	GH6(57-351)	GH6_e20	1472	Y(1-27)	3
NODE_36_length_402787_cov_59.6.g6159.t1	3.2.1.91|3.2.1.4	GH6(142-451)	GH6_e20	7278	N	3
NODE_74_length_250407_cov_60.7.g9639.t1	3.2.1.91|3.2.1.4	GH6(67-357)	GH6_e20	6427	Y(1-24)	3
NODE_42_length_352963_cov_60.6.g6823.t1	3.2.1.55|3.2.1.-	GH62(33-315)	GH62_e0	13813	Y(1-22)	3
NODE_56_length_283002_cov_59.3.g8185.t1	3.2.1.55|3.2.1.-	GH62(20-290)	GH62_e0	521159	Y(1-18)	3
NODE_46_length_328970_cov_61.9.g7278.t1	3.2.1.106|3.2.1.-	GH63(599-810)	GH63_e12	8338	Y(1-32)	3
NODE_8_length_662868_cov_60.80.g1665.t1	3.2.1.106|3.2.1.-	GH63(545-754)	GH63_e12	4949	Y(1-23)	3
NODE_175_length_82437_cov_60.8.g14221.t1	-	GH64(71-442)	GH64_e11	8446	Y(1-22)	3
NODE_3_length_788256_cov_59.56.g712.t1	-	GH64(4-375)	GH64_e16	5890	N	3
NODE_43_length_352356_cov_60.7.g6919.t1	-	GH64(82-484)	GH64_e11	12830	Y(1-25)	3
NODE_21_length_500717_cov_61.0.g3948.t1	3.2.1.131|3.2.1.139	GH67(25-693)	GH67_e2	191235	Y(1-23)	3
NODE_116_length_156692_cov_58..g12151.t1	3.2.1.176|3.2.1.132|3.2.1.4	GH7(19-445)	GH7_e0	3279	Y(1-25)	3
NODE_122_length_146908_cov_60..g12438.t1	3.2.1.176|3.2.1.132|3.2.1.4	GH7(5-319)	GH7_e0	13247	N	3
NODE_27_length_457152_cov_60.7.g4949.t1	3.2.1.4	GH7(23-414)	GH7_e5	3	Y(1-18)	3
NODE_38_length_401390_cov_61.0.g6387.t1	3.2.1.4|3.2.1.73	GH7(68-333)	GH7_e1	14494	Y(1-22)	3
NODE_60_length_276071_cov_62.0.g8493.t1	3.2.1.176|3.2.1.132|3.2.1.4	GH7(20-452)	GH7_e0	10273	Y(1-20)	3
NODE_62_length_274018_cov_60.1.g8651.t1	3.2.1.176|3.2.1.132|3.2.1.4	GH7(22-454)	GH7_e0	505	Y(1-28)	3
NODE_151_length_108275_cov_60..g13555.t1	3.2.1.59|-	GH71(21-395)+CBM24(440-514)+CBM24(533-609)	GH71_e11+CBM24_e1+CBM24_e1	CBM24+CBM24+GH71+581719	Y(1-21)	3
NODE_91_length_201813_cov_61.1.g10754.t1	3.2.1.59	GH71(191-560)	GH71_e11	7255	N	3
NODE_101_length_180992_cov_59..g11361.t1	2.4.1.-	GH72(20-332)+CBM43(388-470)	GH72_e5+CBM43_e30	CBM43+3461	Y(1-21)	3
NODE_118_length_153795_cov_59..g12266.t1	2.4.1.-	GH72(16-332)	GH72_e9	591655	Y(1-32)	3
NODE_13_length_548551_cov_60.1.g2711.t1	2.4.1.-	GH72(28-343)	GH72_e5+CBM43_e30	CBM43+12333	Y(1-23)	3
NODE_143_length_115174_cov_60..g13304.t1	2.4.1.-	GH72(31-334)	GH72_e0	13407	Y(1-18)	3
NODE_29_length_443748_cov_60.9.g5220.t1	-	GH72(17-294)	GH72_e10	8963	Y(1-21)	3
NODE_36_length_402787_cov_59.6.g6130.t1	2.4.1.-	GH72(17-330)	GH72_e5+CBM43_e30	CBM43+10757	Y(1-19)	3
NODE_98_length_183659_cov_60.0.g11209.t1	3.2.1.151|3.2.1.150|-	GH74(80-185)	GH74_e1+GH74_e8+GH74_e1	GH74+10385	Y(1-51)	3
NODE_12_length_587276_cov_60.6.g2527.t1	3.2.1.132	GH75(10-244)	GH75_e8	9074	Y(1-29)	3
NODE_21_length_500717_cov_61.0.g3998.t1	3.2.1.132	GH75(9-254)	GH75_e8	7999	N	3
NODE_60_length_276071_cov_62.0.g8526.t1	3.2.1.132	GH75(17-148)+GH75(267-373)	GH75_e8+GH75_e8	10304	Y(1-21)	3
NODE_127_length_142806_cov_59..g12634.t1	3.2.1.101	GH76(28-403)	GH76_e44	12242	N	3
NODE_139_length_122853_cov_59..g13159.t1	3.2.1.101	GH76(29-404)	GH76_e44	7835	Y(1-21)	3
NODE_16_length_523606_cov_60.2.g3214.t1	3.2.1.101	GH76(31-412)	GH76_e8	10133	N	3
NODE_175_length_82437_cov_60.8.g14227.t1	-	GH76(13-352)	GH76_e26	8455	N	3
NODE_22_length_500025_cov_60.6.g4228.t1	-	GH76(25-386)	GH76_e17	4478	N	3
NODE_28_length_448030_cov_59.9.g5049.t1	3.2.1.101	GH76(29-396)	GH76_e8	13564	Y(1-23)	3
NODE_30_length_442993_cov_61.6.g5303.t1	-	GH76(29-403)	GH76_e9	5170	Y(1-29)	3
NODE_37_length_401477_cov_61.4.g6252.t1	-	GH76(139-515)	GH76_e10	13313	Y(1-30)	3
NODE_3_length_788256_cov_59.56.g637.t1	3.2.1.101	GH76(24-404)	GH76_e44	5756	Y(1-21)	3
NODE_41_length_353935_cov_59.9.g6709.t1	3.2.1.101	GH76(29-387)	GH76_e8	10452	N	3
NODE_8_length_662868_cov_60.80.g1736.t1	3.2.1.101	GH76(27-396)	GH76_e44	4916	N	3
NODE_91_length_201813_cov_61.1.g10796.t1	3.2.1.101	GH76(29-399)	GH76_e8	7286	Y(1-22)	3
NODE_91_length_201813_cov_61.1.g10805.t1	3.2.1.101	GH76(172-544)	GH76_e44	7295	N	3
NODE_97_length_186576_cov_60.3.g11127.t1	3.2.1.101	GH76(37-399)	GH76_e8	76301	Y(1-42)	3
NODE_103_length_176203_cov_58..g11469.t1	-	GH78(372-777)	GH78_e44	10035	Y(1-27)	3
NODE_120_length_149952_cov_57..g12359.t1	3.2.1.174	GH78(72-610)	GH78_e52	3150	N	3
NODE_27_length_457152_cov_60.7.g4870.t1	-	GH78(394-798)	GH78_e20	15359	Y(1-24)	3
NODE_29_length_443748_cov_60.9.g5147.t1	3.2.1.174	GH78(67-619)	GH78_e52	8884	Y(1-22)	3
NODE_52_length_304941_cov_59.9.g7795.t1	3.2.1.174	GH78(85-661)	GH78_e52	14303	Y(1-24)	3
NODE_68_length_256926_cov_60.7.g9173.t1	-	GH78(145-723)	GH78_e17	5598	N	3
NODE_72_length_251899_cov_62.1.g9510.t1	3.2.1.174	GH78(68-624)	GH78_e52	9565	N	3
NODE_96_length_191936_cov_61.2.g11106.t1	3.2.1.174	GH78(133-682)	GH78_e52	9650	N	3
NODE_170_length_89828_cov_61.6.g14086.t1	-	GH79(42-450)	GH79_e16	6441	Y(1-20)	3
NODE_212_length_40656_cov_58.7.g14935.t1	-	GH79(42-495)	GH79_e7	11605	N	3
NODE_28_length_448030_cov_59.9.g5025.t1	-	GH79(187-641)	GH79_e14	13589	N	3
NODE_31_length_423137_cov_59.0.g5405.t1	3.2.1.31	GH79(91-485)	GH79_e20	15167	N	3
NODE_37_length_401477_cov_61.4.g6281.t1	3.2.1.31|3.2.1.-	GH79(113-339)	GH79_e21	13283	N	3
NODE_44_length_335102_cov_60.1.g7025.t1	-	GH79(696-1114)	GH79_e8	153084	N	3
NODE_45_length_330079_cov_60.3.g7144.t1	-	GH79(48-479)	GH79_e9	8568	N	3
NODE_54_length_303888_cov_56.6.g7975.t1	3.2.1.31|3.2.1.-	GH79(37-426)	GH79_e21	10605	N	3
NODE_58_length_278510_cov_60.5.g8399.t1	-	GH79(24-459)	GH79_e8	5095	N	3
NODE_58_length_278510_cov_60.5.g8400.t1	3.2.1.31|3.2.1.-	GH79(60-525)	GH79_e21	5096	N	3
NODE_94_length_193847_cov_60.0.g10951.t1	-	GH79(44-463)	GH79_e8	5095	Y(1-24)	3
NODE_16_length_523606_cov_60.2.g3144.t1	3.2.1.39	GH81(195-867)	GH81_e0	10072	N	3
NODE_194_length_59645_cov_59.9.g14632.t1	-	GH88(102-505)	GH88_e4	8490	N	3
NODE_9_length_602905_cov_60.00.g1917.t1	-	GH88(97-467)	GH88_e8	4100	N	3
NODE_149_length_110120_cov_56..g13492.t1	-	GH92(257-767)	GH92_e35	7236	Y(1-20)	3
NODE_156_length_100358_cov_60..g13714.t1	-	GH92(478-986)	GH92_e35	6680	N	3
NODE_17_length_514276_cov_58.5.g3280.t1	-	GH92(231-744)	GH92_e35	14298	N	3
NODE_27_length_457152_cov_60.7.g4891.t1	-	GH92(311-821)	GH92_e19	527175	N	3
NODE_35_length_410266_cov_59.3.g6010.t1	-	GH92(279-798)	GH92_e32	2247	N	3
NODE_38_length_401390_cov_61.0.g6352.t1	-	GH92(268-777)	GH92_e35	14458	N	3
NODE_4_length_774919_cov_60.84.g874.t1	-	GH92(250-740)	GH92_e32	4274	Y(1-19)	3
NODE_11_length_587342_cov_61.3.g2351.t1	-	GH93(62-355)	GH93_e12	6835	N	3
NODE_126_length_144519_cov_60..g12596.t1	-	GH93(47-351)	GH93_e20	592110	N	3
NODE_53_length_304563_cov_60.0.g7926.t1	-	GH93(52-330)	GH93_e12	12914	Y(1-25)	3
NODE_6_length_688608_cov_61.32.g1365.t1	3.2.1.-	GH93(50-358)	GH93_e5	2832	Y(1-31)	3
NODE_94_length_193847_cov_60.0.g10979.t1	3.2.1.-	GH93(58-359)	GH93_e5	4349	Y(1-25)	3
NODE_38_length_401390_cov_61.0.g6303.t1	2.4.1.321	GH94(55-780)	GH94_e4	14418	N	3
NODE_13_length_548551_cov_60.1.g2637.t1	3.2.1.-|3.2.1.63	GH95(26-774)	GH95_e1	12406	N	3
NODE_29_length_443748_cov_60.9.g5238.t1	3.2.1.-|3.2.1.63	GH95(105-848)	GH95_e1	8982	N	3
NODE_67_length_261303_cov_60.4.g9106.t1	3.2.1.-|3.2.1.63	GH95(6-731)	GH95_e1	12041	N	3
NODE_105_length_172360_cov_60..g11577.t1	2.4.1.173|2.4.1.-	GT1(558-954)	GT1_e153	88	N	3
NODE_120_length_149952_cov_57..g12357.t1	2.4.1.173|2.4.1.-	GT1(269-517)	GT1_e153	3148	N	3
NODE_127_length_142806_cov_59..g12639.t1	2.4.1.-	GT1(368-593)	GT1_e34	12237	N	3
NODE_14_length_546991_cov_60.7.g2962.t1	2.4.1.-	GT1(120-450)	GT1_e34	481988	N	3
NODE_156_length_100358_cov_60..g13716.t1	-	GT1(207-510)	GT1_e475	444074	N	3
NODE_156_length_100358_cov_60..g13727.t1	-	GT1(244-549)	GT1_e475	6668	N	3
NODE_160_length_98642_cov_59.6.g13812.t1	-	GT1(192-531)	GT1_e607	12557	N	3
NODE_165_length_93427_cov_57.4.g13959.t1	2.4.1.173|2.4.1.-	GT1(391-695)	GT1_e153	3732	N	3
NODE_20_length_500886_cov_60.1.g3910.t1	-	GT1(164-509)	GT1_e607	8754	N	3
NODE_239_length_23659_cov_60.4.g15174.t1	-	GT1(116-427)	GT1_e555	283444	N	3
NODE_23_length_485345_cov_60.1.g4241.t1	2.4.1.173|2.4.1.-	GT1(264-583)	GT1_e153	2610	N	3
NODE_26_length_463084_cov_60.3.g4703.t1	-	GT1(195-524)	GT1_e39	605168	N	3
NODE_38_length_401390_cov_61.0.g6300.t1	-	GT1(218-469)	GT1_e555	536331	N	3
NODE_48_length_324493_cov_59.6.g7408.t1	2.4.1.173|2.4.1.-	GT1(207-451)	GT1_e153	561435	N	3
NODE_50_length_320319_cov_59.2.g7609.t1	2.4.1.-	GT1(110-456)	GT1_e34	3344	N	3
NODE_55_length_286812_cov_61.6.g8138.t1	2.4.1.173|2.4.1.-	GT1(220-537)	GT1_e153	13625	N	3
NODE_57_length_282601_cov_60.8.g8320.t1	2.4.1.173|2.4.1.-	GT1(140-532)	GT1_e153	642	N	3
NODE_59_length_276177_cov_61.5.g8426.t1	2.4.1.-	GT1(265-613)	GT1_e34	10556	N	3
NODE_9_length_602905_cov_60.00.g2039.t1	2.4.1.173	GT1(970-1381)	GT1_e24	3956	N	3
NODE_164_length_94721_cov_60.2.g13926.t1	-	N	GT1_e607	2381	N	2
NODE_91_length_201813_cov_61.1.g10758.t1	-	N	GT1_e51	7252	N	2
NODE_14_length_546991_cov_60.7.g2926.t1	-	N	GT1_e559	157791	N	2
NODE_102_length_177093_cov_59..g11440.t1	-	GT15(206-493)	GT15_e3	1989	N	3
NODE_155_length_102189_cov_58..g13681.t1	2.4.1.131|2.4.1.-	GT15(76-346)	GT15_e0	202240	N	3
NODE_297_length_10098_cov_56.8.g15446.t1	2.4.1.131|2.4.1.-	GT15(483-754)	GT15_e0	202240	N	3
NODE_43_length_352356_cov_60.7.g7002.t1	-	GT15(117-426)	GT15_e5	12749	N	3
NODE_4_length_774919_cov_60.84.g886.t1	2.4.1.131|2.4.1.-	GT15(103-373)	GT15_e0	4287	N	3
NODE_79_length_229832_cov_60.9.g10014.t1	2.4.1.131|2.4.1.-	GT15(73-351)	GT15_e0	8098	N	3
NODE_98_length_183659_cov_60.0.g11213.t1	2.4.1.131|2.4.1.-	GT15(113-401)	GT15_e0	10380	N	3
NODE_2_length_829211_cov_61.60.g358.t1	2.4.1.131|2.4.1.-	GT15(2-99)	GT15_e0	N	N	2
NODE_5_length_722985_cov_60.88.g1224.t1	-	GT17(71-364)	GT17_e5	1152	N	3
NODE_191_length_64615_cov_54.0.g14585.t1	-	GT2(5-98)	GT2	14227	N	3
NODE_27_length_457152_cov_60.7.g4919.t1	2.4.1.83	GT2(9-178)	GT2	15306	N	3
NODE_28_length_448030_cov_59.9.g5054.t1	-	GT2(66-301)	GT2	13562	N	3
NODE_28_length_448030_cov_59.9.g5118.t1	2.4.1.-	GT2(169-398)	GT2	526724	N	3
NODE_2_length_829211_cov_61.60.g427.t1	2.4.1.16	GT2(660-1183)	GT2	1446	N	3
NODE_4_length_774919_cov_60.84.g1034.t1	2.4.1.16	GT2(1050-1558)	GT2	4363	N	3
NODE_4_length_774919_cov_60.84.g1035.t1	2.4.1.16	GT2(1187-1694)	GT2	4362	N	3
NODE_4_length_774919_cov_60.84.g881.t1	-	GT2(106-256)	GT2	4282	N	3
NODE_58_length_278510_cov_60.5.g8323.t1	2.4.1.16	GT2(256-542)	GT2	5017	N	3
NODE_63_length_273974_cov_63.1.g8736.t1	-	GT2(441-808)	GT2	12982	N	3
NODE_19_length_501468_cov_58.3.g3763.t1	-	GT2(42-283)	GT2	N	N	2
NODE_14_length_546991_cov_60.7.g2902.t1	-	N	GT2	14978	N	2
NODE_34_length_411210_cov_61.3.g5866.t1	-	N	GT2	7029	N	2
NODE_102_length_177093_cov_59..g11431.t1	3.5.1.41|-	GT2(72-308)+CE4(547-676)	GT2+CE4_e46	CE4+4341	N	3
NODE_153_length_102921_cov_60..g13615.t1	2.4.1.16	GT2(223-391)+GT2(368-590)	GT2+GT2	7201	N	3
NODE_28_length_448030_cov_59.9.g5106.t1	2.4.1.16	GT2(235-404)+GT2(381-652)	GT2+GT2	13513	N	3
NODE_30_length_442993_cov_61.6.g5368.t1	2.4.1.16	GT2(448-610)+GT2(588-779)	GT2+GT2	5238	N	3
NODE_87_length_209176_cov_60.1.g10547.t1	2.4.1.16	GT2(213-383)	GT2+GT2	1118	N	3
NODE_94_length_193847_cov_60.0.g10990.t1	2.4.1.16	GT2(445-607)	GT2+GT2	469870	N	3
NODE_101_length_180992_cov_59..g11392.t1	2.4.1.15	GT20(9-472)	GT20_e0	3488	N	3
NODE_119_length_149998_cov_60..g12319.t1	3.1.3.12	GT20(145-672)	GT20_e19	12547	N	3
NODE_25_length_470132_cov_61.0.g4541.t1	3.1.3.12	GT20(164-574)	GT20_e19	12547	N	3
NODE_5_length_722985_cov_60.88.g1103.t1	2.4.1.15	GT20(188-645)	GT20_e24	1030	Y(1-19)	3
NODE_207_length_45752_cov_58.9.g14871.t1	2.4.1.80	GT21(52-359)	GT21_e38	7686	N	3
NODE_172_length_86947_cov_61.3.g14166.t1	-	GT22(40-508)	GT22_e3	11795	N	3
NODE_5_length_722985_cov_60.88.g1121.t1	-	GT22(932-1332)	GT22_e27	1052	N	3
NODE_63_length_273974_cov_63.1.g8781.t1	2.4.1.-	GT22(5-399)	GT22_e21	586336	N	3
NODE_71_length_253165_cov_60.6.g9400.t1	2.4.1.259|2.4.1.261	GT22(35-466)	GT22_e1	4708	N	3
NODE_3_length_788256_cov_59.56.g793.t1	2.4.1.-	GT24(1179-1426)	GT24_e1	12488	Y(1-29)	3
NODE_107_length_171771_cov_60..g11701.t1	-	GT25(115-366)	GT25_e154	10223	N	3
NODE_3_length_788256_cov_59.56.g723.t1	-	GT25(96-322)	GT25_e168	561556	N	3
NODE_215_length_39017_cov_55.4.g14970.t1	-	GT28(208-337)	GT28_e10	N	N	2
NODE_10_length_602444_cov_60.6.g2163.t1	2.4.1.11	GT3(44-680)	GT3_e0	10952	N	3
NODE_87_length_209176_cov_60.1.g10526.t1	-	N	GT31_e65	5998	N	2
NODE_91_length_201813_cov_61.1.g10791.t1	-	N	GT31_e65	7281	N	2
NODE_126_length_144519_cov_60..g12592.t1	-	N	GT31_e84	8790	N	2
NODE_4_length_774919_cov_60.84.g823.t1	-	N	GT31_e77	4224	N	2
NODE_146_length_113364_cov_62..g13399.t1	-	N	GT31_e89	11429	N	2
NODE_16_length_523606_cov_60.2.g3146.t1	-	N	GT31_e84	567986	N	2
NODE_105_length_172360_cov_60..g11605.t1	-	N	GT31_e37	128	N	2
NODE_38_length_401390_cov_61.0.g6417.t1	-	N	GT31_e78	14522	N	2
NODE_57_length_282601_cov_60.8.g8267.t1	-	N	GT31_e75	502278	N	2
NODE_99_length_183470_cov_61.1.g11276.t1	-	N	GT31_e75	2094	N	2
NODE_24_length_483025_cov_60.1.g4479.t1	-	N	GT31_e84	11319	N	2
NODE_38_length_401390_cov_61.0.g6335.t1	-	N	GT31_e84	14440	N	2
NODE_38_length_401390_cov_61.0.g6403.t1	-	GT32(120-203)	GT32_e64	14506	N	3
NODE_40_length_366517_cov_60.9.g6542.t1	2.4.1.257	GT32(116-197)	GT32_e68	9794	Y(1-30)	3
NODE_263_length_17218_cov_60.2.g15314.t1	-	GT32(79-156)	GT32_e54	N	N	2
NODE_24_length_483025_cov_60.1.g4407.t1	-	N	GT32_e120	11318	N	2
NODE_8_length_662868_cov_60.80.g1720.t1	2.4.1.142|2.4.1.-	GT33(42-452)	GT33_e1	4935	N	3
NODE_145_length_113430_cov_58..g13359.t1	-	GT34(68-298)	GT34_e9	11253	N	3
NODE_7_length_669757_cov_61.16.g1453.t1	-	GT34(154-416)	GT34_e13	1869	N	3
NODE_4_length_774919_cov_60.84.g876.t1	2.4.1.1	GT35(165-880)	GT35_e0	4278	N	3
NODE_158_length_98946_cov_61.6.g13770.t1	2.4.1.109	GT39(67-311)	GT39_e30	11399	N	3
NODE_2_length_829211_cov_61.60.g378.t1	2.4.1.109	GT39(57-302)	GT39_e12	1395	N	3
NODE_6_length_688608_cov_61.32.g1367.t1	2.4.1.109	GT39(52-297)	GT39_e9	2830	N	3
NODE_1_length_1096018_cov_60.6.g255.t1	2.4.1.257|2.4.1.132	GT4(241-409)	GT4_e2823	9278	N	3
NODE_208_length_45085_cov_61.2.g14884.t1	2.4.1.198	GT4(220-350)	GT4_e954	11245	N	3
NODE_317_length_7399_cov_60.73.g15495.t1	2.4.1.231	GT4(1025-1209)	GT4_e3141	8469	N	3
NODE_43_length_352356_cov_60.7.g6928.t1	-	GT4(236-389)	GT4_e4041	12819	N	3
NODE_48_length_324493_cov_59.6.g7484.t1	-	GT4(2503-2656)	GT4_e3925	11154	N	3
NODE_9_length_602905_cov_60.00.g1980.t1	2.4.1.131	GT4(350-508)	GT4_e1364	4030	N	3
NODE_9_length_602905_cov_60.00.g1895.t1	-	N	GT4_e772	4127	N	2
NODE_213_length_39910_cov_63.9.g14938.t1	2.4.1.255|-	N	GT41_e34+GT41_e74	8363	N	2
NODE_3_length_788256_cov_59.56.g726.t1	2.4.1.34	GT48(846-1626)	GT48_e0	5905	N	3
NODE_63_length_273974_cov_63.1.g8751.t1	2.4.1.265|2.4.1.-	GT57(15-493)	GT57_e1	12996	N	3
NODE_95_length_192258_cov_61.0.g11036.t1	2.4.1.267	GT57(64-295)+GT57(336-564)	GT57_e0	912	N	3
NODE_4_length_774919_cov_60.84.g851.t1	2.4.1.258	GT58(34-398)	GT58_e1	4253	N	3
NODE_8_length_662868_cov_60.80.g1702.t1	-	GT59(76-545)	GT59_e2	4985	N	3
NODE_121_length_148326_cov_61..g12399.t1	-	GT62(100-362)	GT62_e2	6763	N	3
NODE_137_length_127152_cov_59..g13084.t1	2.4.1.-|2.4.1.257	GT62(54-318)	GT62_e0	433	N	3
NODE_177_length_80512_cov_60.0.g14284.t1	-	GT62(177-364)	GT62_e3	592811	N	3
NODE_73_length_251645_cov_60.5.g9575.t1	-	GT62(86-348)	GT62_e5	5688	N	3
NODE_203_length_49961_cov_60.3.g14793.t1	2.4.99.18	GT66(28-674)	GT66_e1	504857	N	3
NODE_5_length_722985_cov_60.88.g1067.t1	2.4.1.-	GT69(59-316)	GT69_e1	989	N	3
NODE_98_length_183659_cov_60.0.g11206.t1	-	GT69(130-408)	GT69_e6	493631	N	3
NODE_98_length_183659_cov_60.0.g11219.t1	-	GT69(123-381)	GT69_e0	10373	N	3
NODE_1_length_1096018_cov_60.6.g304.t1	-	GT71(149-400)	GT71_e24	690909	N	3
NODE_222_length_33156_cov_60.5.g15036.t1	-	GT71(139-378)	GT71_e16	4176	N	3
NODE_36_length_402787_cov_59.6.g6135.t1	-	GT71(143-377)	GT71_e16	10753	N	3
NODE_96_length_191936_cov_61.2.g11088.t1	-	GT76(14-432)	GT76_e8	14203	N	3
NODE_106_length_172019_cov_60..g11676.t1	-	GT8(326-597)	GT8_e176	15166	N	3
NODE_174_length_85275_cov_58.3.g14218.t1	2.4.1.186	GT8(36-247)	GT8_e149	7572	N	3
NODE_43_length_352356_cov_60.7.g6993.t1	-	GT8(12-272)	GT8_e188	12758	N	3
NODE_57_length_282601_cov_60.8.g8263.t1	-	GT8(113-352)	GT8_e219	703	N	3
NODE_66_length_263325_cov_60.3.g9023.t1	-	GT8(5-278)	GT8_e176	6381	N	3
NODE_127_length_142806_cov_59..g12682.t1	-	GT90(358-652)	GT90_e11	14822	N	3
NODE_15_length_532680_cov_61.0.g3056.t1	-	GT90(329-581)	GT90_e11	10506	N	3
NODE_1_length_1096018_cov_60.6.g201.t1	-	GT90(339-629)	GT90_e11	9329	N	3
NODE_37_length_401477_cov_61.4.g6274.t1	-	GT90(676-962)	GT90_e15	516053	N	3
NODE_43_length_352356_cov_60.7.g6910.t1	-	GT90(324-635)	GT90_e11	9329	Y(1-37)	3
NODE_70_length_255188_cov_60.3.g9327.t1	-	GT90(326-596)	GT90_e20	5531	N	3
NODE_71_length_253165_cov_60.6.g9360.t1	-	GT90(362-635)	GT90_e11	4746	N	3
NODE_99_length_183470_cov_61.1.g11280.t1	-	GT90(676-951)	GT90_e3	2096	N	3
NODE_139_length_122853_cov_59..g13169.t1	N	GH188(4-206)	N	3080	N	2
NODE_24_length_483025_cov_60.1.g4475.t1	N	AA1(111-512)	N	CBM18+833177	Y(1-35)	2
NODE_34_length_411210_cov_61.3.g5906.t1	N	GT2(534-743)	N	13042	N	2
NODE_41_length_353935_cov_59.9.g6693.t1	N	GT2(505-710)	N	10466	N	2
NODE_43_length_352356_cov_60.7.g6897.t1	N	AA1(82-483)	N	CBM18+833177	Y(1-24)	2
NODE_50_length_320319_cov_59.2.g7654.t1	N	GH18(53-430)	N	3384	Y(1-24)	2
NODE_54_length_303888_cov_56.6.g8062.t1	N	CBM96(118-261)	N	326801	N	2
NODE_7_length_669757_cov_61.16.g1463.t1	N	GT2(268-530)	N	127595	N	2
NODE_102_length_177093_cov_59..g11418.t1	4.2.2.10|-	PL1_4(110-188)+PL1_4(189-256)	PL1_e33+PL1_e40	PL1_4+1983	Y(1-18)	3
NODE_107_length_171771_cov_60..g11724.t1	4.2.2.2	PL1_7(83-264)	PL1_e18	PL1_7+10245	Y(1-24)	3
NODE_11_length_587342_cov_61.3.g2334.t1	4.2.2.10	PL1_4(113-298)	PL1_e16	PL1_4+6827	Y(1-27)	3
NODE_122_length_146908_cov_60..g12436.t1	4.2.2.10	PL1_4(121-304)	PL1_e71	PL1_4+13249	Y(1-20)	3
NODE_14_length_546991_cov_60.7.g2828.t1	-	PL1_6(154-387)	PL1_e34	14888	Y(1-28)	3
NODE_158_length_98946_cov_61.6.g13767.t1	4.2.2.2	PL1_7(86-284)	PL1_e18	PL1_7+11396	Y(1-17)	3
NODE_201_length_51934_cov_56.3.g14763.t1	4.2.2.10	PL1_4(105-294)	PL1_e33	PL1_4+597018	Y(1-21)	3
NODE_204_length_49873_cov_56.3.g14808.t1	-	PL1_9(155-341)	PL1_e27	PL1_9+4181	Y(1-26)	3
NODE_27_length_457152_cov_60.7.g4863.t1	-	PL1_2(73-248)	PL1_e17	PL1_2+15365	Y(1-25)	3
NODE_39_length_385403_cov_61.4.g6449.t1	4.2.2.10	PL1_4(113-299)	PL1_e16	PL1_4+6619	Y(1-22)	3
NODE_41_length_353935_cov_59.9.g6714.t1	4.2.2.10	PL1_4(114-299)	PL1_e16	PL1_4+10448	Y(1-19)	3
NODE_50_length_320319_cov_59.2.g7671.t1	4.2.2.10	PL1_4(108-294)	PL1_e33	PL1_4+PL1_4+3409	Y(1-17)	3
NODE_53_length_304563_cov_60.0.g7908.t1	4.2.2.10	PL1_4(175-305)	PL1_e26	PL1_4+12586	Y(1-22)	3
NODE_77_length_236937_cov_57.2.g9860.t1	4.2.2.10	PL1_4(125-301)	PL1_e16	PL1_4+1623	N	3
NODE_9_length_602905_cov_60.00.g1909.t1	4.2.2.10	PL1_4(252-434)	PL1_e16	PL1_4+4109	N	3
NODE_194_length_59645_cov_59.9.g14629.t1	4.2.2.24	PL26(32-919)	PL26_e0	8487	N	3
NODE_115_length_158596_cov_54..g12092.t1	4.2.2.-	PL27(84-365)+PL27(365-698)	PL27_e0	8380	N	3
NODE_107_length_171771_cov_60..g11698.t1	4.2.2.2	PL3_2(115-301)	PL3_e9	PL3_2+575042	Y(1-26)	3
NODE_112_length_163000_cov_61..g11978.t1	4.2.2.2	PL3_2(32-220)	PL3_e18	PL3_2+3067	Y(1-21)	3
NODE_119_length_149998_cov_60..g12305.t1	4.2.2.2	PL3_2(34-223)	PL3_e9	PL3_2+12534	Y(1-20)	3
NODE_35_length_410266_cov_59.3.g5964.t1	4.2.2.2	PL3_2(32-222)	PL3_e18	PL3_2+2198	Y(1-21)	3
NODE_3_length_788256_cov_59.56.g789.t1	-	PL3_2(48-238)	PL3_e4	PL3_2+12480	Y(1-29)	3
NODE_59_length_276177_cov_61.5.g8412.t1	4.2.2.2	PL3_2(43-228)	PL3_e16	PL3_2+493177	Y(1-31)	3
NODE_69_length_256341_cov_61.0.g9209.t1	-	PL3_2(39-229)	PL3_e4	PL3_2+12635	Y(1-25)	3
NODE_122_length_146908_cov_60..g12429.t1	-	PL4_1(18-537)	PL4_e6	PL4_1+13256	Y(1-20)	3
NODE_148_length_111455_cov_60..g13468.t1	-	PL4_5(26-568)	PL4_e2	PL4_5+15235	Y(1-34)	3
NODE_4_length_774919_cov_60.84.g801.t1	4.2.2.23	PL4_3(18-680)	PL4_e1	PL4_3+311076	Y(1-19)	3
NODE_6_length_688608_cov_61.32.g1280.t1	-	PL4_5(38-571)	PL4_e2	PL4_5+2924	Y(1-19)	3
NODE_143_length_115174_cov_60..g13317.t1	-	PL9_3(21-383)	PL9_e35	PL9_3+13371	Y(1-23)	3

## Sheet: File 4_NC140
File 4_NC140
GeneID	EC#	HMMER	dbCAN_sub	DIAMOND	Signalp	#ofTools
NODE_10_length_633613_cov_38.9.g2554.t1	1.10.3.2|1.10.3.-	AA1_3(98-449)	AA1_e46	AA1_3+199654	N	3
NODE_158_length_89064_cov_38.6.g14129.t1	1.10.3.2|1.10.3.-	AA1_3(108-433)	AA1_e46	AA1_3+755367	N	3
NODE_19_length_521349_cov_39.1.g4061.t1	1.10.3.2|1.10.3.-	AA1(83-562)	AA1_e46	AA1_3	N	3
NODE_21_length_489416_cov_40.3.g4473.t1	1.10.3.2|-	AA1_3(62-377)	AA1_e18+AA1_e41	AA1_3+14049	N	3
NODE_22_length_485426_cov_39.4.g4541.t1	-	AA1_3(192-500)	AA1_e12+AA1_e41	AA1_3+14603	N	3
NODE_22_length_485426_cov_39.4.g4610.t1	1.10.3.2|1.10.3.-	AA1_3(53-365)	AA1_e46	AA1_3+14306	Y(1-23)	3
NODE_240_length_24137_cov_39.3.g15266.t1	-	AA1(148-661)	AA1_e34	4461	N	3
NODE_2_length_1038744_cov_39.5.g410.t1	-	AA1_3(49-354)	AA1_e12+AA1_e41	AA1_3+4159	Y(1-22)	3
NODE_34_length_443152_cov_38.9.g6327.t1	1.10.3.2|1.10.3.-	AA1_3(53-363)	AA1_e46	AA1_3+94331	Y(1-25)	3
NODE_39_length_422413_cov_39.4.g7018.t1	1.10.3.2|1.10.3.-	AA1_3(49-353)	AA1_e46	AA1_3+10948	Y(1-20)	3
NODE_3_length_1018078_cov_40.0.g839.t1	1.10.3.2|1.10.3.-	AA1_3(48-347)	AA1_e46	AA1_3+1238	Y(1-19)	3
NODE_41_length_417907_cov_39.4.g7208.t1	1.10.3.2|1.10.3.-	AA1_3(48-347)	AA1_e46	AA1_3+13475	Y(1-19)	3
NODE_4_length_914631_cov_39.46.g1285.t1	-	AA1(50-562)	AA1_e4	12542	Y(1-24)	3
NODE_53_length_342958_cov_39.3.g8662.t1	1.10.3.2|1.10.3.-	AA1_3(616-936)	AA1_e46	AA1_3+12004	Y(1-21)	3
NODE_5_length_791896_cov_39.15.g1385.t1	-	AA1(161-665)	AA1_e22	530	N	3
NODE_63_length_277306_cov_40.5.g9565.t1	1.10.3.2|1.10.3.-	AA1_3(48-332)	AA1_e46	AA1_3+7118	N	3
NODE_63_length_277306_cov_40.5.g9582.t1	1.10.3.2	AA1_2(41-377)	AA1_e26	AA1_2+7100	N	3
NODE_67_length_261807_cov_40.1.g9925.t1	1.10.3.2|1.10.3.-	AA1_3(54-359)	AA1_e46	AA1_3+10477	Y(1-32)	3
NODE_71_length_244362_cov_40.7.g10227.t1	-	AA1(39-555)	AA1_e10	6862	Y(1-20)	3
NODE_71_length_244362_cov_40.7.g10228.t1	-	AA1(93-617)	AA1_e5	6863	N	3
NODE_7_length_722546_cov_39.44.g1848.t1	1.10.3.2	AA1_2(47-382)	AA1_e26	AA1_2+9139	Y(1-25)	3
NODE_7_length_722546_cov_39.44.g1971.t1	1.10.3.2|1.10.3.-	AA1_3(112-417)	AA1_e46	AA1_3+13410	Y(1-29)	3
NODE_94_length_182395_cov_39.3.g11664.t1	1.10.3.2|1.10.3.-	AA1_3(516-828)	AA1_e46	AA1_3+3173	N	3
NODE_9_length_658285_cov_40.06.g2379.t1	1.10.3.2|1.10.3.-	AA1_3(57-369)	AA1_e46	AA1_3+6573	Y(1-22)	3
NODE_16_length_547711_cov_39.0.g3626.t1	-	AA11(21-231)	AA11_e8	8777	Y(1-22)	3
NODE_25_length_468004_cov_40.1.g5102.t1	1.14.99.53	AA11(22-219)	AA11_e7	12514	N	3
NODE_39_length_422413_cov_39.4.g7019.t1	1.14.99.53	AA11(20-225)	AA11_e7	10947	Y(1-34)	3
NODE_85_length_198654_cov_39.2.g11168.t1	-	AA11(21-240)	AA11_e5	11451	N	3
NODE_91_length_190396_cov_39.7.g11523.t1	1.14.99.53	AA11(24-227)	AA11_e7	4342	Y(1-24)	3
NODE_140_length_109665_cov_41..g13617.t1	-	AA12(28-421)	AA12_e5	14144	Y(1-22)	3
NODE_22_length_485426_cov_39.4.g4556.t1	1.-.-.-	AA12(31-437)	AA12_e4	562090	N	3
NODE_5_length_791896_cov_39.15.g1567.t1	-	AA12(800-1197)	AA12_e6	311	N	3
NODE_45_length_399069_cov_39.6.g7689.t1	1.14.99.55	AA13(19-248)+CBM20(291-375)	AA13_e0+CBM20_e25	AA13+10005	N	3
NODE_106_length_157210_cov_39..g12282.t1	-	AA16(20-182)	AA16_e0	N	Y(1-37)	2
NODE_18_length_530453_cov_40.1.g3964.t1	-	AA16(266-431)	AA16_e1	N	N	2
NODE_36_length_430240_cov_40.0.g6589.t1	-	AA16(20-182)	AA16_e3	N	Y(1-22)	2
NODE_106_length_157210_cov_39..g12292.t1	-	AA2(59-202)	AA2_e8	PL1_7+16594	N	3
NODE_10_length_633613_cov_38.9.g2508.t1	-	AA2(106-354)	AA2_e12	3318	N	3
NODE_10_length_633613_cov_38.9.g2559.t1	-	AA2(277-454)	AA2_e8	PL1_7+16594	N	3
NODE_11_length_627471_cov_40.1.g2666.t1	-	AA2(90-340)	AA2_e1	1464	N	3
NODE_171_length_83500_cov_40.0.g14470.t1	-	AA2(62-262)	AA2_e8	AA5_1+2535	N	3
NODE_2_length_1038744_cov_39.5.g592.t1	-	AA2(25-246)	AA2_e17	3951	Y(1-31)	3
NODE_32_length_447871_cov_39.7.g5986.t1	-	AA2(93-330)	AA2_e12	14854	N	3
NODE_5_length_791896_cov_39.15.g1361.t1	-	AA2(17-278)	AA2_e1	550	N	3
NODE_31_length_448156_cov_40.5.g5866.t1	-	AA2(65-207)	AA2_e8	N	Y(1-41)	2
NODE_42_length_410101_cov_39.3.g7400.t1	-	AA2(71-257)	AA2_e8	N	N	2
NODE_75_length_227454_cov_39.3.g10499.t1	-	AA2(65-252)	AA2_e8	N	N	2
NODE_4_length_914631_cov_39.46.g1326.t1	-	N	AA2_e1	387444	N	2
NODE_104_length_161716_cov_40..g12186.t1	-	AA3_2(5-615)	AA3_e39	AA3_2+621179	N	3
NODE_122_length_126499_cov_40..g12972.t1	1.1.3.16	AA3_2(25-568)	AA3_e2	AA3_2+595345	Y(1-24)	3
NODE_125_length_124160_cov_39..g13106.t1	-	AA3_2(7-572)	AA3_e28	AA3_2+13593	N	3
NODE_13_length_571487_cov_39.7.g2978.t1	-	AA3_2(1731-2298)	AA3_e25	AA3_2+9249	N	3
NODE_144_length_104364_cov_40..g13714.t1	1.1.3.13	AA3_3(12-602)	AA3_e3	AA3_3+13749	N	3
NODE_15_length_552831_cov_39.1.g3394.t1	-	AA3_2(372-963)	AA3_e10	AA3_2+3666	N	3
NODE_15_length_552831_cov_39.1.g3463.t1	1.1.3.13	AA3_3(12-596)	AA3_e3	AA3_3+14302	N	3
NODE_15_length_552831_cov_39.1.g3468.t1	-	AA3_2(5-592)	AA3_e39	AA3_2+550417	N	3
NODE_15_length_552831_cov_39.1.g3485.t1	-	AA3_2(694-1272)	AA3_e22	AA3_2+3604	N	3
NODE_167_length_84343_cov_38.1.g14366.t1	-	AA3_2(101-726)	AA3_e44	78	N	3
NODE_169_length_83824_cov_39.6.g14422.t1	-	AA3_1(20-542)	AA3_e61	AA3_1+11856	N	3
NODE_16_length_547711_cov_39.0.g3531.t1	-	AA3_2(47-701)	AA3_e44	8860	Y(1-22)	3
NODE_16_length_547711_cov_39.0.g3674.t1	-	AA3_2(21-581)	AA3_e15	AA3_2+8727	N	3
NODE_17_length_531029_cov_39.6.g3829.t1	-	AA3_2(5-589)	AA3_e39	AA3_2+13173	N	3
NODE_183_length_59446_cov_40.9.g14712.t1	-	AA3_2(7-538)	AA3_e27	AA3_2+578953	N	3
NODE_19_length_521349_cov_39.1.g4058.t1	1.1.3.16	AA3_2(30-569)	AA3_e2	AA3_2	Y(1-21)	3
NODE_19_length_521349_cov_39.1.g4170.t1	-	AA3_2(742-1335)	AA3_e56	AA3_2+8581	N	3
NODE_1_length_1167642_cov_39.9.g318.t1	-	AA3_2(40-693)	AA3_e36	13195	Y(1-21)	3
NODE_20_length_497615_cov_39.6.g4231.t1	-	AA3_2(164-764)	AA3_e39	AA3_2+577595	N	3
NODE_20_length_497615_cov_39.6.g4326.t1	-	AA3_1(221-734)	AA3_e4	11420	N	3
NODE_214_length_32075_cov_39.8.g15053.t1	-	AA3_2(66-640)	AA3_e19	AA3_2+407519	N	3
NODE_22_length_485426_cov_39.4.g4536.t1	-	AA3(52-705)	AA3_e44	14598	Y(1-24)	3
NODE_24_length_470446_cov_40.1.g4871.t1	-	AA3_2(93-690)	AA3_e38	AA3_2+6088	N	3
NODE_254_length_20629_cov_49.6.g15353.t1	-	AA3_2(155-568)	AA3_e48	AA3_2+6565	N	3
NODE_25_length_468004_cov_40.1.g5052.t1	-	AA3_2(6-601)	AA3_e39	AA3_2+463048	N	3
NODE_293_length_13416_cov_43.3.g15536.t1	-	AA3(70-487)	AA3_e4	AA3_2+6565	N	3
NODE_29_length_459494_cov_39.8.g5656.t1	-	AA3_2(108-638)	AA3_e27	AA3_2+12315	N	3
NODE_29_length_459494_cov_39.8.g5677.t1	-	AA3_2(69-657)	AA3_e48	AA3_2+12290	N	3
NODE_2_length_1038744_cov_39.5.g405.t1	1.1.3.13	AA3_3(6-642)	AA3_e3	AA3_3+4164	N	3
NODE_2_length_1038744_cov_39.5.g471.t1	-	AA3_2(45-666)	AA3_e44	4084	Y(1-20)	3
NODE_2_length_1038744_cov_39.5.g545.t1	1.1.3.13	AA3_3(13-606)	AA3_e3	AA3_3+13413	N	3
NODE_30_length_454407_cov_40.1.g5734.t1	-	AA3_2(20-580)	AA3_e15	AA3_2+5580	N	3
NODE_31_length_448156_cov_40.5.g5857.t1	-	AA3_2(18-629)	AA3_e34	AA3_2+609194	N	3
NODE_32_length_447871_cov_39.7.g5995.t1	-	AA3_2(39-623)	AA3_e59	AA3_2+14864	Y(1-26)	3
NODE_33_length_445856_cov_40.8.g6129.t1	1.1.3.10	AA3_4(13-549)	AA3_e53	AA3_4+8168	N	3
NODE_33_length_445856_cov_40.8.g6195.t1	-	AA3_2(4-575)	AA3_e19	AA3_2+9579	N	3
NODE_34_length_443152_cov_38.9.g6404.t1	-	AA3_2(33-645)	AA3_e44	591446	Y(1-15)	3
NODE_34_length_443152_cov_38.9.g6406.t1	-	AA3_2(52-629)	AA3_e19	AA3_2+689616	N	3
NODE_37_length_430216_cov_39.8.g6797.t1	-	AA3_2(26-589)	AA3_e15	AA3_2+6523	N	3
NODE_38_length_423329_cov_38.9.g6844.t1	-	AA3_2(26-632)	AA3_e26	8341	Y(1-28)	3
NODE_39_length_422413_cov_39.4.g6918.t1	1.1.3.13	AA3_3(11-585)	AA3_e3	AA3_3+576024	N	3
NODE_39_length_422413_cov_39.4.g6986.t1	-	AA3_2(19-586)	AA3_e34	AA3_2+505402	N	3
NODE_40_length_418504_cov_39.9.g7160.t1	-	AA3_2(266-801)	AA3_e25	AA3_2+13761	Y(1-24)	3
NODE_40_length_418504_cov_39.9.g7163.t1	-	AA3_2(25-636)	AA3_e44	13758	Y(1-21)	3
NODE_41_length_417907_cov_39.4.g7237.t1	-	AA3_2(8-592)	AA3_e39	AA3_2+475322	N	3
NODE_41_length_417907_cov_39.4.g7238.t1	-	AA3_2(53-631)	AA3_e19	AA3_2+491204	Y(1-28)	3
NODE_46_length_390058_cov_39.7.g7831.t1	-	AA3_2(4-531)	AA3_e33	AA3_2+1009	N	3
NODE_47_length_386853_cov_39.4.g8039.t1	-	AA3_2(5-597)	AA3_e39	AA3_2+94476	N	3
NODE_4_length_914631_cov_39.46.g1221.t1	-	AA3_2(29-603)	AA3_e21	AA3_2+12916	Y(1-30)	3
NODE_51_length_363336_cov_39.8.g8412.t1	-	AA3_2(20-587)	AA3_e34	AA3_2+9981	N	3
NODE_51_length_363336_cov_39.8.g8465.t1	-	AA3_2(33-618)	AA3_e59	AA3_2+10112	N	3
NODE_5_length_791896_cov_39.15.g1421.t1	1.1.3.13	AA3_3(12-597)	AA3_e3	AA3_3+437	N	3
NODE_5_length_791896_cov_39.15.g1458.t1	-	AA3_2(40-669)	AA3_e44	479	Y(1-23)	3
NODE_5_length_791896_cov_39.15.g1460.t1	-	AA3_2(5-583)	AA3_e13	AA3_2+495	N	3
NODE_61_length_284252_cov_39.3.g9474.t1	-	AA3_2(18-637)	AA3_e34	AA3_2+445075	N	3
NODE_63_length_277306_cov_40.5.g9611.t1	-	AA3_2(13-542)	AA3_e4	AA3_2+7074	N	3
NODE_65_length_271120_cov_39.6.g9780.t1	1.1.3.13	AA3_3(12-603)	AA3_e3	AA3_3+3888	N	3
NODE_65_length_271120_cov_39.6.g9809.t1	-	AA3_2(48-623)	AA3_e19	AA3_2+154840	Y(1-22)	3
NODE_69_length_254963_cov_39.7.g10076.t1	1.1.3.13	AA3_3(13-599)	AA3_e3	AA3_3+562968	N	3
NODE_70_length_244971_cov_40.6.g10205.t1	-	AA3_2(37-612)	AA3_e48	AA3_2+9788	N	3
NODE_72_length_243327_cov_39.2.g10297.t1	-	AA3_2(79-655)	AA3_e11	AA3_2+7685	N	3
NODE_75_length_227454_cov_39.3.g10482.t1	-	AA3_2(23-589)	AA3_e15	AA3_2+14498	N	3
NODE_75_length_227454_cov_39.3.g10528.t1	-	AA3_2(45-670)	AA3_e44	14454	N	3
NODE_7_length_722546_cov_39.44.g1876.t1	-	AA3(27-611)	AA3_e36	9110	Y(1-54)	3
NODE_7_length_722546_cov_39.44.g1944.t1	-	AA3_1(30-568)	AA3_e58	AA3_1+9039	N	3
NODE_82_length_204427_cov_40.2.g10956.t1	-	AA3_2(30-647)	AA3_e44	4981	N	3
NODE_82_length_204427_cov_40.2.g10976.t1	-	AA3_2(5-591)	AA3_e39	AA3_2+615016	N	3
NODE_87_length_193439_cov_39.6.g11245.t1	-	AA3_2(40-614)	AA3_e19	AA3_2+2042	Y(1-22)	3
NODE_90_length_190792_cov_40.1.g11423.t1	-	AA3_2(110-664)	AA3_e7	AA3_2+9181	N	3
NODE_91_length_190396_cov_39.7.g11531.t1	-	AA3_2(42-607)	AA3_e25	AA3_2+1732	N	3
NODE_9_length_658285_cov_40.06.g2386.t1	-	AA3_2(35-615)	AA3_e48	AA3_2+6565	N	3
NODE_278_length_16641_cov_41.3.g15472.t1	-	AA3_2(8-330)	AA3_e48	N	N	2
NODE_14_length_555689_cov_39.4.g3260.t1	1.1.3.38	AA4(2-499)	AA4_e0	755	N	3
NODE_41_length_417907_cov_39.4.g7294.t1	-	AA4(135-320)	AA4_e1	611481	N	3
NODE_53_length_342958_cov_39.3.g8699.t1	-	AA7(129-331)	AA4_e1	611481	Y(1-38)	3
NODE_91_length_190396_cov_39.7.g11521.t1	1.1.3.38	AA4(32-579)	AA4_e0	460681	N	3
NODE_11_length_627471_cov_40.1.g2673.t1	-	AA5(764-1267)	AA5_e9	AA5_1+1470	Y(1-15)	3
NODE_168_length_83856_cov_39.6.g14382.t1	1.1.3.9|1.1.3.13|1.1.3.-|1.1.3.7|1.1.3.47	AA5_2(48-655)	AA5_e12	AA5_2+CBM32+13374	Y(1-26)	3
NODE_18_length_530453_cov_40.1.g3992.t1	1.1.3.9|1.1.3.13|1.1.3.-|1.1.3.7|1.1.3.47	AA5_2(99-699)	AA5_e12	AA5_2+5496	Y(1-20)	3
NODE_67_length_261807_cov_40.1.g9927.t1	-	AA5(485-995)	AA5_e9	AA5_1+10475	Y(1-69)	3
NODE_2_length_1038744_cov_39.5.g630.t1	-	N	AA5_e0	517523	N	2
NODE_46_length_390058_cov_39.7.g7883.t1	1.6.5.6	AA6(4-196)	AA6_e0	N	N	2
NODE_151_length_97025_cov_40.3.g13957.t1	-	AA7(49-496)	AA7_e3	10734	N	3
NODE_154_length_95159_cov_38.8.g14017.t1	1.1.3.-	AA7(154-363)	AA7_e0	3137	Y(1-21)	3
NODE_1_length_1167642_cov_39.9.g54.t1	1.1.3.-	AA7(49-488)	AA7_e5	9568	Y(1-51)	3
NODE_29_length_459494_cov_39.8.g5689.t1	1.1.3.-	AA7(151-580)	AA7_e4	553054	Y(1-17)	3
NODE_2_length_1038744_cov_39.5.g663.t1	1.1.3.-	AA7(153-337)	AA7_e0	553054	Y(1-19)	3
NODE_38_length_423329_cov_38.9.g6890.t1	1.1.3.-	AA7(133-329)	AA7_e0	CBM91+GH43_11	Y(1-36)	3
NODE_42_length_410101_cov_39.3.g7311.t1	1.1.3.-	AA7(115-322)	AA7_e5	CBM91+GH43_11	Y(1-27)	3
NODE_46_length_390058_cov_39.7.g7836.t1	-	AA7(80-259)	AA7_e3	1001	Y(1-22)	3
NODE_51_length_363336_cov_39.8.g8436.t1	1.1.3.-	AA7(190-615)	AA7_e0	3137	N	3
NODE_53_length_342958_cov_39.3.g8623.t1	1.1.3.-	AA7(39-466)	AA7_e0	284862	N	3
NODE_55_length_322038_cov_38.9.g8897.t1	1.1.3.-	AA7(161-355)	AA7_e0	GH16_3+286626	N	3
NODE_5_length_791896_cov_39.15.g1329.t1	-	AA7(52-498)	AA7_e3	561	Y(1-21)	3
NODE_73_length_242590_cov_40.1.g10374.t1	1.1.3.-	AA7(126-306)	AA7_e4	3137	Y(1-19)	3
NODE_7_length_722546_cov_39.44.g1887.t1	1.1.3.-	AA7(153-589)	AA7_e0	146887	Y(1-29)	3
NODE_105_length_159507_cov_39..g12268.t1	1.1.3.-	AA7(49-486)	AA7_e0	N	N	2
NODE_107_length_152641_cov_38..g12350.t1	1.1.3.-	AA7(62-489)	AA7_e0	N	Y(1-19)	2
NODE_119_length_130650_cov_38..g12834.t1	1.1.3.-	AA7(26-465)	AA7_e0	N	N	2
NODE_130_length_120436_cov_40..g13292.t1	1.1.3.-	AA7(102-296)	AA7_e0	N	N	2
NODE_137_length_111566_cov_39..g13526.t1	1.1.3.-	AA7(66-496)	AA7_e0	N	N	2
NODE_13_length_571487_cov_39.7.g3089.t1	1.1.3.-	AA7(41-482)	AA7_e0	N	N	2
NODE_13_length_571487_cov_39.7.g3144.t1	1.1.3.-	AA7(56-490)	AA7_e0	N	Y(1-20)	2
NODE_14_length_555689_cov_39.4.g3282.t1	1.1.3.-	AA7(131-311)	AA7_e0	N	N	2
NODE_14_length_555689_cov_39.4.g3313.t1	1.1.3.-	AA7(363-791)	AA7_e0	N	N	2
NODE_14_length_555689_cov_39.4.g3315.t1	-	AA7(62-488)	AA7_e3	N	Y(1-30)	2
NODE_14_length_555689_cov_39.4.g3321.t1	1.1.3.-	AA7(1253-1454)	AA7_e0	N	N	2
NODE_158_length_89064_cov_38.6.g14128.t1	1.1.3.-	AA7(50-245)	AA7_e4	N	N	2
NODE_159_length_88161_cov_41.8.g14160.t1	1.1.3.-	AA7(53-478)	AA7_e0	N	N	2
NODE_164_length_86184_cov_36.8.g14284.t1	1.1.3.-	AA7(51-265)	AA7_e0	N	N	2
NODE_165_length_85044_cov_38.8.g14315.t1	-	AA7(77-497)	AA7_e3	N	Y(1-28)	2
NODE_175_length_69600_cov_39.8.g14550.t1	1.1.3.-	AA7(50-252)	AA7_e0	N	N	2
NODE_179_length_65787_cov_39.5.g14633.t1	1.1.3.-	AA7(226-439)	AA7_e0	N	N	2
NODE_17_length_531029_cov_39.6.g3742.t1	1.1.3.-	AA7(39-468)	AA7_e0	N	N	2
NODE_182_length_61965_cov_38.8.g14701.t1	1.1.3.-	AA7(58-488)	AA7_e0	N	Y(1-23)	2
NODE_18_length_530453_cov_40.1.g3879.t1	1.1.3.-	AA7(67-489)	AA7_e0	N	Y(1-22)	2
NODE_1_length_1167642_cov_39.9.g180.t1	1.1.3.-	AA7(39-216)	AA7_e0	N	N	2
NODE_1_length_1167642_cov_39.9.g21.t1	1.1.3.-	AA7(45-259)	AA7_e0	N	N	2
NODE_218_length_30857_cov_39.2.g15082.t1	1.1.3.-	AA7(257-452)	AA7_e0	N	N	2
NODE_24_length_470446_cov_40.1.g4841.t1	1.1.3.-	AA7(120-315)	AA7_e4	N	Y(1-23)	2
NODE_25_length_468004_cov_40.1.g5005.t1	1.1.3.-	AA7(653-1095)	AA7_e0	N	N	2
NODE_28_length_462295_cov_39.5.g5435.t1	1.1.3.-	AA7(31-467)	AA7_e5	N	N	2
NODE_2_length_1038744_cov_39.5.g539.t1	1.1.3.-	AA7(52-482)	AA7_e5	N	Y(1-22)	2
NODE_2_length_1038744_cov_39.5.g562.t1	1.1.3.-	AA7(57-270)	AA7_e0	N	N	2
NODE_2_length_1038744_cov_39.5.g619.t1	1.1.3.-	AA7(56-487)	AA7_e0	N	Y(1-26)	2
NODE_30_length_454407_cov_40.1.g5712.t1	1.1.3.-	AA7(57-274)	AA7_e0	N	Y(1-27)	2
NODE_32_length_447871_cov_39.7.g6062.t1	1.1.3.-	AA7(63-511)	AA7_e0	N	N	2
NODE_350_length_6366_cov_41.17.g15711.t1	1.1.3.-	AA7(148-343)	AA7_e0	N	N	2
NODE_356_length_6086_cov_40.74.g15726.t1	1.1.3.-	AA7(145-335)	AA7_e4	N	N	2
NODE_35_length_430342_cov_40.0.g6442.t1	1.1.3.-	AA7(31-468)	AA7_e0	N	N	2
NODE_37_length_430216_cov_39.8.g6789.t1	1.1.3.-	AA7(380-802)	AA7_e0	N	N	2
NODE_37_length_430216_cov_39.8.g6800.t1	1.1.3.-	AA7(66-231)	AA7_e0	N	N	2
NODE_37_length_430216_cov_39.8.g6808.t1	1.1.3.-	AA7(119-542)	AA7_e4	N	Y(1-21)	2
NODE_41_length_417907_cov_39.4.g7177.t1	1.1.3.-	AA7(75-287)	AA7_e0	N	Y(1-58)	2
NODE_42_length_410101_cov_39.3.g7409.t1	1.1.3.-	AA7(39-462)	AA7_e0	N	Y(1-13)	2
NODE_44_length_403982_cov_40.1.g7603.t1	1.1.3.-	AA7(1293-1484)	AA7_e4	N	N	2
NODE_45_length_399069_cov_39.6.g7702.t1	1.1.3.-	AA7(31-461)	AA7_e0	N	N	2
NODE_46_length_390058_cov_39.7.g7866.t1	1.1.3.-	AA7(39-473)	AA7_e0	N	N	2
NODE_46_length_390058_cov_39.7.g7872.t1	1.1.3.-	AA7(706-913)	AA7_e0	N	N	2
NODE_4_length_914631_cov_39.46.g1212.t1	1.1.3.-	AA7(67-506)	AA7_e0	N	Y(1-27)	2
NODE_50_length_365111_cov_39.9.g8302.t1	1.1.3.-	AA7(48-486)	AA7_e0	N	Y(1-26)	2
NODE_51_length_363336_cov_39.8.g8426.t1	-	AA7(37-442)	AA7_e3	N	N	2
NODE_55_length_322038_cov_38.9.g8877.t1	1.1.3.-	AA7(42-470)	AA7_e0	N	N	2
NODE_58_length_317790_cov_39.4.g9150.t1	1.1.3.-	AA7(32-209)	AA7_e0	N	N	2
NODE_59_length_309405_cov_40.1.g9278.t1	1.1.3.-	AA7(137-561)	AA7_e5	N	Y(1-35)	2
NODE_5_length_791896_cov_39.15.g1396.t1	1.1.3.-	AA7(564-749)	AA7_e0	N	N	2
NODE_6_length_724130_cov_39.44.g1708.t1	1.1.3.-	AA7(39-225)	AA7_e0	N	N	2
NODE_6_length_724130_cov_39.44.g1720.t1	1.1.3.-	AA7(80-310)	AA7_e0	N	N	2
NODE_78_length_217030_cov_39.4.g10766.t1	1.1.3.-	AA7(26-460)	AA7_e0	N	N	2
NODE_7_length_722546_cov_39.44.g1896.t1	1.1.3.-	AA7(258-441)	AA7_e0	N	N	2
NODE_88_length_192500_cov_37.9.g11308.t1	1.1.3.-	AA7(69-484)	AA7_e0	N	Y(1-20)	2
NODE_89_length_192247_cov_38.9.g11382.t1	1.1.3.-	AA7(58-282)	AA7_e0	N	Y(1-23)	2
NODE_93_length_183531_cov_39.7.g11634.t1	1.1.3.-	AA7(60-486)	AA7_e0	N	Y(1-22)	2
NODE_95_length_179694_cov_40.1.g11760.t1	1.1.3.-	AA7(40-458)	AA7_e0	N	N	2
NODE_97_length_176688_cov_40.3.g11869.t1	1.1.3.-	AA7(55-265)	AA7_e0	N	Y(1-19)	2
NODE_99_length_172734_cov_39.8.g11937.t1	1.1.3.-	AA7(58-270)	AA7_e0	N	Y(1-20)	2
NODE_9_length_658285_cov_40.06.g2387.t1	1.1.3.-	AA7(78-504)	AA7_e0	N	Y(1-19)	2
NODE_145_length_102945_cov_39..g13775.t1	1.1.99.18|-	AA8(23-199)+AA3_1(232-771)	AA8_e5+AA3_e61	AA3_1+AA8+2482	Y(1-18)	3
NODE_19_length_521349_cov_39.1.g4100.t1	1.1.99.18|-	AA8(27-204)+AA3_1(240-774)	AA8_e5+AA3_e61	AA3_1+AA8+8637	Y(1-21)	3
NODE_1_length_1167642_cov_39.9.g74.t1	-	AA8(43-218)	AA8_e0	9588	Y(1-30)	3
NODE_31_length_448156_cov_40.5.g5889.t1	1.1.99.18	AA8(30-220)+AA3_1(247-797)	AA8_e5+AA3_e46	AA3_1+CBM1+AA8+5027	Y(1-23)	3
NODE_71_length_244362_cov_40.7.g10269.t1	1.1.99.18	AA8(27-206)+AA3_1(241-782)	AA8_e5+AA3_e46	AA3_1+AA8+6779	Y(1-24)	3
NODE_79_length_214242_cov_40.0.g10785.t1	-	AA8(26-204)	AA8_e3	15253	N	3
NODE_183_length_59446_cov_40.9.g14720.t1	-	AA8(28-210)	AA8_e4	N	Y(1-23)	2
NODE_55_length_322038_cov_38.9.g8904.t1	1.1.99.18	AA8(955-1143)	AA8_e5	N	N	2							e46
NODE_9_length_658285_cov_40.06.g2311.t1	1.1.99.18	AA8(41-201)	AA8_e1	N	Y(1-24)	2
NODE_115_length_139417_cov_39..g12670.t1	1.14.99.56|1.14.99.54	AA9(9-230)	AA9_e20	8510	Y(1-22)	3
NODE_157_length_90520_cov_37.2.g14117.t1	1.14.99.54|1.14.99.56	AA9(378-567)	AA9_e6	AA9	N	3
NODE_179_length_65787_cov_39.5.g14636.t1	1.14.99.54|1.14.99.56	AA9(820-1005)	AA9_e7	9778	N	3
NODE_17_length_531029_cov_39.6.g3753.t1	-	AA9(68-275)	AA9_e30	14729	N	3
NODE_187_length_54158_cov_38.8.g14783.t1	1.14.99.54|1.14.99.56	AA9(6-214)	AA9_e7	15165	Y(1-30)	3
NODE_23_length_478147_cov_39.2.g4729.t1	-	AA9(6-209)	AA9_e41	AA9+1743	N	3
NODE_288_length_15630_cov_38.1.g15518.t1	-	AA9(8-228)	AA9_e1	5109	Y(1-35)	3
NODE_29_length_459494_cov_39.8.g5603.t1	1.14.99.54|1.14.99.56	AA9(14-237)	AA9_e14	12364	N	3
NODE_2_length_1038744_cov_39.5.g397.t1	1.14.99.56|1.14.99.54	AA9(350-569)	AA9_e20	AA9+CBM1	Y(1-20)	3
NODE_2_length_1038744_cov_39.5.g529.t1	1.14.99.54|1.14.99.56	AA9(10-234)	AA9_e15	4025	Y(1-22)	3
NODE_31_length_448156_cov_40.5.g5956.t1	-	AA9(107-272)	AA9_e5	5083	Y(1-34)	3
NODE_35_length_430342_cov_40.0.g6419.t1	-	AA9(8-217)	AA9_e24	11894	N	3
NODE_36_length_430240_cov_40.0.g6604.t1	1.14.99.54|1.14.99.56	AA9(8-228)	AA9_e46	10210	Y(1-22)	3
NODE_37_length_430216_cov_39.8.g6768.t1	-	AA9(6-218)	AA9_e47	6473	N	3
NODE_3_length_1018078_cov_40.0.g855.t1	1.14.99.54|1.14.99.56	AA9(777-1003)	AA9_e46	AA9+1254	N	3
NODE_45_length_399069_cov_39.6.g7737.t1	1.14.99.56|1.14.99.54	AA9(6-224)	AA9_e31	10057	N	3
NODE_4_length_914631_cov_39.46.g1142.t1	1.14.99.54	AA9(9-209)	AA9_e36	12828	Y(1-21)	3
NODE_52_length_356738_cov_40.4.g8501.t1	-	AA9(9-232)	AA9_e12	AA9+15159	Y(1-21)	3
NODE_52_length_356738_cov_40.4.g8618.t1	-	AA9(12-235)	AA9_e48	15060	N	3
NODE_54_length_328049_cov_39.9.g8775.t1	-	AA9(7-224)	AA9_e4	12594	N	3
NODE_71_length_244362_cov_40.7.g10268.t1	1.14.99.54	AA9(8-209)	AA9_e36	6780	Y(1-20)	3
NODE_75_length_227454_cov_39.3.g10487.t1	1.14.99.54	AA9(8-228)	AA9_e16	14493	Y(1-22)	3
NODE_75_length_227454_cov_39.3.g10496.t1	1.14.99.56|1.14.99.54	AA9(8-226)	AA9_e20	14484	Y(1-22)	3
NODE_79_length_214242_cov_40.0.g10823.t1	-	AA9(1064-1288)	AA9_e29	15210	N	3
NODE_80_length_211481_cov_39.3.g10886.t1	1.14.99.54	AA9(8-219)	AA9_e9	6019	N	3
NODE_95_length_179694_cov_40.1.g11759.t1	1.14.99.56	AA9(7-221)	AA9_e23	4777	N	3
NODE_151_length_97025_cov_40.3.g13959.t1	1.14.99.54|1.14.99.56	AA9(7-122)	AA9_e14	N	N	2
NODE_211_length_34017_cov_38.8.g15026.t1	1.14.99.54|1.14.99.56	AA9(10-120)	AA9_e14	N	Y(1-19)	2
NODE_58_length_317790_cov_39.4.g9196.t1	-	CBM13(24-171)	CBM13_e152	N	N	2
NODE_104_length_161716_cov_40..g12199.t1	-	GH16_19(109-273)	CBM18_e25+GH16_e15	GH16_19+CBM18+12693	Y(1-21)	3
NODE_15_length_552831_cov_39.1.g3474.t1	3.2.1.14	GH18(334-679)	CBM18_e13+GH18_e72	CBM50+CBM18+169959	N	3
NODE_78_length_217030_cov_39.4.g10715.t1	-	GH18(191-542)	CBM18_e27+GH18_e252	CBM18+CBM18+3226	N	3
NODE_89_length_192247_cov_38.9.g11378.t1	3.2.1.14	GH18(505-847)	CBM18_e13+GH18_e72	CBM50+CBM18+324867	N	3
NODE_30_length_454407_cov_40.1.g5730.t1	3.2.1.3	N	CBM20_e31	503182	Y(1-48)	2
NODE_53_length_342958_cov_39.3.g8695.t1	-	CBM21(492-596)	CBM21_e9	12045	N	3
NODE_13_length_571487_cov_39.7.g3062.t1	2.4.1.18	GH13_8(328-650)	CBM48_e32+GH13_e20	GH13_8+GH13_8+9332	N	3
NODE_166_length_84714_cov_40.6.g14340.t1	-	N	CBM48_e18	13137	N	2
NODE_180_length_64468_cov_40.1.g14647.t1	-	N	CBM50_e566	CBM50+CBM50+CBM18+CBM18+4395	Y(1-25)	2
NODE_74_length_232839_cov_40.5.g10438.t1	-	N	CBM50_e307	510177	N	2
NODE_32_length_447871_cov_39.7.g6006.t1	-	CBM63(138-209)	CBM63_e9	14877	Y(1-21)	3
NODE_90_length_190792_cov_40.1.g11468.t1	-	N	CBM66_e12	CBM0	N	2
NODE_14_length_555689_cov_39.4.g3198.t1	3.2.1.40|3.1.1.73	CBM67(154-328)+GH78(350-895)	CBM67_e28+GH78_e80	689	N	3
NODE_1_length_1167642_cov_39.9.g107.t1	-	CBM67(12-194)+GH78(286-756)	CBM67_e14+GH78_e73	9619	N	3
NODE_34_length_443152_cov_38.9.g6376.t1	-	CBM67(136-319)+GH78(349-839)	CBM67_e27+GH78_e41	511741	N	3
NODE_40_length_418504_cov_39.9.g7100.t1	3.2.1.40|-	CBM67(155-330)+GH78(358-881)	CBM67_e28+GH78_e16	13823	N	3
NODE_52_length_356738_cov_40.4.g8562.t1	-	CBM67(15-154)+GH78(247-763)	CBM67_e14+GH78_e23	15096	N	3
NODE_76_length_226772_cov_39.5.g10561.t1	3.2.1.40|-	CBM67(183-365)+GH78(396-895)+CBM67(1079-1261)+GH78(1283-1782)	CBM67_e27+GH78_e41+CBM67_e28+GH78_e32	8887	N	3
NODE_14_length_555689_cov_39.4.g3170.t1	3.1.1.72	CE1(87-275)	CE1_e20	662	N	3
NODE_17_length_531029_cov_39.6.g3803.t1	3.1.1.72|3.2.1.8	CE1(28-213)	CE1_e24	14776	N	3
NODE_209_length_34631_cov_39.2.g15013.t1	3.1.1.72	CE1(46-241)	CE1_e4	654170	Y(1-31)	3
NODE_210_length_34306_cov_38.8.g15024.t1	3.1.1.72	CE1(47-235)	CE1_e4	13608	Y(1-19)	3
NODE_29_length_459494_cov_39.8.g5544.t1	-	CE1(35-240)	CE1_e34	12439	Y(1-31)	3
NODE_34_length_443152_cov_38.9.g6266.t1	-	CE1(35-237)	CE1_e39	2330	Y(1-28)	3
NODE_20_length_497615_cov_39.6.g4316.t1	-	CE1(63-268)	CE1_e11	N	N	2
NODE_242_length_23356_cov_42.0.g15280.t1	-	CE1(38-225)	CE1_e37	N	Y(1-29)	2
NODE_160_length_87780_cov_39.6.g14188.t1	3.1.1.-	CE12(35-248)	CE12_e43	10916	Y(1-20)	3
NODE_1_length_1167642_cov_39.9.g368.t1	-	CE12(721-909)	CE12_e61	13148	N	3
NODE_65_length_271120_cov_39.6.g9733.t1	3.1.1.-	CE12(29-252)	CE12_e43	114788	N	3
NODE_72_length_243327_cov_39.2.g10308.t1	-	CE12(34-229)	CE12_e61	7695	Y(1-26)	3
NODE_78_length_217030_cov_39.4.g10759.t1	3.1.1.-	CE12(21-238)	CE12_e43	540938	Y(1-20)	3
NODE_90_length_190792_cov_40.1.g11482.t1	-	CE12(613-797)	CE12_e13	2989	N	3
NODE_210_length_34306_cov_38.8.g15022.t1	3.1.1.-	CE15(84-399)	CE15_e15	13610	Y(1-20)	3
NODE_23_length_478147_cov_39.2.g4723.t1	3.1.1.-	CE15(42-363)	CE15_e22	211376	N	3
NODE_52_length_356738_cov_40.4.g8619.t1	3.1.1.-	CE15(43-364)	CE15_e22	15059	N	3
NODE_12_length_589240_cov_39.5.g2961.t1	3.1.1.6	CE16(37-295)	CE16_e0	11623	Y(1-26)	3
NODE_15_length_552831_cov_39.1.g3480.t1	-	CE16(33-332)	CE16_e2	499493	Y(1-23)	3
NODE_1_length_1167642_cov_39.9.g351.t1	-	CE16(34-336)	CE16_e2	13156	Y(1-24)	3
NODE_30_length_454407_cov_40.1.g5733.t1	-	CE16(21-323)	CE16_e2	8502	N	3
NODE_36_length_430240_cov_40.0.g6645.t1	-	CE16(25-276)	CE16_e3	10251	Y(1-20)	3
NODE_45_length_399069_cov_39.6.g7758.t1	-	CE16(2240-2541)	CE16_e2	10422	N	3
NODE_82_length_204427_cov_40.2.g10997.t1	-	CE16(322-558)	CE16_e1	25099	N	3
NODE_88_length_192500_cov_37.9.g11314.t1	-	CE16(39-318)	CE16_e2	12444	Y(1-22)	3
NODE_9_length_658285_cov_40.06.g2272.t1	3.1.1.6	CE16(133-442)	CE16_e10	6669	N	3
NODE_117_length_137625_cov_39..g12754.t1	-	CE16(1-140)	CE16_e4	N	N	2
NODE_37_length_430216_cov_39.8.g6696.t1	-	CE2(195-404)	CE2_e17	CE2+7167	Y(1-24)	3
NODE_104_length_161716_cov_40..g12185.t1	3.2.1.59|-	CE3(68-275)+CBM24(944-1017)	CE3_e28+CBM24_e0	4330	Y(1-24)	3
NODE_28_length_462295_cov_39.5.g5500.t1	-	CE3(3091-3283)	CE3_e28	149642	N	3
NODE_32_length_447871_cov_39.7.g6102.t1	-	CE3(55-248)	CE3_e30	283441	Y(1-23)	3
NODE_47_length_386853_cov_39.4.g7952.t1	-	CE3(375-564)	CE3_e27	301141	N	3
NODE_4_length_914631_cov_39.46.g1201.t1	-	CE3(24-219)	CE3_e8	12896	Y(1-20)	3
NODE_52_length_356738_cov_40.4.g8508.t1	-	CE3(97-297)	CE3_e14	187847	Y(1-44)	3
NODE_109_length_150390_cov_38..g12406.t1	-	CE3(1200-1402)	CE3_e20	N	N	2
NODE_149_length_99536_cov_40.9.g13901.t1	-	CE3(99-292)	CE3_e20	N	N	2
NODE_175_length_69600_cov_39.8.g14548.t1	-	CE3(310-545)	CE3_e17	N	N	2
NODE_29_length_459494_cov_39.8.g5572.t1	-	CE3(36-227)	CE3_e20	N	N	2
NODE_50_length_365111_cov_39.9.g8344.t1	-	CE3(102-278)	CE3_e14	N	N	2
NODE_9_length_658285_cov_40.06.g2303.t1	-	CE3(41-235)	CE3_e14	N	Y(1-24)	2
NODE_189_length_52958_cov_40.6.g14814.t1	-	CE4(171-300)	CE4_e161	CBM18+CE4+864	Y(1-21)	3
NODE_3_length_1018078_cov_40.0.g837.t1	-	CE4(597-717)	CE4_e329	7203	Y(1-23)	3
NODE_43_length_409916_cov_39.5.g7487.t1	-	CE4(44-173)	CE4_e357	502337	N	3
NODE_44_length_403982_cov_40.1.g7636.t1	-	CE4(155-281)	CE4_e60	CBM18+CBM18+CE4+5340	Y(1-20)	3
NODE_6_length_724130_cov_39.44.g1806.t1	3.5.1.41	CE4(97-225)	CE4_e46	4370	N	3
NODE_70_length_244971_cov_40.6.g10184.t1	-	CE4(217-339)	CE4_e66	CE4+9809	N	3
NODE_10_length_633613_cov_38.9.g2471.t1	-	CE4(44-149)	CE4_e119	N	N	2
NODE_52_length_356738_cov_40.4.g8570.t1	3.5.1.41	CE4(287-415)	CE4_e46	N	N	2
NODE_91_length_190396_cov_39.7.g11528.t1	-	CE4(92-197)	CE4_e281	N	N	2
NODE_86_length_198208_cov_39.8.g11198.t1	3.5.1.41	N	CE4_e177	2573	N	2
NODE_134_length_115927_cov_40..g13416.t1	3.5.1.41	N	CE4_e177	5280	N	2
NODE_106_length_157210_cov_39..g12289.t1	3.1.1.74	CE5(31-223)	CE5_e27	201879	Y(1-20)	3
NODE_10_length_633613_cov_38.9.g2415.t1	-	CE5(60-232)	CE5_e10	3235	Y(1-24)	3
NODE_179_length_65787_cov_39.5.g14625.t1	-	CE5(41-212)	CE5_e10	9769	Y(1-19)	3
NODE_24_length_470446_cov_40.1.g4961.t1	-	CE5(29-217)	CE5_e49	6180	N	3
NODE_34_length_443152_cov_38.9.g6371.t1	3.1.1.74	CE5(47-220)	CE5_e22	2191	Y(1-19)	3
NODE_36_length_430240_cov_40.0.g6618.t1	-	CE5(70-242)	CE5_e57	10227	Y(1-19)	3
NODE_61_length_284252_cov_39.3.g9398.t1	3.1.1.74	CE5(127-295)	CE5_e39	4480	Y(1-31)	3
NODE_7_length_722546_cov_39.44.g1863.t1	3.1.1.74	CE5(41-217)	CE5_e22	9125	N	3
NODE_85_length_198654_cov_39.2.g11173.t1	-	CE5(43-215)	CE5_e10	11443	Y(1-19)	3
NODE_93_length_183531_cov_39.7.g11641.t1	-	CE5(40-212)	CE5_e57	8420	Y(1-16)	3
NODE_96_length_179526_cov_40.3.g11799.t1	3.1.1.74	CE5(296-468)	CE5_e39	4742	N	3
NODE_96_length_179526_cov_40.3.g11803.t1	-	CE5(28-230)	CE5_e42	4736	Y(1-22)	3
NODE_15_length_552831_cov_39.1.g3467.t1	-	CE5(8-176)	CE5_e18	N	N	2
NODE_43_length_409916_cov_39.5.g7495.t1	-	CE5(29-245)	CE5_e49	N	Y(1-29)	2
NODE_78_length_217030_cov_39.4.g10708.t1	3.1.1.74	CE5(61-241)	CE5_e39	N	Y(1-49)	2
NODE_7_length_722546_cov_39.44.g1877.t1	3.1.1.74	CE5(43-209)	CE5_e39	N	Y(1-23)	2
NODE_15_length_552831_cov_39.1.g3352.t1	-	CE8(31-306)	CE8_e40	3710	Y(1-19)	3
NODE_209_length_34631_cov_39.2.g15010.t1	-	CE8(328-586)+CE8(764-1043)+CE8(1120-1421)+CE8(1483-1776)+CE8(1840-2127)	CE8_e46+CE8_e46+CE8_e46+CE8_e46+CE8_e46	CE8+CE8+CE8+CE8+342	N	3
NODE_247_length_22713_cov_38.1.g15309.t1	-	CE8(71-403)	CE8_e26	10522	N	3
NODE_36_length_430240_cov_40.0.g6595.t1	-	CE8(27-305)	CE8_e40	10202	Y(1-42)	3
NODE_6_length_724130_cov_39.44.g1672.t1	-	CE8(61-351)	CE8_e26	4299	Y(1-20)	3
NODE_22_length_485426_cov_39.4.g4583.t1	-	CE9(23-413)	CE9_e4	14286	N	3
NODE_103_length_165293_cov_40..g12138.t1	3.2.1.21	GH1(2-472)	GH1_e105	26663	N	3
NODE_25_length_468004_cov_40.1.g5112.t1	-	GH1(128-574)	GH1_e55	143066	N	3
NODE_6_length_724130_cov_39.44.g1799.t1	-	GH1(270-688)	GH1_e55	4379	N	3
NODE_89_length_192247_cov_38.9.g11396.t1	3.2.1.21	GH1(11-484)	GH1_e105	14520	N	3
NODE_209_length_34631_cov_39.2.g15011.t1	3.2.1.8	GH10(53-345)	GH10_e64	593817	Y(1-18)	3
NODE_23_length_478147_cov_39.2.g4818.t1	3.2.1.8	GH10(31-326)	GH10_e64	1635	Y(1-17)	3
NODE_40_length_418504_cov_39.9.g7110.t1	3.2.1.8	GH10(30-324)	GH10_e64	13812	Y(1-18)	3
NODE_69_length_254963_cov_39.7.g10109.t1	3.2.1.8	GH10(23-334)	GH10_e40	2752	Y(1-29)	3
NODE_9_length_658285_cov_40.06.g2275.t1	3.2.1.8	GH10(23-340)	GH10_e67	6666	N	3
NODE_12_length_589240_cov_39.5.g2901.t1	-	GH105(38-395)	GH105_e20	11752	Y(1-25)	3
NODE_58_length_317790_cov_39.4.g9128.t1	-	GH105(67-444)	GH105_e34	3027	Y(1-21)	3
NODE_67_length_261807_cov_40.1.g9944.t1	-	GH105(47-369)	GH105_e57	10458	N	3
NODE_17_length_531029_cov_39.6.g3811.t1	-	GH106(33-778)	GH106_e15	14782	N	3
NODE_24_length_470446_cov_40.1.g4885.t1	-	GH106(28-610)	GH106_e15	38	Y(1-24)	3
NODE_27_length_463335_cov_40.8.g5397.t1	-	GH106(719-1665)	GH106_e25	6941	N	3
NODE_4_length_914631_cov_39.46.g1301.t1	-	GH106(38-918)	GH106_e19+GH106_e31	12520	Y(1-24)	3
NODE_5_length_791896_cov_39.15.g1340.t1	-	GH106(38-820)	GH106_e15	288	Y(1-26)	3
NODE_75_length_227454_cov_39.3.g10539.t1	-	GH106(283-1196)	GH106_e19	14442	Y(1-20)	3
NODE_9_length_658285_cov_40.06.g2365.t1	-	GH106(28-786)	GH106_e15	620960	Y(1-24)	3
NODE_105_length_159507_cov_39..g12232.t1	-	GH188(2-147)	GH109_e7	N	N	2
NODE_17_length_531029_cov_39.6.g3826.t1	3.2.1.8	GH11(44-213)	GH11_e16	14796	Y(1-20)	3
NODE_40_length_418504_cov_39.9.g7061.t1	3.2.1.8	GH11(476-643)	GH11_e17	13877	N	3
NODE_46_length_390058_cov_39.7.g7823.t1	3.2.1.8	GH11(133-310)	GH11_e8	74571	N	3
NODE_64_length_273701_cov_39.6.g9720.t1	3.2.1.8	GH11(46-221)	GH11_e8	7328	Y(1-21)	3
NODE_21_length_489416_cov_40.3.g4522.t1	3.2.1.109	GH114(44-276)	GH114_e25	14005	Y(1-30)	3
NODE_117_length_137625_cov_39..g12758.t1	3.2.1.131	GH115(21-621)	GH115_e0	4547	N	3
NODE_125_length_124160_cov_39..g13080.t1	3.2.1.131	GH115(47-713)	GH115_e0	13566	N	3
NODE_147_length_101106_cov_39..g13816.t1	3.2.1.131	GH115(243-670)	GH115_e0	3449	N	3
NODE_40_length_418504_cov_39.9.g7152.t1	3.2.1.131|-	GH115(372-712)	GH115_e1+GH115_e0	13770	Y(1-21)	3
NODE_136_length_113825_cov_39..g13497.t1	-	GH12(232-377)	GH12_e32	15205	N	3
NODE_55_length_322038_cov_38.9.g8840.t1	-	GH12(260-405)	GH12_e15	2629	Y(1-21)	3
NODE_157_length_90520_cov_37.2.g14107.t1	-	GH125(75-496)	GH125_e2	3477	Y(1-29)	3
NODE_22_length_485426_cov_39.4.g4596.t1	-	GH125(27-418)	GH125_e2	14297	N	3
NODE_4_length_914631_cov_39.46.g1162.t1	-	GH125(92-526)	GH125_e2	12846	Y(1-22)	3
NODE_4_length_914631_cov_39.46.g1053.t1	3.2.1.185	GH127(18-565)	GH127_e0	12744	N	3
NODE_137_length_111566_cov_39..g13518.t1	-	GH128(49-286)	GH128_e26	14575	Y(1-23)	3
NODE_32_length_447871_cov_39.7.g6116.t1	-	GH128(178-391)	GH128_e34	15011	N	3
NODE_4_length_914631_cov_39.46.g1144.t1	-	GH128(42-276)	GH128_e2	12829	Y(1-18)	3
NODE_5_length_791896_cov_39.15.g1462.t1	-	GH128(59-270)	GH128_e17	N	Y(1-20)	2
NODE_135_length_114986_cov_40..g13458.t1	5.4.99.11|3.2.1.20|3.2.1.10|3.2.1.-|3.2.1.70	GH13_40(35-394)	GH13_e122	GH13_40+492940	N	3
NODE_135_length_114986_cov_40..g13459.t1	5.4.99.11|3.2.1.20|3.2.1.10|3.2.1.-|3.2.1.70	GH13_40(70-446)	GH13_e122	GH13_40+481898	N	3
NODE_18_length_530453_cov_40.1.g4008.t1	5.4.99.11|3.2.1.20|3.2.1.10|3.2.1.-|3.2.1.70	GH13_40(41-401)	GH13_e122	GH13_40+5510	N	3
NODE_43_length_409916_cov_39.5.g7429.t1	3.2.1.10	GH13_40(42-401)	GH13_e151	GH13_40+65	N	3
NODE_4_length_914631_cov_39.46.g1122.t1	5.4.99.11|3.2.1.20|3.2.1.10|3.2.1.-|3.2.1.70	GH13_40(75-436)	GH13_e122	GH13_40+12808	N	3
NODE_5_length_791896_cov_39.15.g1387.t1	3.2.1.1|1.14.99.55	GH13_1(54-355)+CBM20(503-593)	GH13_e124+CBM20_e25	CBM20+GH13_1+528	Y(1-18)	3
NODE_7_length_722546_cov_39.44.g1870.t1	3.2.1.1|3.2.1.116|2.4.1.-	GH13_5(39-381)	GH13_e173	GH13_5+9116	N	3
NODE_92_length_189226_cov_39.8.g11586.t1	2.4.1.25|3.2.1.33	GH13_25(169-316)+GH13_25(495-713)+GH133(1078-1534)	GH13_e153+GH133_e0	GH133+GH13_25+843	N	3
NODE_126_length_122363_cov_40..g13149.t1	3.2.1.1|3.2.1.116|2.4.1.-	GH13_5(5-325)	GH13_e173	N	N	2
NODE_12_length_589240_cov_39.5.g2869.t1	3.2.1.-	GH131(15-254)	GH131_e5	11778	N	3
NODE_32_length_447871_cov_39.7.g6004.t1	3.2.1.-	GH131(22-262)	GH131_e5	GH131+466215	N	3
NODE_43_length_409916_cov_39.5.g7526.t1	-	GH132(114-424)	GH132_e2	1801	N	3
NODE_6_length_724130_cov_39.44.g1605.t1	-	GH132(30-316)	GH132_e1	4232	Y(1-23)	3
NODE_15_length_552831_cov_39.1.g3323.t1	3.2.1.4|-	GH135(41-273)+GH5_5(666-941)	GH135_e12+GH5_e137	609183	Y(1-31)	3
NODE_20_length_497615_cov_39.6.g4264.t1	-	GH135(54-289)	GH135_e30	11155	N	3
NODE_20_length_497615_cov_39.6.g4265.t1	-	GH135(11-293)	GH135_e8	11156	N	3
NODE_6_length_724130_cov_39.44.g1764.t1	-	GH135(1-138)+GH135(164-402)	GH135_e30+GH135_e30	GH135	N	3
NODE_113_length_142588_cov_39..g12622.t1	-	GH140(861-1347)	GH140_e15	14669	N	3
NODE_87_length_193439_cov_39.6.g11246.t1	-	GH140(242-511)	GH140_e11	2043	N	3
NODE_29_length_459494_cov_39.8.g5696.t1	-	GH142(34-510)	GH142_e2	12267	Y(1-21)	3
NODE_29_length_459494_cov_39.8.g5624.t1	-	GH146(41-555)	GH146_e5	12349	Y(1-23)	3
NODE_112_length_146137_cov_39..g12559.t1	-	GH15(289-666)	GH15_e38	1885	N	3
NODE_32_length_447871_cov_39.7.g6069.t1	3.2.1.3|1.14.99.55	GH15(58-467)+CBM20(551-641)	GH15_e31+CBM20_e25	CBM20+14951	N	3
NODE_6_length_724130_cov_39.44.g1758.t1	3.2.1.3	GH15(47-462)+CBM20(514-601)	GH15_e31+CBM20_e31	CBM20+579679	Y(1-26)	3
NODE_88_length_192500_cov_37.9.g11346.t1	3.2.1.3	GH15(49-457)	GH15_e31	12479	Y(1-22)	3
NODE_128_length_121457_cov_39..g13222.t1	-	GH152(70-336)	GH152_e10	9871	Y(1-26)	3
NODE_229_length_27632_cov_40.3.g15184.t1	-	GH154(16-377)	GH154_e10	8488	N	3
NODE_39_length_422413_cov_39.4.g6955.t1	-	GH154(26-374)	GH154_e10	11024	N	3
NODE_132_length_118819_cov_39..g13331.t1	-	GH16_1(46-287)	GH16_e68	GH16_1+4887	N	3
NODE_143_length_106899_cov_39..g13705.t1	-	GH16_1(64-290)	GH16_e109	GH16_1+1867	Y(1-18)	3
NODE_14_length_555689_cov_39.4.g3162.t1	-	GH16_22(94-311)	GH16_e179	GH16_22+654	Y(1-25)	3
NODE_23_length_478147_cov_39.2.g4775.t1	3.2.1.39|3.2.1.-|2.4.1.-	GH16_1(88-327)	GH16_e312	GH16_1+572783	Y(1-22)	3
NODE_27_length_463335_cov_40.8.g5289.t1	-	GH16_23(115-308)	GH16_e100	GH16_23+5889	Y(1-26)	3
NODE_33_length_445856_cov_40.8.g6222.t1	-	GH16_1(74-307)	GH16_e226	GH16_1+6308	N	3
NODE_38_length_423329_cov_38.9.g6873.t1	-	GH16_1(309-543)	GH16_e91	GH16_1+8316	N	3
NODE_40_length_418504_cov_39.9.g7145.t1	-	GH16_18(72-228)	GH16_e153	GH16_18+13776	Y(1-24)	3
NODE_421_length_3032_cov_35.51.g15813.t1	-	GH16_22(90-289)	GH16_e122	GH16_22+14671	N	3
NODE_43_length_409916_cov_39.5.g7497.t1	3.2.1.39	GH16_3(31-291)	GH16_e303	GH16_3+15302	N	3
NODE_43_length_409916_cov_39.5.g7527.t1	2.4.1.-|3.2.1.39	GH16_18(131-252)	GH16_e159	1802	N	3
NODE_46_length_390058_cov_39.7.g7943.t1	-	GH16_18(69-224)	GH16_e274	GH16_18+881	Y(1-22)	3
NODE_4_length_914631_cov_39.46.g1210.t1	-	GH16_18(67-222)	GH16_e200	GH16_18+12905	Y(1-19)	3
NODE_50_length_365111_cov_39.9.g8309.t1	-	GH16_22(589-766)	GH16_e122	GH16_22+5835	N	3
NODE_52_length_356738_cov_40.4.g8523.t1	2.4.1.-	GH16_18(48-213)	GH16_e300	GH16_18+CBM18+15137	N	3
NODE_54_length_328049_cov_39.9.g8768.t1	-	GH16_22(91-304)	GH16_e291	GH16_22+585727	Y(1-23)	3
NODE_56_length_320279_cov_39.6.g9005.t1	-	GH16_18(70-226)	GH16_e149	GH16_18+10342	Y(1-22)	3
NODE_64_length_273701_cov_39.6.g9723.t1	3.2.1.181	GH16_10(41-234)	GH16_e289	GH16_10+7325	Y(1-23)	3
NODE_67_length_261807_cov_40.1.g9937.t1	3.2.1.39	GH16_4(136-454)	GH16_e102	GH16_4+10465	N	3
NODE_72_length_243327_cov_39.2.g10320.t1	-	GH16_10(49-239)	GH16_e29	GH16_10+7700	N	3
NODE_78_length_217030_cov_39.4.g10757.t1	3.2.1.6	GH16_3(33-281)	GH16_e87	GH16_3+2136	Y(1-21)	3
NODE_181_length_64113_cov_39.4.g14677.t1	-	GH17(50-308)	GH17_e7	4585	Y(1-33)	3
NODE_27_length_463335_cov_40.8.g5276.t1	-	GH17(176-421)	GH17_e14	5903	Y(1-19)	3
NODE_97_length_176688_cov_40.3.g11872.t1	3.2.1.-|2.4.1.-	GH17(451-720)	GH17_e67	2489	N	3
NODE_11_length_627471_cov_40.1.g2643.t1	3.2.1.-	N	GH17_e33	1443	N	2
NODE_13_length_571487_cov_39.7.g3083.t1	-	N	GH17_e57	9350	N	2
NODE_103_length_165293_cov_40..g12162.t1	-	GH18(8-334)	GH18_e107	12984	N	3
NODE_114_length_141757_cov_39..g12653.t1	3.2.1.14	GH18(328-668)	GH18_e20	GH18	N	3
NODE_116_length_138182_cov_40..g12750.t1	3.2.1.14	GH18(224-572)	GH18_e232	CBM18+CBM18+CBM18+CBM18+1597865	N	3
NODE_132_length_118819_cov_39..g13343.t1	-	GH18(206-554)	GH18_e61	CBM18+GH18	Y(1-37)	3
NODE_144_length_104364_cov_40..g13736.t1	-	GH18(19-326)	GH18_e143	GH18	N	3
NODE_14_length_555689_cov_39.4.g3229.t1	3.2.1.14	GH18(29-277)	GH18_e94	GH18+721	Y(1-22)	3
NODE_154_length_95159_cov_38.8.g14008.t1	-	GH18(86-433)	GH18_e61	CBM18+303832	Y(1-27)	3
NODE_17_length_531029_cov_39.6.g3866.t1	3.2.1.14	GH18(159-508)	GH18_e20	14814	N	3
NODE_183_length_59446_cov_40.9.g14710.t1	-	GH18(209-569)	GH18_e61	5349	N	3
NODE_1_length_1167642_cov_39.9.g128.t1	3.2.1.-	GH18(24-424)	GH18_e227	CBM18+GH18	Y(1-18)	3
NODE_1_length_1167642_cov_39.9.g285.t1	-	GH18(10-264)	GH18_e61	CBM18+13226	N	3
NODE_20_length_497615_cov_39.6.g4258.t1	-	GH18(99-455)	GH18_e61	CBM18+CBM18+265981	N	3
NODE_20_length_497615_cov_39.6.g4314.t1	-	GH18(188-554)	GH18_e170	CBM18+CBM18+11227	Y(1-25)	3
NODE_25_length_468004_cov_40.1.g5010.t1	-	GH18(99-434)	GH18_e318	CBM18+CBM18+520437	N	3
NODE_27_length_463335_cov_40.8.g5319.t1	3.2.1.96	GH18(29-332)	GH18_e169	5864	N	3
NODE_38_length_423329_cov_38.9.g6837.t1	3.2.1.14	GH18(136-488)	GH18_e253	CBM18+GH18	Y(1-30)	3
NODE_39_length_422413_cov_39.4.g6920.t1	3.2.1.96	GH18(37-229)	GH18_e169	11080	N	3
NODE_41_length_417907_cov_39.4.g7291.t1	3.2.1.14	GH18(143-483)	GH18_e253	CBM18+CBM18+11881	N	3
NODE_42_length_410101_cov_39.3.g7304.t1	3.2.1.14	GH18(37-386)	GH18_e272	161	Y(1-28)	3
NODE_47_length_386853_cov_39.4.g7976.t1	-	GH18(254-407)	GH18_e170	CBM18+CBM18+8016	Y(1-25)	3
NODE_52_length_356738_cov_40.4.g8592.t1	3.2.1.-	GH18(9-343)	GH18_e227	15091	N	3
NODE_53_length_342958_cov_39.3.g8713.t1	3.2.1.14	GH18(141-485)	GH18_e253	CBM18+CBM18+7676	Y(1-23)	3
NODE_67_length_261807_cov_40.1.g9920.t1	-	GH18(137-479)	GH18_e318	CBM18+CBM18+4702	Y(1-26)	3
NODE_81_length_206401_cov_40.0.g10903.t1	-	GH18(189-535)	GH18_e61	CBM18+404485	Y(1-25)	3
NODE_86_length_198208_cov_39.8.g11234.t1	-	GH18(31-334)	GH18_e384	GH18	N	3
NODE_9_length_658285_cov_40.06.g2283.t1	-	GH18(167-507)	GH18_e286	CBM18+CBM18+13167	N	3
NODE_117_length_137625_cov_39..g12772.t1	-	N	GH18_e161	10671	Y(1-20)	2
NODE_112_length_146137_cov_39..g12541.t1	3.2.1.23	GH2_10(48-939)	GH2_e61	GH2_10+1901	N	3
NODE_125_length_124160_cov_39..g13110.t1	3.2.1.25	GH2_13(9-711)	GH2_e138	GH2_13+13597	N	3
NODE_149_length_99536_cov_40.9.g13896.t1	3.2.1.23	GH2_10(109-953)	GH2_e61	GH2_10+9648	N	3
NODE_1_length_1167642_cov_39.9.g370.t1	3.2.1.146	GH2_18(260-708)	GH2_e74	GH2_18+13146	N	3
NODE_223_length_30270_cov_37.2.g15126.t1	3.2.1.31	GH2_3(114-700)	GH2_e29	GH2_3+540859	N	3
NODE_2_length_1038744_cov_39.5.g595.t1	3.2.1.23	GH2_10(30-915)	GH2_e61	GH2_10+3948	N	3
NODE_3_length_1018078_cov_40.0.g845.t1	3.2.1.165	GH2_16(72-742)	GH2_e60	GH2_16+1243	Y(1-42)	3
NODE_67_length_261807_cov_40.1.g9901.t1	3.2.1.31	GH2_21(26-539)	GH2_e41	GH2_21+10485	Y(1-22)	3
NODE_70_length_244971_cov_40.6.g10144.t1	3.2.1.23	GH2_1(42-679)	GH2_e127	GH2_1+9852	Y(1-23)	3
NODE_7_length_722546_cov_39.44.g1866.t1	3.2.1.25	GH2_13(7-729)	GH2_e138	GH2_13+9120	N	3
NODE_84_length_198926_cov_39.1.g11085.t1	-	GH2_19(18-664)	GH2_e76	GH2_19+1119	N	3
NODE_43_length_409916_cov_39.5.g7452.t1	3.2.1.52	GH20(215-560)	GH20_e10	41	Y(1-20)	3
NODE_14_length_555689_cov_39.4.g3174.t1	3.2.1.22	GH27(128-407)	GH27_e18	565715	Y(1-40)	3
NODE_2_length_1038744_cov_39.5.g461.t1	-	GH27(139-422)	GH27_e39+GH27_e39	4098	Y(1-16)	3
NODE_42_length_410101_cov_39.3.g7365.t1	3.2.1.22|3.2.1.88	GH27(130-378)	GH27_e5+CBM35_e6	CBM35+233	Y(1-28)	3
NODE_52_length_356738_cov_40.4.g8526.t1	3.2.1.22	GH27(179-452)	GH27_e43	15134	N	3
NODE_53_length_342958_cov_39.3.g8680.t1	3.2.1.22|3.2.1.88	GH27(129-375)	GH27_e5+CBM35_e6	CBM35+12024	Y(1-25)	3
NODE_83_length_204377_cov_39.8.g11038.t1	3.2.1.22	GH27(124-405)	GH27_e18	9716	Y(1-21)	3
NODE_100_length_169875_cov_40..g11998.t1	3.2.1.15|3.1.1.11	GH28(165-486)	GH28_e56	6789	Y(1-48)	3
NODE_106_length_157210_cov_39..g12295.t1	-	GH28(56-406)	GH28_e79	13951	N	3
NODE_1_length_1167642_cov_39.9.g259.t1	-	GH28(77-398)	GH28_e68	13251	Y(1-19)	3
NODE_20_length_497615_cov_39.6.g4373.t1	-	GH28(211-461)	GH28_e52	10498	N	3
NODE_247_length_22713_cov_38.1.g15310.t1	3.2.1.67|3.2.1.-	GH28(80-431)	GH28_e58	10521	Y(1-21)	3
NODE_40_length_418504_cov_39.9.g7149.t1	-	GH28(52-378)	GH28_e97	13772	Y(1-51)	3
NODE_51_length_363336_cov_39.8.g8398.t1	3.2.1.15	GH28(39-356)	GH28_e75	9959	Y(1-19)	3
NODE_51_length_363336_cov_39.8.g8470.t1	3.2.1.171	GH28(64-366)	GH28_e27	10114	Y(1-17)	3
NODE_6_length_724130_cov_39.44.g1756.t1	3.2.1.67	GH28(78-422)	GH28_e29	4221	Y(1-19)	3
NODE_79_length_214242_cov_40.0.g10770.t1	-	GH28(55-404)	GH28_e79	12209	Y(1-25)	3
NODE_90_length_190792_cov_40.1.g11449.t1	3.2.1.15	GH28(69-388)	GH28_e75	9205	Y(1-19)	3
NODE_93_length_183531_cov_39.7.g11655.t1	-	GH28(76-388)	GH28_e54	8408	Y(1-19)	3
NODE_94_length_182395_cov_39.3.g11687.t1	3.2.1.171	GH28(61-373)	GH28_e27	3152	Y(1-21)	3
NODE_96_length_179526_cov_40.3.g11807.t1	-	GH28(161-449)	GH28_e28	4733	N	3
NODE_98_length_175779_cov_40.0.g11922.t1	3.2.1.171	GH28(66-373)	GH28_e27	11675	Y(1-21)	3
NODE_9_length_658285_cov_40.06.g2257.t1	3.2.1.15	GH28(55-268)	GH28_e75	6685	Y(1-52)	3
NODE_9_length_658285_cov_40.06.g2380.t1	-	GH28(60-399)	GH28_e79	6572	Y(1-25)	3
NODE_21_length_489416_cov_40.3.g4501.t1	3.2.1.51|-	GH29(328-687)+GH20(991-1314)	GH29_e76+GH20_e17	14024	Y(1-20)	3
NODE_29_length_459494_cov_39.8.g5567.t1	-	GH29(333-692)	GH29_e66	12395	N	3
NODE_3_length_1018078_cov_40.0.g834.t1	3.2.1.51	GH29(158-486)	GH29_e76	1760	Y(1-18)	3
NODE_101_length_167604_cov_39..g12025.t1	3.2.1.-|3.2.1.21	GH3(76-294)	GH3_e147	293749	Y(1-19)	3
NODE_104_length_161716_cov_40..g12215.t1	-	GH3(84-273)	GH3_e26	12677	Y(1-23)	3
NODE_10_length_633613_cov_38.9.g2550.t1	-	GH3(82-279)	GH3_e26	3341	Y(1-29)	3
NODE_10_length_633613_cov_38.9.g2602.t1	-	GH3(81-277)	GH3_e26	3389	Y(1-22)	3
NODE_126_length_122363_cov_40..g13133.t1	3.2.1.21|3.2.1.37	GH3(166-378)	GH3_e32	6367	N	3
NODE_127_length_121942_cov_38..g13163.t1	3.2.1.37	GH3(70-319)	GH3_e21	7901	Y(1-20)	3
NODE_13_length_571487_cov_39.7.g3033.t1	-	GH3(111-327)	GH3_e87	9302	N	3
NODE_14_length_555689_cov_39.4.g3258.t1	3.2.1.21|3.2.1.37	GH3(90-304)	GH3_e32	752	N	3
NODE_14_length_555689_cov_39.4.g3299.t1	-	GH3(64-277)	GH3_e100	779	N	3
NODE_165_length_85044_cov_38.8.g14314.t1	3.2.1.-|3.2.1.21	GH3(65-283)	GH3_e147	14249	Y(1-18)	3
NODE_167_length_84343_cov_38.1.g14363.t1	3.2.1.-|3.2.1.21	GH3(656-872)	GH3_e147	82	N	3
NODE_19_length_521349_cov_39.1.g4156.t1	3.2.1.37	GH3(191-442)	GH3_e21	8590	Y(1-19)	3
NODE_22_length_485426_cov_39.4.g4584.t1	-	GH3(78-304)	GH3_e188	14287	N	3
NODE_22_length_485426_cov_39.4.g4590.t1	3.2.1.120|3.2.1.21	GH3(116-342)	GH3_e139	14292	Y(1-19)	3
NODE_22_length_485426_cov_39.4.g4635.t1	3.2.1.-|3.2.1.21	GH3(67-285)	GH3_e147	14326	Y(1-19)	3
NODE_26_length_465574_cov_67.9.g5191.t1	3.2.1.21|3.2.1.37	GH3(87-296)	GH3_e32	13098	N	3
NODE_28_length_462295_cov_39.5.g5526.t1	3.2.1.21	GH3(683-890)	GH3_e116	10536	N	3
NODE_29_length_459494_cov_39.8.g5602.t1	3.2.1.37	GH3(581-841)	GH3_e21	12367	N	3
NODE_2_length_1038744_cov_39.5.g632.t1	3.2.1.-|3.2.1.21	GH3(102-324)	GH3_e147	3909	Y(1-21)	3
NODE_36_length_430240_cov_40.0.g6577.t1	-	GH3(82-275)	GH3_e26	10182	Y(1-26)	3
NODE_38_length_423329_cov_38.9.g6903.t1	3.2.1.21	GH3(100-312)	GH3_e180	8199	Y(1-31)	3
NODE_39_length_422413_cov_39.4.g6917.t1	-	GH3(34-260)	GH3_e100	612912	N	3
NODE_3_length_1018078_cov_40.0.g857.t1	3.2.1.37|3.2.1.55|3.2.1.21	GH3(119-340)	GH3_e88	1258	N	3
NODE_3_length_1018078_cov_40.0.g957.t1	3.2.1.-|3.2.1.21	GH3(27-244)	GH3_e147	502571	N	3
NODE_43_length_409916_cov_39.5.g7491.t1	3.2.1.21|3.2.1.37	GH3(90-286)	GH3_e32	15300	Y(1-21)	3
NODE_44_length_403982_cov_40.1.g7671.t1	3.2.1.21|3.2.1.-	GH3(61-270)	GH3_e223	5308	Y(1-22)	3
NODE_55_length_322038_cov_38.9.g8888.t1	3.2.1.21	GH3(34-246)	GH3_e51	2681	N	3
NODE_59_length_309405_cov_40.1.g9246.t1	3.2.1.21|3.2.1.37	GH3(92-319)	GH3_e32	6434	Y(1-22)	3
NODE_62_length_281392_cov_39.3.g9529.t1	3.2.1.21|3.2.1.37	GH3(76-289)	GH3_e32	3070	Y(1-18)	3
NODE_62_length_281392_cov_39.3.g9555.t1	3.2.1.21	GH3(44-256)	GH3_e51	590028	N	3
NODE_6_length_724130_cov_39.44.g1691.t1	3.2.1.21	GH3(32-246)	GH3_e116	514176	N	3
NODE_70_length_244971_cov_40.6.g10194.t1	3.2.1.21	GH3(176-388)	GH3_e180	9798	N	3
NODE_75_length_227454_cov_39.3.g10488.t1	3.2.1.-|3.2.1.21	GH3(103-325)	GH3_e147	14492	Y(1-23)	3
NODE_79_length_214242_cov_40.0.g10824.t1	3.2.1.21	GH3(39-269)	GH3_e116	15207	N	3
NODE_7_length_722546_cov_39.44.g1838.t1	-	GH3(32-245)	GH3_e185	9155	N	3
NODE_80_length_211481_cov_39.3.g10839.t1	3.2.1.21	GH3(79-291)	GH3_e116	5977	N	3
NODE_82_length_204427_cov_40.2.g10965.t1	-	GH3(97-299)	GH3_e26	4990	Y(1-24)	3
NODE_89_length_192247_cov_38.9.g11405.t1	3.2.1.21|3.2.1.-	GH3(86-307)	GH3_e16	14512	Y(1-17)	3
NODE_90_length_190792_cov_40.1.g11485.t1	-	GH3(90-307)	GH3_e26	9245	N	3
NODE_10_length_633613_cov_38.9.g2608.t1	3.2.1.8|3.2.1.-	GH30_7(34-487)	GH30_e48	GH30_7+3395	N	3
NODE_136_length_113825_cov_39..g13475.t1	3.2.1.75	GH30_3(72-481)	GH30_e57	GH30_3+15182	Y(1-27)	3
NODE_19_length_521349_cov_39.1.g4192.t1	3.2.1.8|3.2.1.-	GH30_7(22-459)	GH30_e48	GH30_7+GH30_7+486094	Y(1-16)	3
NODE_233_length_25646_cov_39.0.g15215.t1	3.2.1.8|3.2.1.-	GH30_7(58-498)	GH30_e48	GH30_7+12241	N	3
NODE_6_length_724130_cov_39.44.g1796.t1	3.2.1.8|3.2.1.-	GH30_7(22-458)	GH30_e48	GH30_7+4383	Y(1-19)	3
NODE_14_length_555689_cov_39.4.g3199.t1	3.2.1.177	GH31_4(609-1065)	GH31_e0	GH31_4+690	N	3
NODE_1_length_1167642_cov_39.9.g111.t1	3.2.1.20|3.2.1.84	GH31_1(356-803)	GH31_e39	GH31_1+9623	N	3
NODE_26_length_465574_cov_67.9.g5203.t1	3.2.1.20	GH31_1(303-854)	GH31_e82	GH31_1+7017	Y(1-41)	3
NODE_66_length_263609_cov_40.0.g9842.t1	-	GH31_1(310-865)	GH31_e14	GH31_1+11559	N	3
NODE_66_length_263609_cov_40.0.g9868.t1	-	GH31_2(240-721)	GH31_e95	GH31_2+11533	N	3
NODE_9_length_658285_cov_40.06.g2332.t1	3.2.1.20|3.2.1.84	GH31_1(249-806)	GH31_e7	GH31_1+6613	N	3
NODE_9_length_658285_cov_40.06.g2363.t1	3.2.1.177	GH31_4(208-662)	GH31_e0	GH31_4+6580	N	3
NODE_69_length_254963_cov_39.7.g10102.t1	-	GH32(57-419)	GH32_e52	2759	N	3
NODE_7_length_722546_cov_39.44.g1973.t1	3.2.1.26|2.4.1.100|2.4.1.-	GH32(43-389)	GH32_e34	9012	N	3
NODE_97_length_176688_cov_40.3.g11820.t1	3.2.1.26|3.2.1.80|2.4.1.-	GH32(47-355)	GH32_e108	2549	Y(1-22)	3
NODE_9_length_658285_cov_40.06.g2228.t1	-	GH33(96-399)	GH33_e13	6709	N	3
NODE_17_length_531029_cov_39.6.g3743.t1	3.2.1.23|2.4.1.-	GH35(51-385)	GH35_e4	14719	N	3
NODE_17_length_531029_cov_39.6.g3812.t1	3.2.1.23|2.4.1.-	GH35(674-1026)	GH35_e4	14784	N	3
NODE_21_length_489416_cov_40.3.g4500.t1	3.2.1.23	GH35(46-367)	GH35_e28	14025	N	3
NODE_247_length_22713_cov_38.1.g15307.t1	3.2.1.23|2.4.1.-	GH35(106-437)	GH35_e4	10524	N	3
NODE_24_length_470446_cov_40.1.g4878.t1	-	GH35(22-202)	GH35_e11	4348	N	3
NODE_3_length_1018078_cov_40.0.g959.t1	-	GH35(25-216)	GH35_e11	113165	N	3
NODE_43_length_409916_cov_39.5.g7485.t1	3.2.1.-|-	GH35(45-386)	GH35_e18+CBM67_e19	15292	Y(1-23)	3
NODE_43_length_409916_cov_39.5.g7520.t1	3.2.1.23|2.4.1.-	GH35(31-358)	GH35_e4	15325	N	3
NODE_52_length_356738_cov_40.4.g8571.t1	3.2.1.-|-	GH35(176-522)	GH35_e18+CBM67_e19	185402	N	3
NODE_6_length_724130_cov_39.44.g1815.t1	-	GH35(25-207)	GH35_e11	4361	N	3
NODE_72_length_243327_cov_39.2.g10331.t1	-	GH35(36-370)	GH35_e22+CBM67_e19	7710	Y(1-21)	3
NODE_79_length_214242_cov_40.0.g10781.t1	3.2.1.23|2.4.1.-	GH35(820-1152)	GH35_e4	15259	N	3
NODE_32_length_447871_cov_39.7.g6067.t1	3.2.1.22	GH36(42-741)	GH36_e36	14949	Y(1-23)	3
NODE_33_length_445856_cov_40.8.g6187.t1	-	N	GH36_e13	6266	N	2
NODE_20_length_497615_cov_39.6.g4369.t1	-	N	GH36_e13	11282	N	2
NODE_26_length_465574_cov_67.9.g5154.t1	3.2.1.28	GH37(163-723)	GH37_e7	13043	N	3
NODE_3_length_1018078_cov_40.0.g756.t1	3.2.1.28	GH37(52-626)	GH37_e4	1155	N	3
NODE_5_length_791896_cov_39.15.g1492.t1	3.2.1.24	GH38(289-547)	GH38_e20	419	N	3
NODE_9_length_658285_cov_40.06.g2364.t1	-	N	GH39_e87	6579	Y(1-18)	2
NODE_4_length_914631_cov_39.46.g1052.t1	-	N	GH39_e87	12743	Y(1-22)	2
NODE_21_length_489416_cov_40.3.g4445.t1	-	N	GH39_e24	287610	Y(1-15)	2
NODE_102_length_165967_cov_39..g12102.t1	-	N	GH39_e87	7447	N	2
NODE_20_length_497615_cov_39.6.g4273.t1	3.2.1.23	GH42(49-439)	GH42_e1	11163	Y(1-33)	3
NODE_102_length_165967_cov_39..g12093.t1	-	GH43_36(23-301)+CBM91(330-518)	GH43_e274+CBM91_e7	CBM91+GH43_36+7833	Y(1-21)	3
NODE_10_length_633613_cov_38.9.g2432.t1	-	GH43_26(19-268)	GH43_e66	GH43_26+3257	N	3
NODE_120_length_128994_cov_39..g12872.t1	-	GH43_24(50-289)	GH43_e114+CBM35_e31	GH43_24+CBM35+3167	N	3
NODE_127_length_121942_cov_38..g13162.t1	3.2.1.37|3.2.1.55|3.2.1.8	GH43_29(25-304)+CBM6(325-448)	GH43_e59+CBM6_e0	CBM6+GH43_29+7900	Y(1-24)	3
NODE_16_length_547711_cov_39.0.g3681.t1	-	GH43_26(35-288)	GH43_e66	GH43_26+3257	N	3
NODE_171_length_83500_cov_40.0.g14466.t1	-	GH43_29(26-323)	GH43_e237	GH43_29+8082	Y(1-18)	3
NODE_182_length_61965_cov_38.8.g14698.t1	3.2.1.55	GH43_21(115-335)	GH43_e299	GH43_21+2366	N	3
NODE_198_length_39240_cov_39.3.g14916.t1	-	GH43_26(32-296)	GH43_e66	GH43_26+500191	N	3
NODE_1_length_1167642_cov_39.9.g118.t1	-	GH43_30(41-315)	GH43_e158	GH43_30+9630	Y(1-21)	3
NODE_22_length_485426_cov_39.4.g4611.t1	3.2.1.37|-	GH43_14(28-323)+CBM91(398-595)	GH43_e51+CBM91_e33	CBM91+GH43_14+14307	Y(1-22)	3
NODE_26_length_465574_cov_67.9.g5234.t1	-	GH43_13(4-340)+CBM91(373-589)	GH43_e271+CBM91_e16	CBM91+GH43_13+6988	N	3
NODE_26_length_465574_cov_67.9.g5240.t1	-	GH43_26(89-404)	GH43_e181	GH43_26+6980	N	3
NODE_29_length_459494_cov_39.8.g5566.t1	3.2.1.37|-	GH43_14(71-304)+CBM91(348-554)	GH43_e51+CBM91_e33	CBM91+GH43_14+12396	N	3
NODE_2_length_1038744_cov_39.5.g451.t1	-	GH43_13(23-313)+CBM91(343-539)	GH43_e212+CBM91_e31	CBM91+GH43_13+615311	N	3
NODE_2_length_1038744_cov_39.5.g559.t1	3.2.1.37|-	GH43_14(35-325)+CBM91(360-570)	GH43_e51+CBM91_e33	CBM91+GH43_14+4942	N	3
NODE_33_length_445856_cov_40.8.g6231.t1	3.2.1.55	GH43_21(83-301)	GH43_e299	GH43_21+6315	N	3
NODE_36_length_430240_cov_40.0.g6590.t1	-	GH43_21(84-311)	GH43_e58	GH43_21+10192	N	3
NODE_42_length_410101_cov_39.3.g7305.t1	-	GH43_14(4-312)+CBM91(354-536)	GH43_e15+CBM91_e52	CBM91+GH43_14+180	N	3
NODE_46_length_390058_cov_39.7.g7865.t1	-	GH43_13(40-327)+CBM91(355-556)	GH43_e212+CBM91_e31	CBM91+GH43_13+971	N	3
NODE_49_length_376709_cov_39.9.g8191.t1	3.2.1.37|3.2.1.55|3.2.1.-|-	GH43_11(287-578)+CBM91(606-812)	GH43_e285+CBM91_e24	CBM91+GH43_11+4630	N	3
NODE_51_length_363336_cov_39.8.g8496.t1	3.2.1.55|-	GH43_36(32-307)+CBM91(342-521)	GH43_e52+CBM91_e8	CBM91+GH43_36+10143	Y(1-18)	3
NODE_52_length_356738_cov_40.4.g8524.t1	3.2.1.55|-	GH43_22(87-301)+GH43_34(365-645)	GH43_e135+GH43_e298	GH43_22+GH43_34+GH43_22+15136	Y(1-21)	3
NODE_58_length_317790_cov_39.4.g9186.t1	3.2.1.99	GH43_6(29-319)	GH43_e141	GH43_6+2974	Y(1-22)	3
NODE_60_length_286226_cov_40.3.g9344.t1	3.2.1.146|-	GH43_34(44-329)+CBM66(345-504)	GH43_e147+CBM66_e8	CBM66+GH43_34+13663	N	3
NODE_64_length_273701_cov_39.6.g9663.t1	3.2.1.99	GH43_6(668-957)	GH43_e141	GH43_6+11600	Y(1-27)	3
NODE_6_length_724130_cov_39.44.g1728.t1	3.2.1.99	GH43_6(85-296)	GH43_e141	GH43_6+618975	N	3
NODE_73_length_242590_cov_40.1.g10418.t1	3.2.1.37|-	GH43_14(29-323)+CBM91(391-560)	GH43_e51+CBM91_e33	CBM91+GH43_14+9945	Y(1-25)	3
NODE_78_length_217030_cov_39.4.g10716.t1	3.2.1.37|-	GH43_14(883-1175)+CBM91(1213-1431)	GH43_e51+CBM91_e33	CBM91+GH43_14+14040	Y(1-59)	3
NODE_80_length_211481_cov_39.3.g10862.t1	3.2.1.37|3.2.1.55|3.2.1.8	GH43_29(21-300)+CBM6(322-444)	GH43_e59+CBM6_e0	CBM6+GH43_29+5530	Y(1-20)	3
NODE_82_length_204427_cov_40.2.g10999.t1	-	GH43_21(72-294)	GH43_e287	GH43_21+4915	Y(1-25)	3
NODE_97_length_176688_cov_40.3.g11821.t1	-	GH43_26(56-385)	GH43_e181	GH43_26+2548	Y(1-28)	3
NODE_9_length_658285_cov_40.06.g2237.t1	3.2.1.55|-	GH43_36(453-727)	GH43_e52+CBM91_e8	CBM91+GH43_36+6699	N	3
NODE_9_length_658285_cov_40.06.g2333.t1	3.2.1.145	GH43_24(45-172)	GH43_e150	N	Y(1-40)	2
NODE_1_length_1167642_cov_39.9.g143.t1	3.2.1.4	GH45(26-222)	GH45_e0	GH45_1+13389	Y(1-22)	3
NODE_33_length_445856_cov_40.8.g6167.t1	3.2.1.4	GH45(15-211)	GH45_e0	GH45_1+6245	N	3
NODE_10_length_633613_cov_38.9.g2520.t1	3.2.1.113	GH47(100-562)	GH47_e5	11043	N	3
NODE_110_length_148863_cov_40..g12466.t1	3.2.1.113	GH47(113-600)	GH47_e5	1833	N	3
NODE_119_length_130650_cov_38..g12868.t1	3.2.1.113	GH47(108-604)	GH47_e5	7574	N	3
NODE_133_length_116509_cov_39..g13365.t1	3.2.1.113	GH47(110-587)	GH47_e16	11466	N	3
NODE_155_length_92253_cov_40.1.g14050.t1	3.2.1.113	GH47(172-666)	GH47_e17	615	N	3
NODE_17_length_531029_cov_39.6.g3765.t1	3.2.1.113	GH47(118-589)	GH47_e5	14737	N	3
NODE_1_length_1167642_cov_39.9.g237.t1	-	GH47(60-598)	GH47_e19	13273	N	3
NODE_22_length_485426_cov_39.4.g4663.t1	3.2.1.113	GH47(41-517)	GH47_e16	14351	Y(1-20)	3
NODE_33_length_445856_cov_40.8.g6169.t1	3.2.1.113	GH47(118-586)	GH47_e5	6247	N	3
NODE_75_length_227454_cov_39.3.g10536.t1	3.2.1.113	GH47(249-1046)	GH47_e5	14445	N	3
NODE_178_length_67484_cov_39.4.g14611.t1	3.2.1.11|3.2.1.57	GH49(31-611)	GH49_e0	11986	Y(1-23)	3
NODE_64_length_273701_cov_39.6.g9716.t1	3.2.1.11|3.2.1.57	GH49(20-561)	GH49_e0	125275	N	3
NODE_103_length_165293_cov_40..g12154.t1	-	GH5_31(238-493)	GH5_e13	505832	N	3
NODE_10_length_633613_cov_38.9.g2405.t1	3.2.1.164	GH5_16(50-387)	GH5_e102	GH5_16+3226	Y(1-27)	3
NODE_146_length_102814_cov_40..g13783.t1	3.2.1.78	GH5_7(142-413)	GH5_e89	GH5_7+CBM1+7215	Y(1-23)	3
NODE_2_length_1038744_cov_39.5.g415.t1	3.2.1.45	GH5_12(78-647)	GH5_e298	GH5_12+4155	N	3
NODE_2_length_1038744_cov_39.5.g634.t1	3.2.1.149|3.2.1.-	GH5_23(577-849)	GH5_e62	GH5_23+3906	N	3
NODE_35_length_430342_cov_40.0.g6467.t1	3.2.1.4	GH5_5(22-306)	GH5_e131	GH5_5+11966	Y(1-18)	3
NODE_44_length_403982_cov_40.1.g7560.t1	-	GH5_11(31-370)	GH5_e82	GH5_11+7487	Y(1-20)	3
NODE_45_length_399069_cov_39.6.g7693.t1	-	GH5_23(145-415)	GH5_e30	GH5_23+10009	Y(1-18)	3
NODE_51_length_363336_cov_39.8.g8424.t1	3.2.1.78	GH5_7(67-373)	GH5_e260	GH5_7+10078	N	3
NODE_51_length_363336_cov_39.8.g8445.t1	3.2.1.58	GH5_9(428-751)	GH5_e261	GH5_9+10094	N	3
NODE_55_length_322038_cov_38.9.g8829.t1	3.2.1.4|3.2.1.37	GH5_22(66-354)	GH5_e288	GH5_22+2619	N	3
NODE_63_length_277306_cov_40.5.g9609.t1	3.2.1.21|3.2.1.45|3.2.1.104	GH5_12(5-527)	GH5_e145	GH5_12+7076	N	3
NODE_66_length_263609_cov_40.0.g9831.t1	3.2.1.21|3.2.1.45|3.2.1.104	GH5_12(15-548)	GH5_e145	GH5_12+5360	N	3
NODE_66_length_263609_cov_40.0.g9844.t1	3.2.1.4	GH5_5(25-302)	GH5_e137	GH5_5+11554	Y(1-22)	3
NODE_67_length_261807_cov_40.1.g9906.t1	3.2.1.149|3.2.1.-	GH5_23(78-350)	GH5_e62	GH5_23+656612	N	3
NODE_6_length_724130_cov_39.44.g1727.t1	3.2.1.-|3.2.1.4	GH5_4(62-331)+CBM46(376-463)	GH5_e262	GH5_4+4355	Y(1-22)	3
NODE_72_length_243327_cov_39.2.g10362.t1	3.2.1.-|3.2.1.4	GH5_4(8-162)	GH5_e262	GH5_4+443253	N	3
NODE_78_length_217030_cov_39.4.g10748.t1	3.2.1.164	GH5_16(562-898)	GH5_e102	GH5_16+2128	N	3
NODE_98_length_175779_cov_40.0.g11903.t1	3.2.1.4	GH5_5(21-324)	GH5_e97	GH5_5+11664	Y(1-23)	3
NODE_26_length_465574_cov_67.9.g5213.t1	3.2.1.164	GH5_16(121-303)	GH5_e102	N	N	2
NODE_105_length_159507_cov_39..g12250.t1	3.2.1.55	GH51_2(200-641)	GH51_e35	GH51_2+132	N	3
NODE_51_length_363336_cov_39.8.g8428.t1	3.2.1.55	GH51_1(18-511)	GH51_e31	GH51_1+10081	N	3
NODE_42_length_410101_cov_39.3.g7403.t1	3.2.1.89	GH53(21-346)	GH53_e5	277	Y(1-18)	3
NODE_17_length_531029_cov_39.6.g3820.t1	3.2.1.55|3.2.1.37	GH54(25-340)+CBM42(358-498)	GH54_e0+CBM42_e0	CBM42+14791	Y(1-31)	3
NODE_10_length_633613_cov_38.9.g2551.t1	3.2.1.58	GH55_2(85-828)	GH55_e8	GH55_2+3342	Y(1-27)	3
NODE_116_length_138182_cov_40..g12749.t1	3.2.1.58	GH55_2(170-922)	GH55_e8	CBM50+GH55_2+614706	N	3
NODE_183_length_59446_cov_40.9.g14704.t1	-	GH55_2(91-854)	GH55_e11	GH55_2+674046	Y(1-26)	3
NODE_23_length_478147_cov_39.2.g4742.t1	-	GH55_2(159-908)	GH55_e7	GH55_2+120869	Y(1-30)	3
NODE_23_length_478147_cov_39.2.g4746.t1	-	GH55_2(139-861)	GH55_e6	GH55_2+434624	Y(1-21)	3
NODE_30_length_454407_cov_40.1.g5729.t1	3.2.1.58	GH55_2(174-906)	GH55_e8	GH55_2+597337	N	3
NODE_35_length_430342_cov_40.0.g6429.t1	3.2.1.58	GH55_2(32-777)	GH55_e8	GH55_2+11904	Y(1-34)	3
NODE_56_length_320279_cov_39.6.g8950.t1	3.2.1.58	GH55_2(11-747)	GH55_e8	GH55_2+587942	N	3
NODE_6_length_724130_cov_39.44.g1770.t1	3.2.1.-|-	GH55_1(263-548)+GH128(622-844)	GH55_e10+GH128_e4	GH55_1+GH55_1+4426	N	3
NODE_89_length_192247_cov_38.9.g11383.t1	3.2.1.39	GH55_2(26-757)	GH55_e14	GH55_2+14533	Y(1-18)	3
NODE_11_length_627471_cov_40.1.g2676.t1	3.2.1.91|3.2.1.4	GH6(57-351)	GH6_e20	1472	Y(1-27)	3
NODE_151_length_97025_cov_40.3.g13954.t1	3.2.1.91|3.2.1.4	GH6(142-451)	GH6_e20	7278	N	3
NODE_59_length_309405_cov_40.1.g9240.t1	3.2.1.91|3.2.1.4	GH6(67-357)	GH6_e20	6427	Y(1-24)	3
NODE_61_length_284252_cov_39.3.g9436.t1	3.2.1.91|3.2.1.4	GH6(64-358)	GH6_e20	4518	Y(1-19)	3
NODE_209_length_34631_cov_39.2.g15012.t1	3.2.1.55|3.2.1.-	GH62(20-290)	GH62_e0	521159	Y(1-18)	3
NODE_40_length_418504_cov_39.9.g7109.t1	3.2.1.55|3.2.1.-	GH62(33-315)	GH62_e0	13813	Y(1-22)	3
NODE_31_length_448156_cov_40.5.g5863.t1	3.2.1.106|3.2.1.-	GH63(546-755)	GH63_e12	4949	Y(1-24)	3
NODE_38_length_423329_cov_38.9.g6850.t1	3.2.1.106|3.2.1.-	GH63(599-810)	GH63_e12	8338	Y(1-32)	3
NODE_27_length_463335_cov_40.8.g5288.t1	-	GH64(4-375)	GH64_e16	5890	N	3
NODE_4_length_914631_cov_39.46.g1145.t1	-	GH64(82-484)	GH64_e11	12830	Y(1-25)	3
NODE_93_length_183531_cov_39.7.g11614.t1	-	GH64(71-442)	GH64_e11	8446	Y(1-22)	3
NODE_252_length_21222_cov_42.0.g15334.t1	-	GH64(9-175)	GH64_e15	N	N	2
NODE_340_length_7308_cov_40.30.g15691.t1	-	GH64(36-284)	GH64_e11	N	N	2
NODE_47_length_386853_cov_39.4.g8041.t1	3.2.1.131|3.2.1.139	GH67(25-693)	GH67_e2	191235	Y(1-23)	3
NODE_10_length_633613_cov_38.9.g2452.t1	3.2.1.176|3.2.1.132|3.2.1.4	GH7(19-445)	GH7_e0	3279	Y(1-25)	3
NODE_1_length_1167642_cov_39.9.g263.t1	3.2.1.176|3.2.1.132|3.2.1.4	GH7(5-319)	GH7_e0	13247	N	3
NODE_36_length_430240_cov_40.0.g6668.t1	3.2.1.176|3.2.1.132|3.2.1.4	GH7(20-452)	GH7_e0	10273	Y(1-20)	3
NODE_43_length_409916_cov_39.5.g7472.t1	3.2.1.4	GH7(23-414)	GH7_e5	3	Y(1-18)	3
NODE_5_length_791896_cov_39.15.g1419.t1	3.2.1.176|3.2.1.132|3.2.1.4	GH7(22-454)	GH7_e0	505	Y(1-28)	3
NODE_75_length_227454_cov_39.3.g10486.t1	3.2.1.4|3.2.1.73	GH7(68-333)	GH7_e1	14494	Y(1-22)	3
NODE_139_length_109801_cov_40..g13571.t1	3.2.1.59	GH71(30-399)	GH71_e11	7255	N	3
NODE_78_length_217030_cov_39.4.g10736.t1	3.2.1.59|-	GH71(21-395)+CBM24(440-514)+CBM24(533-609)	GH71_e11+CBM24_e1+CBM24_e1	CBM24+CBM24+GH71+581719	Y(1-21)	3
NODE_107_length_152641_cov_38..g12367.t1	2.4.1.-	GH72(31-334)	GH72_e0	13407	Y(1-18)	3
NODE_115_length_139417_cov_39..g12710.t1	2.4.1.-	GH72(16-332)	GH72_e9	591655	Y(1-32)	3
NODE_173_length_79771_cov_39.9.g14515.t1	-	GH72(17-317)	GH72_e10	8963	Y(1-21)	3
NODE_227_length_29263_cov_40.2.g15165.t1	2.4.1.-	GH72(20-332)+CBM43(388-470)	GH72_e5+CBM43_e30	CBM43+3461	Y(1-21)	3
NODE_29_length_459494_cov_39.8.g5636.t1	2.4.1.-	GH72(28-343)	GH72_e5+CBM43_e30	CBM43+12333	Y(1-23)	3
NODE_65_length_271120_cov_39.6.g9743.t1	2.4.1.-	GH72(17-330)	GH72_e5+CBM43_e30	CBM43+10757	Y(1-19)	3
NODE_45_length_399069_cov_39.6.g7794.t1	3.2.1.151|3.2.1.150|-	GH74(80-185)	GH74_e1+GH74_e8+GH74_e1	GH74+10385	Y(1-51)	3
NODE_47_length_386853_cov_39.4.g7995.t1	3.2.1.132	GH75(88-333)	GH75_e8	7999	N	3
NODE_56_length_320279_cov_39.6.g8967.t1	3.2.1.132	GH75(13-147)+GH75(268-374)	GH75_e8+GH75_e8	10304	N	3
NODE_7_length_722546_cov_39.44.g1913.t1	3.2.1.132	GH75(10-244)	GH75_e8	9074	Y(1-29)	3
NODE_102_length_165967_cov_39..g12095.t1	3.2.1.101	GH76(29-404)	GH76_e44	7835	Y(1-21)	3
NODE_125_length_124160_cov_39..g13078.t1	3.2.1.101	GH76(29-396)	GH76_e8	13564	Y(1-23)	3
NODE_1_length_1167642_cov_39.9.g198.t1	-	GH76(139-515)	GH76_e10	13313	Y(1-30)	3
NODE_20_length_497615_cov_39.6.g4281.t1	3.2.1.101	GH76(31-401)	GH76_e8	76301	N	3
NODE_233_length_25646_cov_39.0.g15214.t1	3.2.1.101	GH76(28-403)	GH76_e44	12242	N	3
NODE_27_length_463335_cov_40.8.g5363.t1	3.2.1.101	GH76(24-404)	GH76_e44	5756	Y(1-21)	3
NODE_51_length_363336_cov_39.8.g8488.t1	3.2.1.101	GH76(31-412)	GH76_e8	10133	N	3
NODE_61_length_284252_cov_39.3.g9396.t1	-	GH76(25-386)	GH76_e17	4478	N	3
NODE_67_length_261807_cov_40.1.g9950.t1	3.2.1.101	GH76(29-387)	GH76_e8	10452	N	3
NODE_74_length_232839_cov_40.5.g10459.t1	-	GH76(52-426)	GH76_e9	5170	N	3
NODE_82_length_204427_cov_40.2.g10998.t1	3.2.1.101	GH76(27-396)	GH76_e44	4916	N	3
NODE_93_length_183531_cov_39.7.g11608.t1	-	GH76(13-352)	GH76_e26	8455	N	3
NODE_99_length_172734_cov_39.8.g11934.t1	3.2.1.101	GH76(172-544)	GH76_e44	7295	N	3
NODE_99_length_172734_cov_39.8.g11943.t1	3.2.1.101	GH76(29-399)	GH76_e8	7286	Y(1-22)	3
NODE_149_length_99536_cov_40.9.g13894.t1	3.2.1.174	GH78(112-661)	GH78_e52	9650	N	3
NODE_1_length_1167642_cov_39.9.g51.t1	3.2.1.174	GH78(68-624)	GH78_e52	9565	N	3
NODE_22_length_485426_cov_39.4.g4606.t1	3.2.1.174	GH78(85-661)	GH78_e52	14303	Y(1-24)	3
NODE_30_length_454407_cov_40.1.g5761.t1	-	GH78(145-723)	GH78_e17	5598	N	3
NODE_45_length_399069_cov_39.6.g7713.t1	-	GH78(372-777)	GH78_e44	10035	Y(1-27)	3
NODE_76_length_226772_cov_39.5.g10560.t1	3.2.1.40	GH78(67-616)	GH78_e78	8884	Y(1-22)	3
NODE_77_length_217238_cov_40.8.g10662.t1	-	GH78(394-798)	GH78_e20	15359	Y(1-24)	3
NODE_94_length_182395_cov_39.3.g11690.t1	3.2.1.40	GH78(72-625)	GH78_e78	3150	N	3
NODE_106_length_157210_cov_39..g12288.t1	-	GH79(696-1110)	GH79_e8	153084	N	3
NODE_125_length_124160_cov_39..g13102.t1	-	GH79(224-702)	GH79_e14	13589	N	3
NODE_187_length_54158_cov_38.8.g14785.t1	3.2.1.31	GH79(91-485)	GH79_e20	15167	N	3
NODE_19_length_521349_cov_39.1.g4178.t1	-	GH79(48-480)	GH79_e9	8568	N	3
NODE_1_length_1167642_cov_39.9.g225.t1	3.2.1.31|3.2.1.-	GH79(113-588)	GH79_e21	13283	N	3
NODE_28_length_462295_cov_39.5.g5455.t1	3.2.1.31|3.2.1.-	GH79(37-426)	GH79_e21	10605	N	3
NODE_31_length_448156_cov_40.5.g5966.t1	-	GH79(40-350)	GH79_e8	5095	N	3
NODE_31_length_448156_cov_40.5.g5967.t1	3.2.1.31|3.2.1.-	GH79(37-498)	GH79_e21	5096	Y(1-19)	3
NODE_63_length_277306_cov_40.5.g9561.t1	-	GH79(42-450)	GH79_e16	6441	Y(1-20)	3
NODE_64_length_273701_cov_39.6.g9669.t1	-	GH79(42-495)	GH79_e7	11605	N	3
NODE_24_length_470446_cov_40.1.g4908.t1	-	GH79(44-424)	GH79_e8	N	Y(1-24)	2
NODE_51_length_363336_cov_39.8.g8419.t1	3.2.1.39	GH81(195-867)	GH81_e0	10072	N	3
NODE_229_length_27632_cov_40.3.g15186.t1	-	GH88(102-505)	GH88_e4	8490	N	3
NODE_2_length_1038744_cov_39.5.g460.t1	-	GH88(97-467)	GH88_e8	4100	N	3
NODE_139_length_109801_cov_40..g13591.t1	-	GH92(257-767)	GH92_e35	220265	Y(1-20)	3
NODE_22_length_485426_cov_39.4.g4598.t1	-	GH92(231-744)	GH92_e35	14298	N	3
NODE_34_length_443152_cov_38.9.g6317.t1	-	GH92(279-798)	GH92_e32	2247	N	3
NODE_6_length_724130_cov_39.44.g1646.t1	-	GH92(250-740)	GH92_e32	4274	Y(1-19)	3
NODE_75_length_227454_cov_39.3.g10524.t1	-	GH92(268-777)	GH92_e35	14458	N	3
NODE_77_length_217238_cov_40.8.g10683.t1	-	GH92(311-821)	GH92_e19	527175	N	3
NODE_9_length_658285_cov_40.06.g2260.t1	-	GH92(478-986)	GH92_e35	6680	N	3
NODE_130_length_120436_cov_40..g13294.t1	-	GH93(62-355)	GH93_e12	6835	N	3
NODE_16_length_547711_cov_39.0.g3612.t1	-	GH93(47-351)	GH93_e20	592110	N	3
NODE_24_length_470446_cov_40.1.g4879.t1	3.2.1.-	GH93(58-359)	GH93_e5	4349	Y(1-25)	3
NODE_4_length_914631_cov_39.46.g1219.t1	-	GH93(52-330)	GH93_e12	12914	Y(1-25)	3
NODE_8_length_701528_cov_40.10.g2064.t1	3.2.1.-	GH93(50-358)	GH93_e5	2832	Y(1-23)	3
NODE_17_length_531029_cov_39.6.g3705.t1	2.4.1.321	GH94(55-780)	GH94_e4	14418	N	3
NODE_29_length_459494_cov_39.8.g5557.t1	3.2.1.-|3.2.1.63	GH95(26-774)	GH95_e1	12406	N	3
NODE_53_length_342958_cov_39.3.g8689.t1	3.2.1.-|3.2.1.63	GH95(6-731)	GH95_e1	12041	N	3
NODE_7_length_722546_cov_39.44.g2020.t1	3.2.1.-|3.2.1.63	GH95(105-848)	GH95_e1	8982	N	3
NODE_101_length_167604_cov_39..g12024.t1	2.4.1.173|2.4.1.-	GT1(207-451)	GT1_e153	561435	N	3
NODE_10_length_633613_cov_38.9.g2553.t1	2.4.1.-	GT1(110-456)	GT1_e34	3344	N	3
NODE_131_length_119920_cov_39..g13318.t1	2.4.1.-	GT1(120-450)	GT1_e34	481988	N	3
NODE_131_length_119920_cov_39..g13325.t1	-	GT1(116-427)	GT1_e555	283444	N	3
NODE_14_length_555689_cov_39.4.g3154.t1	2.4.1.173|2.4.1.-	GT1(1241-1633)	GT1_e153	642	N	3
NODE_15_length_552831_cov_39.1.g3337.t1	2.4.1.173|2.4.1.-	GT1(391-695)	GT1_e153	3732	N	3
NODE_167_length_84343_cov_38.1.g14361.t1	2.4.1.173|2.4.1.-	GT1(115-511)	GT1_e153	88	N	3
NODE_16_length_547711_cov_39.0.g3648.t1	-	GT1(156-509)	GT1_e607	8754	N	3
NODE_17_length_531029_cov_39.6.g3709.t1	-	GT1(210-469)	GT1_e555	536331	N	3
NODE_17_length_531029_cov_39.6.g3847.t1	-	GT1(190-524)	GT1_e39	605168	N	3
NODE_233_length_25646_cov_39.0.g15219.t1	2.4.1.-	GT1(368-593)	GT1_e34	12237	N	3
NODE_28_length_462295_cov_39.5.g5514.t1	2.4.1.-	GT1(265-613)	GT1_e34	10556	N	3
NODE_2_length_1038744_cov_39.5.g586.t1	2.4.1.173	GT1(970-1381)	GT1_e24	3956	N	3
NODE_32_length_447871_cov_39.7.g6110.t1	-	GT1(156-447)	GT1_e559	157791	N	3
NODE_53_length_342958_cov_39.3.g8721.t1	-	GT1(194-546)	GT1_e607	12557	N	3
NODE_55_length_322038_cov_38.9.g8819.t1	2.4.1.173|2.4.1.-	GT1(264-583)	GT1_e153	2610	N	3
NODE_60_length_286226_cov_40.3.g9374.t1	2.4.1.173|2.4.1.-	GT1(220-537)	GT1_e153	13625	N	3
NODE_94_length_182395_cov_39.3.g11692.t1	2.4.1.173|2.4.1.-	GT1(268-517)	GT1_e153	3148	N	3
NODE_9_length_658285_cov_40.06.g2262.t1	-	GT1(207-510)	GT1_e475	444074	N	3
NODE_9_length_658285_cov_40.06.g2273.t1	-	GT1(245-549)	GT1_e475	6668	N	3
NODE_139_length_109801_cov_40..g13575.t1	-	N	GT1_e51	7252	N	2
NODE_182_length_61965_cov_38.8.g14693.t1	-	N	GT1_e607	2381	N	2
NODE_184_length_54890_cov_38.6.g14725.t1	2.4.1.131|2.4.1.-	GT15(62-333)	GT15_e0	202240	N	3
NODE_3_length_1018078_cov_40.0.g1022.t1	2.4.1.131|2.4.1.-	GT15(73-351)	GT15_e0	8098	N	3
NODE_45_length_399069_cov_39.6.g7797.t1	2.4.1.131|2.4.1.-	GT15(113-401)	GT15_e0	10380	N	3
NODE_4_length_914631_cov_39.46.g1060.t1	-	GT15(117-426)	GT15_e5	12749	N	3
NODE_6_length_724130_cov_39.44.g1660.t1	2.4.1.131|2.4.1.-	GT15(103-373)	GT15_e0	4287	N	3
NODE_91_length_190396_cov_39.7.g11516.t1	-	GT15(166-453)	GT15_e3	1989	N	3
NODE_3_length_1018078_cov_40.0.g752.t1	-	GT17(71-364)	GT17_e5	1152	N	3
NODE_103_length_165293_cov_40..g12160.t1	-	GT2(441-808)	GT2	12982	N	3
NODE_11_length_627471_cov_40.1.g2646.t1	2.4.1.16	GT2(660-1183)	GT2	1446	N	3
NODE_31_length_448156_cov_40.5.g5881.t1	2.4.1.16	GT2(256-542)	GT2	5017	N	3
NODE_41_length_417907_cov_39.4.g7298.t1	-	GT2(66-301)	GT2	13562	N	3
NODE_43_length_409916_cov_39.5.g7501.t1	2.4.1.83	GT2(9-178)	GT2	15306	N	3
NODE_6_length_724130_cov_39.44.g1653.t1	-	GT2(106-256)	GT2	4282	N	3
NODE_6_length_724130_cov_39.44.g1813.t1	2.4.1.16	GT2(1050-1558)	GT2	4363	N	3
NODE_6_length_724130_cov_39.44.g1814.t1	2.4.1.16	GT2(1187-1694)	GT2	4362	N	3
NODE_32_length_447871_cov_39.7.g6090.t1	-	N	GT2	14978	N	2
NODE_26_length_465574_cov_67.9.g5194.t1	-	N	GT2	7029	N	2
NODE_91_length_190396_cov_39.7.g11524.t1	3.5.1.41|-	GT2(75-253)+CE4(547-676)	GT2+CE4_e46	CE4+4341	N	3
NODE_121_length_127194_cov_39..g12921.t1	2.4.1.16	GT2(448-610)+GT2(588-779)	GT2+GT2	5238	N	3
NODE_146_length_102814_cov_40..g13798.t1	2.4.1.16	GT2(223-391)+GT2(368-590)	GT2+GT2	7201	N	3
NODE_24_length_470446_cov_40.1.g4867.t1	2.4.1.16	GT2(429-591)	GT2+GT2	469870	N	3
NODE_41_length_417907_cov_39.4.g7249.t1	2.4.1.16	GT2(235-404)+GT2(381-652)	GT2+GT2	13513	N	3
NODE_80_length_211481_cov_39.3.g10879.t1	2.4.1.16	GT2(213-383)	GT2+GT2	1118	N	3
NODE_108_length_150938_cov_39..g12400.t1	2.4.1.15	GT20(171-628)	GT20_e24	1030	N	3
NODE_135_length_114986_cov_40..g13462.t1	3.1.3.12	GT20(164-574)	GT20_e19	12547	N	3
NODE_157_length_90520_cov_37.2.g14120.t1	2.4.1.15	GT20(9-472)	GT20_e0	3488	N	3
NODE_203_length_37367_cov_41.2.g14961.t1	3.1.3.12	GT20(147-672)	GT20_e19	12547	N	3
NODE_239_length_24494_cov_42.1.g15262.t1	3.1.3.12	GT20(147-672)	GT20_e19	12547	N	3
NODE_358_length_5977_cov_41.14.g15729.t1	3.1.3.12	GT20(147-671)	GT20_e19	12547	N	3
NODE_4_length_914631_cov_39.46.g1280.t1	3.1.3.12	GT20(145-672)	GT20_e19	12547	N	3
NODE_72_length_243327_cov_39.2.g10298.t1	2.4.1.80	GT21(52-359)	GT21_e38	7686	N	3
NODE_108_length_150938_cov_39..g12382.t1	-	GT22(980-1380)	GT22_e27	1052	N	3
NODE_138_length_110072_cov_41..g13542.t1	2.4.1.-	GT22(5-399)	GT22_e21	586336	N	3
NODE_49_length_376709_cov_39.9.g8264.t1	2.4.1.259|2.4.1.261	GT22(35-466)	GT22_e1	4708	N	3
NODE_64_length_273701_cov_39.6.g9642.t1	-	GT22(40-508)	GT22_e3	11795	N	3
NODE_88_length_192500_cov_37.9.g11351.t1	2.4.1.-	GT24(1179-1426)	GT24_e1	12488	Y(1-29)	3
NODE_27_length_463335_cov_40.8.g5277.t1	-	GT25(96-322)	GT25_e168	561556	N	3
NODE_36_length_430240_cov_40.0.g6615.t1	-	GT25(313-564)	GT25_e154	10223	N	3
NODE_39_length_422413_cov_39.4.g7014.t1	2.4.1.11	GT3(44-680)	GT3_e0	10952	N	3
NODE_99_length_172734_cov_39.8.g11948.t1	-	N	GT31_e65	7281	N	2
NODE_216_length_31499_cov_40.0.g15069.t1	-	N	GT31_e89	11429	N	2
NODE_51_length_363336_cov_39.8.g8421.t1	-	N	GT31_e84	567986	N	2
NODE_75_length_227454_cov_39.3.g10541.t1	-	N	GT31_e84	14440	N	2
NODE_16_length_547711_cov_39.0.g3613.t1	-	N	GT31_e84	8790	N	2
NODE_133_length_116509_cov_39..g13366.t1	-	N	GT31_e84	11469	N	2
NODE_14_length_555689_cov_39.4.g3206.t1	-	N	GT31_e75	502278	N	2
NODE_6_length_724130_cov_39.44.g1597.t1	-	N	GT31_e77	4224	N	2
NODE_105_length_159507_cov_39..g12247.t1	-	N	GT31_e37	128	N	2
NODE_80_length_211481_cov_39.3.g10858.t1	-	N	GT31_e65	5998	N	2
NODE_87_length_193439_cov_39.6.g11290.t1	-	N	GT31_e75	2094	N	2
NODE_89_length_192247_cov_38.9.g11395.t1	-	N	GT31_e78	14522	N	2
NODE_70_length_244971_cov_40.6.g10198.t1	2.4.1.257	GT32(116-197)	GT32_e68	9794	Y(1-30)	3
NODE_89_length_192247_cov_38.9.g11411.t1	-	GT32(120-203)	GT32_e64	14506	N	3
NODE_319_length_9770_cov_42.93.g15633.t1	-	GT32(80-157)	GT32_e54	N	N	2
NODE_170_length_83655_cov_39.1.g14453.t1	-	N	GT32_e120	11318	N	2
NODE_82_length_204427_cov_40.2.g10981.t1	2.4.1.142|2.4.1.-	GT33(42-452)	GT33_e1	4935	N	3
NODE_143_length_106899_cov_39..g13707.t1	-	GT34(154-416)	GT34_e13	1869	N	3
NODE_20_length_497615_cov_39.6.g4353.t1	-	GT34(100-330)	GT34_e9	11253	N	3
NODE_6_length_724130_cov_39.44.g1648.t1	2.4.1.1	GT35(165-880)	GT35_e0	4278	N	3
NODE_111_length_146925_cov_40..g12510.t1	2.4.1.109	GT39(57-302)	GT39_e12	1395	N	3
NODE_142_length_107736_cov_40..g13677.t1	2.4.1.109	GT39(67-311)	GT39_e30	11399	N	3
NODE_8_length_701528_cov_40.10.g2062.t1	2.4.1.109	GT39(52-297)	GT39_e9	2830	N	3
NODE_13_length_571487_cov_39.7.g3004.t1	2.4.1.257|2.4.1.132	GT4(282-450)	GT4_e2823	9278	N	3
NODE_143_length_106899_cov_39..g13693.t1	2.4.1.231	GT4(1025-1209)	GT4_e3141	8469	N	3
NODE_20_length_497615_cov_39.6.g4263.t1	-	GT4(2503-2656)	GT4_e3925	11154	N	3
NODE_20_length_497615_cov_39.6.g4344.t1	2.4.1.198	GT4(220-350)	GT4_e954	11245	N	3
NODE_2_length_1038744_cov_39.5.g524.t1	2.4.1.131	GT4(350-508)	GT4_e1364	4030	N	3
NODE_4_length_914631_cov_39.46.g1134.t1	-	GT4(236-389)	GT4_e4041	12819	N	3
NODE_2_length_1038744_cov_39.5.g438.t1	-	N	GT4_e772	4127	N	2
NODE_38_length_423329_cov_38.9.g6816.t1	2.4.1.255|-	N	GT41_e34+GT41_e74	8363	N	2
NODE_27_length_463335_cov_40.8.g5274.t1	2.4.1.34	GT48(846-1626)	GT48_e0	5905	N	3
NODE_103_length_165293_cov_40..g12175.t1	2.4.1.265|2.4.1.-	GT57(15-493)	GT57_e1	12996	N	3
NODE_46_length_390058_cov_39.7.g7912.t1	2.4.1.267	GT57(64-295)+GT57(332-564)	GT57_e0	912	N	3
NODE_6_length_724130_cov_39.44.g1623.t1	2.4.1.258	GT58(391-755)	GT58_e1	387820	N	3
NODE_82_length_204427_cov_40.2.g10960.t1	-	GT59(76-545)	GT59_e2	4985	N	3
NODE_180_length_64468_cov_40.1.g14656.t1	-	GT62(100-362)	GT62_e2	6763	N	3
NODE_50_length_365111_cov_39.9.g8365.t1	-	GT62(86-348)	GT62_e5	508046	N	3
NODE_5_length_791896_cov_39.15.g1476.t1	2.4.1.-|2.4.1.257	GT62(54-318)	GT62_e0	433	N	3
NODE_96_length_179526_cov_40.3.g11775.t1	-	GT62(340-529)	GT62_e3	592811	N	3
NODE_189_length_52958_cov_40.6.g14812.t1	2.4.99.18	GT66(28-674)	GT66_e1	504857	N	3
NODE_45_length_399069_cov_39.6.g7791.t1	-	GT69(130-408)	GT69_e6	10389	N	3
NODE_45_length_399069_cov_39.6.g7803.t1	-	GT69(123-381)	GT69_e0	10373	N	3
NODE_46_length_390058_cov_39.7.g7847.t1	2.4.1.-	GT69(59-316)	GT69_e1	989	N	3
NODE_2_length_1038744_cov_39.5.g395.t1	-	GT71(139-378)	GT71_e16	4176	N	3
NODE_65_length_271120_cov_39.6.g9738.t1	-	GT71(143-377)	GT71_e16	10753	N	3
NODE_90_length_190792_cov_40.1.g11466.t1	-	GT71(149-401)	GT71_e24	690909	N	3
NODE_163_length_86358_cov_40.0.g14248.t1	-	GT76(14-432)	GT76_e8	14203	N	3
NODE_119_length_130650_cov_38..g12870.t1	2.4.1.186	GT8(36-247)	GT8_e149	7572	N	3
NODE_126_length_122363_cov_40..g13148.t1	-	GT8(5-278)	GT8_e176	6381	N	3
NODE_14_length_555689_cov_39.4.g3210.t1	-	GT8(113-352)	GT8_e219	703	N	3
NODE_4_length_914631_cov_39.46.g1069.t1	-	GT8(112-375)	GT8_e188	12758	N	3
NODE_18_length_530453_cov_40.1.g3955.t1	-	GT8(688-958)	GT8_e176	N	N	2
NODE_13_length_571487_cov_39.7.g3059.t1	-	GT90(339-629)	GT90_e11	9329	N	3
NODE_148_length_100155_cov_38..g13842.t1	-	GT90(358-652)	GT90_e11	14822	N	3
NODE_18_length_530453_cov_40.1.g4027.t1	-	GT90(326-596)	GT90_e20	5531	N	3
NODE_1_length_1167642_cov_39.9.g218.t1	-	GT90(676-962)	GT90_e15	516053	N	3
NODE_3_length_1018078_cov_40.0.g878.t1	-	GT90(319-600)	GT90_e11	10506	N	3
NODE_4_length_914631_cov_39.46.g1154.t1	-	GT90(324-631)	GT90_e11	9329	Y(1-37)	3
NODE_87_length_193439_cov_39.6.g11293.t1	-	GT90(676-951)	GT90_e3	2096	N	3
NODE_96_length_179526_cov_40.3.g11796.t1	-	GT90(361-633)	GT90_e11	4746	N	3
NODE_102_length_165967_cov_39..g12104.t1	N	GH188(38-239)	N	GH5_22+795683	N	2
NODE_10_length_633613_cov_38.9.g2596.t1	N	GH18(53-430)	N	3384	Y(1-24)	2
NODE_110_length_148863_cov_40..g12493.t1	N	GT2(268-530)	N	127595	N	2
NODE_133_length_116509_cov_39..g13370.t1	N	AA1(111-512)	N	CBM18+833177	Y(1-35)	2
NODE_19_length_521349_cov_39.1.g4155.t1	N	GH63(456-907)	N	8591	N	2
NODE_26_length_465574_cov_67.9.g5153.t1	N	GT2(534-743)	N	13042	N	2
NODE_4_length_914631_cov_39.46.g1166.t1	N	AA1(82-483)	N	CBM18+833177	Y(1-24)	2
NODE_67_length_261807_cov_40.1.g9935.t1	N	GT2(505-710)	N	10466	N	2
NODE_69_length_254963_cov_39.7.g10058.t1	N	AA4(92-316)	N	611481	N	2
NODE_10_length_633613_cov_38.9.g2615.t1	4.2.2.10	PL1_4(108-294)	PL1_e33	PL1_4+PL1_4+3409	Y(1-17)	3
NODE_142_length_107736_cov_40..g13680.t1	4.2.2.2	PL1_7(86-284)	PL1_e18	PL1_7+11396	Y(1-17)	3
NODE_178_length_67484_cov_39.4.g14605.t1	4.2.2.10	PL1_4(105-294)	PL1_e33	PL1_4+597018	Y(1-21)	3
NODE_1_length_1167642_cov_39.9.g260.t1	4.2.2.10	PL1_4(121-304)	PL1_e71	PL1_4+13249	Y(1-20)	3
NODE_23_length_478147_cov_39.2.g4831.t1	4.2.2.10	PL1_4(125-250)	PL1_e16	PL1_4+1623	N	3
NODE_2_length_1038744_cov_39.5.g390.t1	-	PL1_9(155-341)	PL1_e27	PL1_9+4181	Y(1-26)	3
NODE_2_length_1038744_cov_39.5.g452.t1	4.2.2.10	PL1_4(218-400)	PL1_e16	PL1_4+4109	N	3
NODE_32_length_447871_cov_39.7.g6016.t1	-	PL1_6(154-387)	PL1_e34	14888	Y(1-28)	3
NODE_4_length_914631_cov_39.46.g1236.t1	4.2.2.10	PL1_4(175-309)	PL1_e26	PL1_4+12586	Y(1-47)	3
NODE_77_length_217238_cov_40.8.g10655.t1	-	PL1_2(73-248)	PL1_e17	PL1_2+15365	Y(1-25)	3
NODE_91_length_190396_cov_39.7.g11537.t1	-	PL1_4(110-295)	PL1_e40	PL1_4+1983	Y(1-18)	3
NODE_9_length_658285_cov_40.06.g2327.t1	4.2.2.10	PL1_4(113-299)	PL1_e16	PL1_4+6619	Y(1-22)	3
NODE_130_length_120436_cov_40..g13276.t1	4.2.2.10	PL1_4(113-196)	PL1_e16	N	Y(1-27)	2
NODE_36_length_430240_cov_40.0.g6639.t1	4.2.2.2	PL1_7(83-236)	PL1_e18	N	Y(1-24)	2
NODE_229_length_27632_cov_40.3.g15183.t1	4.2.2.24	PL26(32-919)	PL26_e0	8487	N	3
NODE_222_length_30480_cov_38.7.g15117.t1	4.2.2.-	PL27(13-414)	PL27_e0	8380	N	3
NODE_28_length_462295_cov_39.5.g5528.t1	4.2.2.2	PL3_2(43-228)	PL3_e16	PL3_2+493177	Y(1-31)	3
NODE_34_length_443152_cov_38.9.g6364.t1	4.2.2.2	PL3_2(33-222)	PL3_e18	PL3_2+2198	Y(1-21)	3
NODE_36_length_430240_cov_40.0.g6612.t1	4.2.2.2	PL3_2(115-301)	PL3_e9	PL3_2+575042	Y(1-26)	3
NODE_4_length_914631_cov_39.46.g1293.t1	4.2.2.2	PL3_2(34-223)	PL3_e9	PL3_2+12534	Y(1-20)	3
NODE_54_length_328049_cov_39.9.g8735.t1	-	PL3_2(39-229)	PL3_e4	PL3_2+12635	Y(1-25)	3
NODE_62_length_281392_cov_39.3.g9531.t1	4.2.2.2	PL3_2(32-220)	PL3_e18	PL3_2+362146	Y(1-21)	3
NODE_88_length_192500_cov_37.9.g11347.t1	-	PL3_2(48-238)	PL3_e4	PL3_2+12480	Y(1-29)	3
NODE_1_length_1167642_cov_39.9.g255.t1	-	PL4_1(1672-2191)	PL4_e6	GH16_1+6799	N	3
NODE_276_length_16710_cov_39.2.g15465.t1	4.2.2.23	PL4_3(18-652)	PL4_e1	PL4_3+311076	Y(1-19)	3
NODE_79_length_214242_cov_40.0.g10801.t1	-	PL4_5(26-568)	PL4_e2	PL4_5+15235	Y(1-34)	3
NODE_8_length_701528_cov_40.10.g2156.t1	-	PL4_5(38-571)	PL4_e2	PL4_5+2924	Y(1-19)	3
NODE_168_length_83856_cov_39.6.g14384.t1	-	PL9_3(21-383)	PL9_e35	PL9_3+13371	Y(1-23)	3

## Sheet: File 5_NC143
File 5_NC143
GeneID	EC#	HMMER	dbCAN_sub	DIAMOND	Signalp	#ofTools
NODE_10_length_689250_cov_37.6.g2743.t1	1.10.3.2|1.10.3.-	AA1_3(57-369)	AA1_e46	AA1_3+6573	Y(1-22)	3
NODE_112_length_140899_cov_37..g12448.t1	-	AA1(49-562)	AA1_e4	12542	Y(1-26)	3
NODE_11_length_656291_cov_36.5.g2978.t1	1.10.3.2|1.10.3.-	AA1(83-562)	AA1_e46	AA1_3	N	3
NODE_144_length_103196_cov_34..g13572.t1	-	AA1(39-555)	AA1_e10	6862	Y(1-20)	3
NODE_144_length_103196_cov_34..g13573.t1	-	AA1(93-617)	AA1_e5	6863	N	3
NODE_19_length_533622_cov_36.6.g4302.t1	1.10.3.2|1.10.3.-	AA1_3(76-375)	AA1_e46	AA1_3+13475	N	3
NODE_203_length_50703_cov_37.4.g14852.t1	-	AA1(148-661)	AA1_e34	4461	N	3
NODE_24_length_475480_cov_37.3.g5111.t1	1.10.3.2|1.10.3.-	AA1_3(53-365)	AA1_e46	AA1_3+14306	Y(1-23)	3
NODE_27_length_466056_cov_37.3.g5532.t1	1.10.3.2|1.10.3.-	AA1_3(99-404)	AA1_e46	AA1_3+10477	N	3
NODE_37_length_397946_cov_36.7.g6994.t1	-	AA1(161-665)	AA1_e22	530	N	3
NODE_3_length_982200_cov_37.23.g676.t1	1.10.3.2|1.10.3.-	AA1_3(112-417)	AA1_e46	AA1_3+13410	Y(1-29)	3
NODE_3_length_982200_cov_37.23.g810.t1	1.10.3.2	AA1_2(47-382)	AA1_e26	AA1_2+9139	Y(1-25)	3
NODE_50_length_314294_cov_36.8.g8418.t1	1.10.3.2|1.10.3.-	AA1_3(616-936)	AA1_e46	AA1_3+12004	Y(1-21)	3
NODE_59_length_277418_cov_37.4.g9229.t1	1.10.3.2|1.10.3.-	AA1(6-396)	AA1_e46	AA1_3+7118	N	3
NODE_59_length_277418_cov_37.4.g9247.t1	1.10.3.2	AA1_2(41-377)	AA1_e26	AA1_2+7100	N	3
NODE_61_length_272704_cov_36.9.g9401.t1	-	AA1_3(192-500)	AA1_e12+AA1_e41	AA1_3+14603	N	3
NODE_66_length_255305_cov_37.4.g9868.t1	-	AA1_3(49-354)	AA1_e12+AA1_e41	AA1_3+4159	Y(1-22)	3
NODE_6_length_860799_cov_36.87.g1557.t1	1.10.3.2|1.10.3.-	AA1_3(98-449)	AA1_e46	AA1_3+199654	N	3
NODE_6_length_860799_cov_36.87.g1763.t1	1.10.3.2|1.10.3.-	AA1_3(446-758)	AA1_e46	AA1_3+3173	N	3
NODE_74_length_224809_cov_37.6.g10447.t1	1.10.3.2|1.10.3.-	AA1_3(49-353)	AA1_e46	AA1_3+10948	Y(1-20)	3
NODE_7_length_841585_cov_36.81.g1982.t1	1.10.3.2|1.10.3.-	AA1_3(48-347)	AA1_e46	AA1_3+1238	Y(1-19)	3
NODE_8_length_725453_cov_36.63.g2162.t1	1.10.3.2|1.10.3.-	AA1_3(53-363)	AA1_e46	AA1_3+94331	Y(1-25)	3
NODE_90_length_191657_cov_37.5.g11385.t1	1.10.3.2|-	AA1_3(62-377)	AA1_e18+AA1_e41	AA1_3+14049	N	3
NODE_123_length_125158_cov_36..g12891.t1	1.14.99.53	AA11(24-227)	AA11_e7	4342	Y(1-24)	3
NODE_129_length_116646_cov_36..g13110.t1	-	AA11(21-231)	AA11_e8	8777	Y(1-22)	3
NODE_207_length_47464_cov_37.0.g14915.t1	1.14.99.53	AA11(22-219)	AA11_e7	12514	N	3
NODE_74_length_224809_cov_37.6.g10448.t1	1.14.99.53	AA11(20-225)	AA11_e7	10947	Y(1-34)	3
NODE_89_length_192781_cov_35.4.g11330.t1	-	AA11(21-240)	AA11_e5	11451	N	3
NODE_198_length_54102_cov_36.9.g14789.t1	-	AA12(798-1195)	AA12_e6	311	N	3
NODE_24_length_475480_cov_37.3.g5162.t1	1.-.-.-	AA12(31-437)	AA12_e4	562090	N	3
NODE_34_length_421916_cov_37.9.g6584.t1	-	AA12(28-421)	AA12_e5	14144	Y(1-22)	3
NODE_27_length_466056_cov_37.3.g5595.t1	1.14.99.55	AA13(19-248)+CBM20(291-375)	AA13_e0+CBM20_e25	AA13+10005	N	3
NODE_170_length_75367_cov_37.0.g14261.t1	-	AA16(20-182)	AA16_e0	N	Y(1-37)	2
NODE_57_length_286899_cov_37.5.g9062.t1	-	AA16(20-182)	AA16_e3	N	Y(1-22)	2
NODE_82_length_206042_cov_36.7.g10897.t1	-	AA16(266-431)	AA16_e1	N	N	2
NODE_109_length_148264_cov_36..g12318.t1	-	AA2(59-201)	AA2_e8	PL1_7+16594	N	3
NODE_29_length_452005_cov_37.1.g5949.t1	-	AA2(157-396)	AA2_e12	14854	N	3
NODE_36_length_398492_cov_37.1.g6883.t1	-	AA2(25-246)	AA2_e17	3951	Y(1-31)	3
NODE_37_length_397946_cov_36.7.g6972.t1	-	AA2(17-278)	AA2_e1	550	N	3
NODE_39_length_372103_cov_36.8.g7137.t1	-	AA2(62-262)	AA2_e8	AA5_1+2535	N	3
NODE_4_length_923704_cov_37.55.g1080.t1	-	AA2(90-340)	AA2_e1	1464	N	3
NODE_6_length_860799_cov_36.87.g1553.t1	-	AA2(277-454)	AA2_e8	PL1_7+16594	N	3
NODE_6_length_860799_cov_36.87.g1604.t1	-	AA2(106-354)	AA2_e12	3318	N	3
NODE_15_length_564447_cov_36.3.g3716.t1	-	AA2(71-257)	AA2_e8	N	N	2
NODE_18_length_545450_cov_37.2.g4106.t1	-	AA2(65-252)	AA2_e8	N	N	2
NODE_1_length_1171829_cov_37.3.g102.t1	-	AA2(65-207)	AA2_e8	N	Y(1-41)	2
NODE_268_length_18203_cov_35.2.g15390.t1	-	N	AA2_e1	387444	N	2
NODE_102_length_164401_cov_35..g11985.t1	-	AA3_2(307-867)	AA3_e15	AA3_2+8727	N	3
NODE_103_length_161799_cov_34..g12042.t1	-	AA3_2(638-1216)	AA3_e22	AA3_2+3604	N	3
NODE_103_length_161799_cov_34..g12059.t1	-	AA3_2(5-592)	AA3_e39	AA3_2+550417	N	3
NODE_103_length_161799_cov_34..g12064.t1	1.1.3.13	AA3_3(12-596)	AA3_e3	AA3_3+14302	N	3
NODE_104_length_161064_cov_36..g12096.t1	-	AA3_2(20-587)	AA3_e34	AA3_2+9981	N	3
NODE_10_length_689250_cov_37.6.g2706.t1	-	AA3_2(26-589)	AA3_e15	AA3_2+6523	N	3
NODE_10_length_689250_cov_37.6.g2736.t1	-	AA3_2(35-615)	AA3_e48	AA3_2+6565	N	3
NODE_113_length_137976_cov_37..g12504.t1	-	AA3_2(37-612)	AA3_e48	AA3_2+9788	N	3
NODE_118_length_132684_cov_38..g12686.t1	-	AA3_2(7-538)	AA3_e27	AA3_2+578953	N	3
NODE_119_length_132158_cov_37..g12757.t1	-	AA3_2(17-610)	AA3_e1	AA3_2+10702	N	3
NODE_11_length_656291_cov_36.5.g2869.t1	-	AA3_2(742-1335)	AA3_e56	AA3_2+8581	N	3
NODE_11_length_656291_cov_36.5.g2981.t1	1.1.3.16	AA3_2(30-569)	AA3_e2	AA3_2	Y(1-21)	3
NODE_123_length_125158_cov_36..g12883.t1	-	AA3_2(4-569)	AA3_e25	AA3_2+1732	N	3
NODE_133_length_112769_cov_36..g13206.t1	-	AA3_2(7-604)	AA3_e38	AA3_2+6088	N	3
NODE_140_length_107208_cov_37..g13450.t1	1.1.3.13	AA3_3(12-602)	AA3_e3	AA3_3+13749	N	3
NODE_14_length_570581_cov_36.8.g3504.t1	-	AA3_2(29-603)	AA3_e21	AA3_2+12916	Y(1-25)	3
NODE_151_length_97351_cov_37.3.g13771.t1	-	AA3_2(33-618)	AA3_e59	AA3_2+10112	N	3
NODE_163_length_82805_cov_36.9.g14082.t1	-	AA3_2(66-640)	AA3_e19	AA3_2+407519	N	3
NODE_179_length_65268_cov_36.1.g14437.t1	-	AA3_2(47-701)	AA3_e44	8860	Y(1-22)	3
NODE_187_length_59359_cov_34.9.g14572.t1	1.1.3.13	AA3_3(32-621)	AA3_e3	AA3_3+576024	N	3
NODE_18_length_545450_cov_37.2.g4077.t1	-	AA3_2(45-670)	AA3_e44	14454	N	3
NODE_18_length_545450_cov_37.2.g4123.t1	-	AA3_2(23-589)	AA3_e15	AA3_2+14498	N	3
NODE_19_length_533622_cov_36.6.g4273.t1	-	AA3_2(53-631)	AA3_e19	AA3_2+491204	Y(1-28)	3
NODE_19_length_533622_cov_36.6.g4274.t1	-	AA3_2(8-592)	AA3_e39	AA3_2+475322	N	3
NODE_1_length_1171829_cov_37.3.g45.t1	-	AA3_2(5-591)	AA3_e39	AA3_2+615016	N	3
NODE_1_length_1171829_cov_37.3.g67.t1	-	AA3_2(30-647)	AA3_e44	4981	N	3
NODE_1_length_1171829_cov_37.3.g92.t1	-	AA3_2(9-446)	AA3_e34	AA3_2+609194	N	3
NODE_201_length_51373_cov_35.8.g14837.t1	-	AA3_2(6-618)	AA3_e39	AA3_2+463048	N	3
NODE_20_length_521084_cov_37.1.g4423.t1	-	AA3_1(20-542)	AA3_e61	AA3_1+11856	N	3
NODE_23_length_477493_cov_37.2.g4975.t1	-	AA3_2(6-537)	AA3_e27	AA3_2+12315	N	3
NODE_23_length_477493_cov_37.2.g4997.t1	-	AA3_2(69-657)	AA3_e48	AA3_2+12290	N	3
NODE_25_length_475441_cov_37.0.g5268.t1	-	AA3_2(5-615)	AA3_e39	AA3_2+621179	N	3
NODE_26_length_467986_cov_37.0.g5413.t1	-	AA3_2(40-693)	AA3_e36	13195	Y(1-21)	3
NODE_29_length_452005_cov_37.1.g5940.t1	-	AA3_2(39-623)	AA3_e59	AA3_2+14864	Y(1-26)	3
NODE_2_length_1019450_cov_37.1.g480.t1	1.1.3.13	AA3_3(13-599)	AA3_e3	AA3_3+585369	N	3
NODE_30_length_442995_cov_37.6.g5982.t1	-	AA3_2(26-649)	AA3_e26	8341	Y(1-28)	3
NODE_31_length_437885_cov_37.1.g6185.t1	-	AA3_2(79-655)	AA3_e11	AA3_2+7685	N	3
NODE_36_length_398492_cov_37.1.g6765.t1	-	AA3_2(45-666)	AA3_e44	4084	Y(1-20)	3
NODE_36_length_398492_cov_37.1.g6839.t1	1.1.3.13	AA3_3(13-606)	AA3_e3	AA3_3+13413	N	3
NODE_39_length_372103_cov_36.8.g7207.t1	1.1.3.13	AA3_3(12-603)	AA3_e3	AA3_3+3888	N	3
NODE_39_length_372103_cov_36.8.g7236.t1	-	AA3_2(48-623)	AA3_e19	AA3_2+154840	Y(1-22)	3
NODE_3_length_982200_cov_37.23.g715.t1	-	AA3_1(30-568)	AA3_e58	AA3_1+9039	N	3
NODE_3_length_982200_cov_37.23.g782.t1	-	AA3(27-611)	AA3_e36	9110	Y(1-54)	3
NODE_3_length_982200_cov_37.23.g845.t1	-	AA3_2(110-664)	AA3_e7	AA3_2+9181	N	3
NODE_3_length_982200_cov_37.23.g912.t1	-	AA3_2(203-769)	AA3_e25	AA3_2+9249	N	3
NODE_43_length_358470_cov_37.1.g7574.t1	-	AA3_2(25-636)	AA3_e44	13758	Y(1-21)	3
NODE_43_length_358470_cov_37.1.g7577.t1	-	AA3_2(266-801)	AA3_e25	AA3_2+13761	Y(1-24)	3
NODE_44_length_356913_cov_36.6.g7683.t1	1.1.3.13	AA3_3(12-597)	AA3_e3	AA3_3+437	N	3
NODE_44_length_356913_cov_36.6.g7725.t1	-	AA3_2(40-669)	AA3_e44	479	Y(1-23)	3
NODE_44_length_356913_cov_36.6.g7727.t1	-	AA3_2(5-583)	AA3_e13	AA3_2+495	N	3
NODE_46_length_345389_cov_37.0.g7939.t1	1.1.3.16	AA3_2(25-568)	AA3_e2	AA3_2+595345	Y(1-24)	3
NODE_47_length_344609_cov_36.4.g8131.t1	-	AA3_2(5-589)	AA3_e39	AA3_2+13173	N	3
NODE_484_length_3457_cov_52.49.g15890.t1	-	AA3_2(22-458)	AA3_e48	AA3_2+6565	N	3
NODE_49_length_320187_cov_37.1.g8289.t1	-	AA3_2(4-530)	AA3_e33	AA3_2+1009	N	3
NODE_51_length_313333_cov_36.9.g8495.t1	-	AA3_1(220-734)	AA3_e4	11420	N	3
NODE_55_length_292852_cov_37.1.g8923.t1	-	AA3_2(18-637)	AA3_e34	AA3_2+445075	N	3
NODE_59_length_277418_cov_37.4.g9276.t1	-	AA3_2(13-542)	AA3_e4	AA3_2+7074	N	3
NODE_5_length_904934_cov_37.71.g1352.t1	1.1.3.10	AA3_4(13-549)	AA3_e53	AA3_4+8168	N	3
NODE_5_length_904934_cov_37.71.g1417.t1	-	AA3_2(4-575)	AA3_e19	AA3_2+9579	N	3
NODE_61_length_272704_cov_36.9.g9396.t1	-	AA3(52-705)	AA3_e44	14598	Y(1-24)	3
NODE_63_length_270828_cov_37.1.g9648.t1	-	AA3_2(164-764)	AA3_e39	AA3_2+577595	N	3
NODE_66_length_255305_cov_37.4.g9873.t1	1.1.3.13	AA3_3(6-642)	AA3_e3	AA3_3+4164	N	3
NODE_67_length_251266_cov_111..g9913.t1	-	AA3_2(40-614)	AA3_e19	AA3_2+2042	Y(1-22)	3
NODE_68_length_237215_cov_36.5.g9998.t1	-	AA3_2(101-726)	AA3_e44	78	N	3
NODE_72_length_227896_cov_36.8.g10331.t1	-	AA3_2(7-572)	AA3_e28	AA3_2+13593	N	3
NODE_74_length_224809_cov_37.6.g10415.t1	-	AA3_2(19-586)	AA3_e34	AA3_2+505402	N	3
NODE_75_length_223490_cov_37.2.g10483.t1	-	AA3_2(6-598)	AA3_e39	AA3_2+94476	N	3
NODE_81_length_207496_cov_37.1.g10828.t1	-	AA3_2(20-580)	AA3_e15	AA3_2+5580	N	3
NODE_84_length_199712_cov_35.5.g11080.t1	-	AA3_2(347-938)	AA3_e10	AA3_2+3666	N	3
NODE_8_length_725453_cov_36.63.g2238.t1	-	AA3_2(33-645)	AA3_e44	591446	Y(1-15)	3
NODE_8_length_725453_cov_36.63.g2240.t1	-	AA3_2(52-629)	AA3_e19	AA3_2+689616	N	3
NODE_395_length_6178_cov_41.88.g15767.t1	-	AA3_2(8-265)	AA3_e48	N	N	2
NODE_431_length_4840_cov_39.73.g15832.t1	-	AA3_2(14-257)	AA3_e48	N	N	2
NODE_123_length_125158_cov_36..g12893.t1	1.1.3.38	AA4(32-579)	AA4_e0	460681	N	3
NODE_50_length_314294_cov_36.8.g8455.t1	-	AA7(129-331)	AA4_e1	611481	Y(1-38)	3
NODE_52_length_311493_cov_36.8.g8590.t1	1.1.3.38	AA4(21-558)	AA4_e0	755	Y(1-18)	3
NODE_72_length_227896_cov_36.8.g10295.t1	-	AA4(135-320)	AA4_e1	611481	N	3
NODE_19_length_533622_cov_36.6.g4395.t1	1.1.3.9|1.1.3.13|1.1.3.-|1.1.3.7|1.1.3.47	AA5_2(48-655)	AA5_e12	AA5_2+CBM32+13374	Y(1-26)	3
NODE_27_length_466056_cov_37.3.g5534.t1	-	AA5(485-995)	AA5_e9	AA5_1+10475	Y(1-69)	3
NODE_41_length_361612_cov_37.0.g7443.t1	-	AA5(5-581)	AA5_e0	517523	N	3
NODE_4_length_923704_cov_37.55.g1087.t1	-	AA5(765-1268)	AA5_e9	AA5_1+1470	Y(1-15)	3
NODE_82_length_206042_cov_36.7.g10925.t1	1.1.3.9|1.1.3.13|1.1.3.-|1.1.3.7|1.1.3.47	AA5_2(99-699)	AA5_e12	AA5_2+5496	Y(1-20)	3
NODE_49_length_320187_cov_37.1.g8340.t1	1.6.5.6	AA6(4-204)	AA6_e0	939	N	3
NODE_100_length_172016_cov_37..g11894.t1	1.1.3.-	AA7(49-488)	AA7_e5	9568	Y(1-51)	3
NODE_104_length_161064_cov_36..g12072.t1	1.1.3.-	AA7(182-621)	AA7_e0	3137	N	3
NODE_119_length_132158_cov_37..g12729.t1	-	AA7(49-496)	AA7_e3	10734	N	3
NODE_132_length_113446_cov_37..g13191.t1	1.1.3.-	AA7(126-327)	AA7_e5	3137	Y(1-19)	3
NODE_15_length_564447_cov_36.3.g3623.t1	1.1.3.-	AA7(115-322)	AA7_e5	CBM91+GH43_11	Y(1-27)	3
NODE_234_length_30993_cov_27.4.g15174.t1	1.1.3.-	AA7(113-567)	AA7_e5	CBM91+GH43_11	N	3
NODE_23_length_477493_cov_37.2.g5008.t1	1.1.3.-	AA7(151-580)	AA7_e4	553054	Y(1-17)	3
NODE_2_length_1019450_cov_37.1.g569.t1	1.1.3.-	AA7(161-355)	AA7_e0	GH16_3+286626	N	3
NODE_30_length_442995_cov_37.6.g6027.t1	1.1.3.-	AA7(133-329)	AA7_e0	CBM91+GH43_11	Y(1-36)	3
NODE_31_length_437885_cov_37.1.g6101.t1	1.1.3.-	AA7(260-469)	AA7_e0	3137	N	3
NODE_37_length_397946_cov_36.7.g6943.t1	-	AA7(52-498)	AA7_e3	561	Y(1-21)	3
NODE_3_length_982200_cov_37.23.g771.t1	1.1.3.-	AA7(1318-1754)	AA7_e0	146887	N	3
NODE_41_length_361612_cov_37.0.g7412.t1	1.1.3.-	AA7(153-337)	AA7_e0	553054	Y(1-19)	3
NODE_49_length_320187_cov_37.1.g8294.t1	-	AA7(80-259)	AA7_e3	1001	Y(1-22)	3
NODE_50_length_314294_cov_36.8.g8378.t1	1.1.3.-	AA7(39-466)	AA7_e0	284862	N	3
NODE_104_length_161064_cov_36..g12082.t1	-	AA7(37-442)	AA7_e3	N	N	2
NODE_10_length_689250_cov_37.6.g2698.t1	1.1.3.-	AA7(380-802)	AA7_e0	N	N	2
NODE_10_length_689250_cov_37.6.g2709.t1	1.1.3.-	AA7(46-210)	AA7_e0	N	N	2
NODE_10_length_689250_cov_37.6.g2718.t1	1.1.3.-	AA7(119-542)	AA7_e4	N	Y(1-21)	2
NODE_10_length_689250_cov_37.6.g2735.t1	1.1.3.-	AA7(78-504)	AA7_e0	N	Y(1-19)	2
NODE_110_length_145569_cov_37..g12377.t1	1.1.3.-	AA7(60-486)	AA7_e0	N	Y(1-22)	2
NODE_113_length_137976_cov_37..g12493.t1	1.1.3.-	AA7(226-439)	AA7_e0	N	N	2
NODE_12_length_633096_cov_37.1.g3086.t1	1.1.3.-	AA7(43-481)	AA7_e0	N	N	2
NODE_131_length_114685_cov_38..g13166.t1	1.1.3.-	AA7(53-498)	AA7_e0	N	N	2
NODE_133_length_112769_cov_36..g13233.t1	1.1.3.-	AA7(121-315)	AA7_e0	N	Y(1-23)	2
NODE_13_length_623265_cov_37.2.g3230.t1	1.1.3.-	AA7(32-209)	AA7_e0	N	N	2
NODE_143_length_103277_cov_37..g13535.t1	1.1.3.-	AA7(57-274)	AA7_e0	N	Y(1-27)	2
NODE_14_length_570581_cov_36.8.g3495.t1	1.1.3.-	AA7(67-506)	AA7_e0	N	Y(1-27)	2
NODE_15_length_564447_cov_36.3.g3599.t1	1.1.3.-	AA7(49-486)	AA7_e0	N	N	2
NODE_15_length_564447_cov_36.3.g3725.t1	1.1.3.-	AA7(39-462)	AA7_e0	N	Y(1-13)	2
NODE_160_length_88265_cov_36.3.g14011.t1	1.1.3.-	AA7(45-454)	AA7_e0	N	N	2
NODE_16_length_561571_cov_37.9.g3813.t1	1.1.3.-	AA7(70-498)	AA7_e0	N	Y(1-25)	2
NODE_172_length_73748_cov_37.5.g14293.t1	1.1.3.-	AA7(55-265)	AA7_e0	N	Y(1-19)	2
NODE_18_length_545450_cov_37.2.g4165.t1	1.1.3.-	AA7(58-282)	AA7_e0	N	Y(1-23)	2
NODE_18_length_545450_cov_37.2.g4206.t1	1.1.3.-	AA7(66-496)	AA7_e0	N	N	2
NODE_191_length_57686_cov_35.4.g14644.t1	1.1.3.-	AA7(69-484)	AA7_e0	N	Y(1-20)	2
NODE_199_length_52936_cov_37.7.g14795.t1	1.1.3.-	AA7(50-252)	AA7_e0	N	N	2
NODE_19_length_533622_cov_36.6.g4333.t1	1.1.3.-	AA7(75-513)	AA7_e0	N	Y(1-58)	2
NODE_19_length_533622_cov_36.6.g4362.t1	1.1.3.-	AA7(62-489)	AA7_e0	N	Y(1-19)	2
NODE_20_length_521084_cov_37.1.g4455.t1	1.1.3.-	AA7(31-468)	AA7_e0	N	N	2
NODE_21_length_480725_cov_37.2.g4603.t1	1.1.3.-	AA7(140-333)	AA7_e4	N	N	2
NODE_235_length_30856_cov_37.4.g15191.t1	1.1.3.-	AA7(257-452)	AA7_e0	N	N	2
NODE_24_length_475480_cov_37.3.g5181.t1	-	AA7(77-497)	AA7_e3	N	Y(1-28)	2
NODE_258_length_20622_cov_35.6.g15341.t1	1.1.3.-	AA7(145-335)	AA7_e4	N	N	2
NODE_27_length_466056_cov_37.3.g5608.t1	1.1.3.-	AA7(31-461)	AA7_e0	N	N	2
NODE_28_length_456598_cov_36.5.g5691.t1	1.1.3.-	AA7(26-465)	AA7_e0	N	N	2
NODE_29_length_452005_cov_37.1.g5870.t1	1.1.3.-	AA7(63-511)	AA7_e0	N	N	2
NODE_2_length_1019450_cov_37.1.g589.t1	1.1.3.-	AA7(42-470)	AA7_e0	N	N	2
NODE_30_length_442995_cov_37.6.g6068.t1	1.1.3.-	AA7(653-1095)	AA7_e0	N	Y(1-25)	2
NODE_32_length_430792_cov_37.1.g6338.t1	1.1.3.-	AA7(31-258)	AA7_e0	N	N	2
NODE_35_length_403753_cov_37.1.g6642.t1	1.1.3.-	AA7(56-490)	AA7_e0	N	Y(1-20)	2
NODE_35_length_403753_cov_37.1.g6696.t1	1.1.3.-	AA7(41-482)	AA7_e0	N	N	2
NODE_36_length_398492_cov_37.1.g6833.t1	1.1.3.-	AA7(52-482)	AA7_e5	N	Y(1-22)	2
NODE_36_length_398492_cov_37.1.g6855.t1	1.1.3.-	AA7(57-270)	AA7_e0	N	N	2
NODE_37_length_397946_cov_36.7.g7005.t1	1.1.3.-	AA7(564-749)	AA7_e0	N	N	2
NODE_388_length_6366_cov_40.23.g15754.t1	1.1.3.-	AA7(148-343)	AA7_e0	N	N	2
NODE_3_length_982200_cov_37.23.g690.t1	1.1.3.-	AA7(42-219)	AA7_e0	N	N	2
NODE_3_length_982200_cov_37.23.g762.t1	1.1.3.-	AA7(240-423)	AA7_e0	N	N	2
NODE_41_length_361612_cov_37.0.g7454.t1	1.1.3.-	AA7(56-488)	AA7_e0	N	Y(1-26)	2
NODE_49_length_320187_cov_37.1.g8324.t1	1.1.3.-	AA7(39-473)	AA7_e0	N	N	2
NODE_52_length_311493_cov_36.8.g8611.t1	1.1.3.-	AA7(131-311)	AA7_e0	N	N	2
NODE_52_length_311493_cov_36.8.g8642.t1	1.1.3.-	AA7(362-790)	AA7_e0	N	N	2
NODE_52_length_311493_cov_36.8.g8644.t1	-	AA7(62-278)	AA7_e3	N	Y(1-17)	2
NODE_52_length_311493_cov_36.8.g8648.t1	1.1.3.-	AA7(1253-1454)	AA7_e0	N	N	2
NODE_69_length_232010_cov_37.3.g10066.t1	1.1.3.-	AA7(90-287)	AA7_e0	N	N	2
NODE_70_length_231209_cov_36.2.g10151.t1	1.1.3.-	AA7(39-468)	AA7_e0	N	N	2
NODE_77_length_220450_cov_37.2.g10601.t1	1.1.3.-	AA7(40-458)	AA7_e0	N	N	2
NODE_85_length_198965_cov_37.2.g11125.t1	1.1.3.-	AA7(137-561)	AA7_e5	N	Y(1-35)	2
NODE_88_length_195113_cov_37.6.g11316.t1	1.1.3.-	AA7(44-472)	AA7_e4	N	N	2
NODE_8_length_725453_cov_36.63.g2088.t1	1.1.3.-	AA7(58-488)	AA7_e0	N	Y(1-23)	2
NODE_8_length_725453_cov_36.63.g2253.t1	1.1.3.-	AA7(26-460)	AA7_e0	N	N	2
NODE_95_length_176691_cov_37.3.g11631.t1	1.1.3.-	AA7(39-216)	AA7_e0	N	N	2
NODE_99_length_172719_cov_37.7.g11820.t1	1.1.3.-	AA7(58-270)	AA7_e0	N	Y(1-20)	2
NODE_9_length_716970_cov_37.16.g2412.t1	1.1.3.-	AA7(415-644)	AA7_e0	N	Y(1-26)	2
NODE_9_length_716970_cov_37.16.g2425.t1	1.1.3.-	AA7(39-225)	AA7_e0	N	N	2
NODE_94_length_177443_cov_36.5.g11584.t1	1.1.3.-	N	AA7_e1+AA7_e5	N	N	1
NODE_100_length_172016_cov_37..g11874.t1	-	AA8(43-218)	AA8_e0	9588	N	3
NODE_11_length_656291_cov_36.5.g2939.t1	1.1.99.18|-	AA8(27-204)+AA3_1(240-774)	AA8_e5+AA3_e61	AA3_1+AA8+8637	Y(1-21)	3
NODE_137_length_109050_cov_37..g13369.t1	1.1.99.18	AA8(27-206)+AA3_1(241-782)	AA8_e5+AA3_e46	AA3_1+AA8+6779	Y(1-24)	3
NODE_1_length_1171829_cov_37.3.g124.t1	1.1.99.18	AA8(30-220)+AA3_1(247-797)	AA8_e5+AA3_e46	AA3_1+CBM1+AA8+5027	Y(1-23)	3
NODE_212_length_45662_cov_36.2.g14990.t1	1.1.99.18|-	AA8(23-199)+AA3_1(232-771)	AA8_e5+AA3_e61	AA3_1+AA8+2482	Y(1-18)	3
NODE_92_length_179161_cov_37.9.g11511.t1	-	AA8(26-204)	AA8_e3	15253	N	3
NODE_118_length_132684_cov_38..g12694.t1	-	AA8(28-210)	AA8_e4	N	Y(1-23)	2
NODE_2_length_1019450_cov_37.1.g562.t1	1.1.99.18	AA8(955-1143)	AA8_e5	N	N	2
NODE_91_length_184575_cov_37.0.g11426.t1	1.1.99.18	AA8(41-201)	AA8_e1	N	Y(1-24)	2
NODE_10_length_689250_cov_37.6.g2677.t1	-	AA9(6-218)	AA9_e47	6473	N	3
NODE_113_length_137976_cov_37..g12496.t1	1.14.99.54|1.14.99.56	AA9(820-1005)	AA9_e7	9778	N	3
NODE_119_length_132158_cov_37..g12727.t1	1.14.99.54|1.14.99.56	AA9(11-236)	AA9_e14	10736	Y(1-19)	3
NODE_11_length_656291_cov_36.5.g2776.t1	1.14.99.56|1.14.99.54	AA9(9-230)	AA9_e20	8510	Y(1-22)	3
NODE_130_length_116594_cov_33..g13122.t1	1.14.99.54|1.14.99.56	AA9(4-213)	AA9_e6	AA9	N	3
NODE_137_length_109050_cov_37..g13370.t1	1.14.99.54	AA9(8-209)	AA9_e36	6780	Y(1-20)	3
NODE_149_length_99108_cov_37.3.g13702.t1	-	AA9(7-224)	AA9_e4	12594	N	3
NODE_14_length_570581_cov_36.8.g3422.t1	1.14.99.54	AA9(9-209)	AA9_e36	12828	Y(1-21)	3
NODE_183_length_61520_cov_32.5.g14503.t1	1.14.99.54|1.14.99.56	AA9(6-214)	AA9_e7	15165	Y(1-30)	3
NODE_18_length_545450_cov_37.2.g4109.t1	1.14.99.56|1.14.99.54	AA9(8-226)	AA9_e20	14484	Y(1-22)	3
NODE_18_length_545450_cov_37.2.g4118.t1	1.14.99.54	AA9(8-228)	AA9_e16	14493	Y(1-22)	3
NODE_1_length_1171829_cov_37.3.g192.t1	-	AA9(107-272)	AA9_e5	5083	Y(1-34)	3
NODE_1_length_1171829_cov_37.3.g220.t1	-	AA9(8-227)	AA9_e1	5109	N	3
NODE_20_length_521084_cov_37.1.g4433.t1	-	AA9(8-217)	AA9_e24	11894	N	3
NODE_23_length_477493_cov_37.2.g4921.t1	1.14.99.54|1.14.99.56	AA9(14-237)	AA9_e14	12364	N	3
NODE_27_length_466056_cov_37.3.g5643.t1	1.14.99.56|1.14.99.54	AA9(6-224)	AA9_e31	10057	N	3
NODE_33_length_429396_cov_36.8.g6397.t1	-	AA9(6-209)	AA9_e41	AA9+1743	N	3
NODE_36_length_398492_cov_37.1.g6823.t1	1.14.99.54|1.14.99.56	AA9(10-234)	AA9_e15	4025	Y(1-22)	3
NODE_45_length_355488_cov_37.9.g7799.t1	-	AA9(9-232)	AA9_e12	AA9+15159	Y(1-21)	3
NODE_45_length_355488_cov_37.9.g7916.t1	-	AA9(12-235)	AA9_e48	15060	N	3
NODE_46_length_345389_cov_37.0.g7982.t1	1.14.99.54	AA9(8-219)	AA9_e9	6019	N	3
NODE_57_length_286899_cov_37.5.g9074.t1	1.14.99.54|1.14.99.56	AA9(8-228)	AA9_e46	10210	Y(1-22)	3
NODE_66_length_255305_cov_37.4.g9881.t1	1.14.99.56|1.14.99.54	AA9(350-569)	AA9_e20	AA9+CBM1	Y(1-20)	3
NODE_70_length_231209_cov_36.2.g10162.t1	-	AA9(68-275)	AA9_e30	14729	N	3
NODE_77_length_220450_cov_37.2.g10602.t1	1.14.99.56	AA9(7-221)	AA9_e23	4777	N	3
NODE_7_length_841585_cov_36.81.g1998.t1	1.14.99.54|1.14.99.56	AA9(761-987)	AA9_e46	AA9+1254	N	3
NODE_92_length_179161_cov_37.9.g11472.t1	-	AA9(1064-1288)	AA9_e29	15210	N	3
NODE_13_length_623265_cov_37.2.g3278.t1	-	CBM13(24-171)	CBM13_e152	N	N	2
NODE_103_length_161799_cov_34..g12053.t1	3.2.1.14	GH18(334-679)	CBM18_e13+GH18_e72	CBM50+CBM18+169959	N	3
NODE_18_length_545450_cov_37.2.g4169.t1	3.2.1.14	GH18(505-847)	CBM18_e13+GH18_e72	CBM50+CBM18+324867	N	3
NODE_25_length_475441_cov_37.0.g5255.t1	-	GH16_19(109-273)	CBM18_e25+GH16_e15	GH16_19+CBM18+12693	Y(1-21)	3
NODE_288_length_13794_cov_36.8.g15476.t1	3.2.1.3	N	CBM20_e31	503182	Y(1-48)	2
NODE_50_length_314294_cov_36.8.g8451.t1	-	CBM21(492-596)	CBM21_e9	12045	N	3
NODE_35_length_403753_cov_37.1.g6724.t1	2.4.1.18	GH13_8(328-650)	CBM48_e32+GH13_e20	GH13_8+GH13_8+9332	N	3
NODE_26_length_467986_cov_37.0.g5473.t1	-	N	CBM48_e18	13137	N	2
NODE_35_length_403753_cov_37.1.g6648.t1	-	N	CBM50_e566	CBM50+CBM50+12924	Y(1-18)	2
NODE_88_length_195113_cov_37.6.g11311.t1	-	N	CBM50_e566	CBM50+CBM50+175388	N	2
NODE_16_length_561571_cov_37.9.g3884.t1	-	N	CBM50_e307	510177	N	2
NODE_72_length_227896_cov_36.8.g10293.t1	-	N	CBM50_e516	CBM50+CBM50+11882	Y(1-32)	2
NODE_175_length_71582_cov_36.8.g14366.t1	-	N	CBM50_e1018	N	N	1
NODE_29_length_452005_cov_37.1.g5926.t1	-	CBM63(138-209)	CBM63_e9	14877	Y(1-21)	3
NODE_3_length_982200_cov_37.23.g890.t1	-	N	CBM66_e12	CBM0	N	2
NODE_108_length_149699_cov_37..g12289.t1	-	CBM67(12-194)+GH78(286-756)	CBM67_e14+GH78_e73	9619	N	3
NODE_43_length_358470_cov_37.1.g7637.t1	3.2.1.40|-	CBM67(155-330)+GH78(358-881)	CBM67_e28+GH78_e16	13823	N	3
NODE_45_length_355488_cov_37.9.g7860.t1	-	CBM67(15-154)+GH78(247-763)	CBM67_e14+GH78_e23	15096	N	3
NODE_65_length_257741_cov_37.4.g9759.t1	3.2.1.40|3.1.1.73	CBM67(154-328)+GH78(350-895)	CBM67_e28+GH78_e80	689	N	3
NODE_71_length_228645_cov_37.3.g10269.t1	3.2.1.40|-	CBM67(159-341)+GH78(372-871)+CBM67(1055-1237)+GH78(1259-1738)	CBM67_e27+GH78_e41+CBM67_e28+GH78_e58	8887	N	3
NODE_8_length_725453_cov_36.63.g2209.t1	-	CBM67(136-319)+GH78(349-839)	CBM67_e27+GH78_e41	511741	N	3
NODE_227_length_34280_cov_36.9.g15131.t1	3.1.1.72	CE1(47-235)	CE1_e4	13608	Y(1-19)	3
NODE_250_length_23535_cov_35.5.g15292.t1	-	CE1(35-240)	CE1_e34	12439	Y(1-31)	3
NODE_31_length_437885_cov_37.1.g6119.t1	3.1.1.72	CE1(46-241)	CE1_e4	654170	Y(1-31)	3
NODE_47_length_344609_cov_36.4.g8156.t1	3.1.1.72|3.2.1.8	CE1(28-213)	CE1_e24	14776	N	3
NODE_65_length_257741_cov_37.4.g9730.t1	3.1.1.72	CE1(87-275)	CE1_e20	662	N	3
NODE_8_length_725453_cov_36.63.g2101.t1	-	CE1(35-237)	CE1_e39	2330	Y(1-28)	3
NODE_3_length_982200_cov_37.23.g843.t1	-	CE1(38-225)	CE1_e37	N	Y(1-29)	2
NODE_51_length_313333_cov_36.9.g8483.t1	-	CE1(30-234)	CE1_e11	N	Y(1-56)	2
NODE_106_length_156129_cov_37..g12214.t1	3.1.1.-	CE12(35-248)	CE12_e43	10916	Y(1-20)	3
NODE_26_length_467986_cov_37.0.g5462.t1	-	CE12(36-224)	CE12_e61	13148	Y(1-21)	3
NODE_31_length_437885_cov_37.1.g6174.t1	-	CE12(34-229)	CE12_e61	7695	Y(1-26)	3
NODE_39_length_372103_cov_36.8.g7160.t1	3.1.1.-	CE12(8-215)	CE12_e43	10749	N	3
NODE_3_length_982200_cov_37.23.g904.t1	-	CE12(613-797)	CE12_e13	2989	N	3
NODE_8_length_725453_cov_36.63.g2260.t1	3.1.1.-	CE12(21-238)	CE12_e43	540938	Y(1-20)	3
NODE_227_length_34280_cov_36.9.g15129.t1	3.1.1.-	CE15(120-435)	CE15_e15	13610	N	3
NODE_33_length_429396_cov_36.8.g6391.t1	3.1.1.-	CE15(42-362)	CE15_e22	211376	N	3
NODE_45_length_355488_cov_37.9.g7917.t1	3.1.1.-	CE15(43-364)	CE15_e22	15059	N	3
NODE_103_length_161799_cov_34..g12047.t1	-	CE16(33-332)	CE16_e2	499493	Y(1-23)	3
NODE_148_length_100199_cov_36..g13674.t1	-	CE16(39-321)	CE16_e4	10479	Y(1-24)	3
NODE_17_length_546966_cov_36.9.g4041.t1	-	CE16(2260-2552)	CE16_e2	10422	N	3
NODE_191_length_57686_cov_35.4.g14651.t1	-	CE16(39-318)	CE16_e2	12444	Y(1-22)	3
NODE_1_length_1171829_cov_37.3.g26.t1	-	CE16(322-558)	CE16_e1	25099	N	3
NODE_26_length_467986_cov_37.0.g5447.t1	-	CE16(34-336)	CE16_e2	13156	Y(1-24)	3
NODE_53_length_305146_cov_37.3.g8745.t1	3.1.1.6	CE16(133-442)	CE16_e10	6669	N	3
NODE_57_length_286899_cov_37.5.g9115.t1	-	CE16(25-276)	CE16_e3	10251	Y(1-20)	3
NODE_76_length_222846_cov_36.9.g10549.t1	3.1.1.6	CE16(37-295)	CE16_e0	11623	Y(1-26)	3
NODE_81_length_207496_cov_37.1.g10827.t1	-	CE16(21-312)	CE16_e2	8502	N	3
NODE_10_length_689250_cov_37.6.g2604.t1	-	CE2(195-404)	CE2_e17	CE2+7167	Y(1-24)	3
NODE_14_length_570581_cov_36.8.g3484.t1	-	CE3(24-219)	CE3_e8	12896	Y(1-20)	3
NODE_25_length_475441_cov_37.0.g5269.t1	3.2.1.59|-	CE3(68-275)+CBM24(944-1017)	CE3_e28+CBM24_e0	4330	Y(1-24)	3
NODE_29_length_452005_cov_37.1.g5830.t1	-	CE3(55-248)	CE3_e30	283441	Y(1-23)	3
NODE_32_length_430792_cov_37.1.g6276.t1	-	CE3(3091-3283)	CE3_e28	149642	N	3
NODE_45_length_355488_cov_37.9.g7806.t1	-	CE3(97-297)	CE3_e14	187847	Y(1-44)	3
NODE_64_length_262846_cov_37.3.g9720.t1	-	CE3(375-564)	CE3_e27	301141	N	3
NODE_105_length_157371_cov_37..g12143.t1	-	CE3(99-292)	CE3_e20	N	N	2
NODE_12_length_633096_cov_37.1.g3125.t1	-	CE3(102-278)	CE3_e14	N	N	2
NODE_23_length_477493_cov_37.2.g4891.t1	-	CE3(36-227)	CE3_e20	N	N	2
NODE_28_length_456598_cov_36.5.g5807.t1	-	CE3(1200-1402)	CE3_e20	N	N	2
NODE_91_length_184575_cov_37.0.g11418.t1	-	CE3(41-235)	CE3_e14	N	Y(1-24)	2
NODE_113_length_137976_cov_37..g12525.t1	-	CE4(217-339)	CE4_e66	CE4+9809	N	3
NODE_121_length_127638_cov_37..g12822.t1	-	CE4(171-300)	CE4_e161	CBM18+CE4+864	Y(1-21)	3
NODE_1_length_1171829_cov_37.3.g259.t1	-	CE4(155-281)	CE4_e60	CBM18+CBM18+CE4+5340	Y(1-20)	3
NODE_54_length_296910_cov_37.1.g8788.t1	-	CE4(44-173)	CE4_e357	502337	N	3
NODE_7_length_841585_cov_36.81.g1980.t1	-	CE4(597-717)	CE4_e329	7203	Y(1-23)	3
NODE_9_length_716970_cov_37.16.g2331.t1	3.5.1.41	CE4(128-256)	CE4_e46	4370	N	3
NODE_123_length_125158_cov_36..g12886.t1	-	CE4(48-153)	CE4_e281	N	N	2
NODE_45_length_355488_cov_37.9.g7868.t1	3.5.1.41	CE4(287-415)	CE4_e46	N	N	2
NODE_6_length_860799_cov_36.87.g1640.t1	-	CE4(44-149)	CE4_e119	N	N	2
NODE_128_length_117242_cov_36..g13067.t1	3.5.1.41	N	CE4_e177	2573	N	2
NODE_1_length_1171829_cov_37.3.g321.t1	3.5.1.41	N	CE4_e177	5280	N	2
NODE_109_length_148264_cov_36..g12315.t1	3.1.1.74	CE5(31-223)	CE5_e27	201879	Y(1-20)	3
NODE_110_length_145569_cov_37..g12370.t1	-	CE5(40-212)	CE5_e57	8420	Y(1-16)	3
NODE_113_length_137976_cov_37..g12485.t1	-	CE5(41-212)	CE5_e10	9769	Y(1-19)	3
NODE_114_length_137762_cov_36..g12531.t1	3.1.1.74	CE5(127-295)	CE5_e39	4480	Y(1-31)	3
NODE_22_length_479527_cov_37.4.g4840.t1	-	CE5(28-230)	CE5_e42	4736	Y(1-22)	3
NODE_22_length_479527_cov_37.4.g4844.t1	3.1.1.74	CE5(88-260)	CE5_e39	4742	Y(1-22)	3
NODE_3_length_982200_cov_37.23.g795.t1	3.1.1.74	CE5(41-217)	CE5_e22	9125	N	3
NODE_57_length_286899_cov_37.5.g9088.t1	-	CE5(70-242)	CE5_e57	10227	Y(1-19)	3
NODE_5_length_904934_cov_37.71.g1313.t1	-	CE5(29-221)	CE5_e49	6180	N	3
NODE_6_length_860799_cov_36.87.g1699.t1	-	CE5(60-232)	CE5_e10	3235	Y(1-24)	3
NODE_89_length_192781_cov_35.4.g11325.t1	-	CE5(43-215)	CE5_e10	11443	Y(1-19)	3
NODE_8_length_725453_cov_36.63.g2204.t1	3.1.1.74	CE5(47-220)	CE5_e22	2191	Y(1-19)	3
NODE_103_length_161799_cov_34..g12060.t1	-	CE5(8-176)	CE5_e18	N	N	2
NODE_3_length_982200_cov_37.23.g780.t1	3.1.1.74	CE5(43-209)	CE5_e39	N	Y(1-23)	2
NODE_54_length_296910_cov_37.1.g8796.t1	-	CE5(29-245)	CE5_e49	N	Y(1-29)	2
NODE_8_length_725453_cov_36.63.g2310.t1	3.1.1.74	CE5(61-241)	CE5_e39	N	Y(1-49)	2
NODE_122_length_126373_cov_37..g12863.t1	3.1.1.11|3.2.1.15	CE8(31-331)	CE8_e16	3710	Y(1-19)	3
NODE_27_length_466056_cov_37.3.g5497.t1	-	CE8(71-403)	CE8_e26	10522	N	3
NODE_31_length_437885_cov_37.1.g6116.t1	-	CE8(328-586)+CE8(759-1038)+CE8(1115-1416)+CE8(1478-1771)+CE8(1835-2122)	CE8_e46+CE8_e46+CE8_e46+CE8_e46+CE8_e46	CE8+CE8+CE8+CE8+342	N	3
NODE_9_length_716970_cov_37.16.g2462.t1	-	CE8(61-351)	CE8_e26	4299	Y(1-20)	3
NODE_24_length_475480_cov_37.3.g5136.t1	-	CE9(23-413)	CE9_e4	14286	N	3
NODE_174_length_72329_cov_38.8.g14345.t1	3.2.1.21	GH1(2-469)	GH1_e105	12956	N	3
NODE_18_length_545450_cov_37.2.g4151.t1	3.2.1.21	GH1(11-484)	GH1_e105	14520	N	3
NODE_88_length_195113_cov_37.6.g11318.t1	-	GH1(128-575)	GH1_e55	143066	N	3
NODE_9_length_716970_cov_37.16.g2337.t1	-	GH1(156-574)	GH1_e55	4379	Y(1-25)	3
NODE_2_length_1019450_cov_37.1.g512.t1	3.2.1.8	GH10(23-334)	GH10_e40	2752	Y(1-29)	3
NODE_31_length_437885_cov_37.1.g6117.t1	3.2.1.8	GH10(53-345)	GH10_e64	593817	Y(1-18)	3
NODE_33_length_429396_cov_36.8.g6489.t1	3.2.1.8	GH10(31-326)	GH10_e64	1635	Y(1-17)	3
NODE_43_length_358470_cov_37.1.g7627.t1	3.2.1.8	GH10(30-324)	GH10_e64	13812	Y(1-18)	3
NODE_53_length_305146_cov_37.3.g8748.t1	3.2.1.8	GH10(23-340)	GH10_e67	6666	N	3
NODE_13_length_623265_cov_37.2.g3208.t1	-	GH105(67-444)	GH105_e34	3027	Y(1-21)	3
NODE_27_length_466056_cov_37.3.g5549.t1	-	GH105(47-369)	GH105_e57	10458	N	3
NODE_38_length_376334_cov_36.9.g7039.t1	-	GH105(38-395)	GH105_e20	11752	Y(1-25)	3
NODE_10_length_689250_cov_37.6.g2756.t1	-	GH106(24-782)	GH106_e15	620960	N	3
NODE_12_length_633096_cov_37.1.g3057.t1	-	GH106(719-1664)	GH106_e25	6941	N	3
NODE_148_length_100199_cov_36..g13676.t1	-	GH106(26-755)	GH106_e5	624000	Y(1-21)	3
NODE_18_length_545450_cov_37.2.g4066.t1	-	GH106(283-1196)	GH106_e19	14442	Y(1-20)	3
NODE_37_length_397946_cov_36.7.g6954.t1	-	GH106(38-820)	GH106_e15	288	Y(1-26)	3
NODE_47_length_344609_cov_36.4.g8148.t1	-	GH106(33-778)	GH106_e15	14782	N	3
NODE_5_length_904934_cov_37.71.g1235.t1	-	GH106(28-931)	GH106_e15	38	Y(1-24)	3
NODE_15_length_564447_cov_36.3.g3564.t1	-	GH188(2-147)	GH109_e7	N	N	2
NODE_43_length_358470_cov_37.1.g7675.t1	3.2.1.8	GH11(476-643)	GH11_e17	13877	N	3
NODE_47_length_344609_cov_36.4.g8134.t1	3.2.1.8	GH11(44-213)	GH11_e16	14796	Y(1-20)	3
NODE_49_length_320187_cov_37.1.g8281.t1	3.2.1.8	GH11(136-313)	GH11_e8	74571	N	3
NODE_60_length_273138_cov_37.2.g9388.t1	3.2.1.8	GH11(46-221)	GH11_e8	7328	Y(1-21)	3
NODE_127_length_118591_cov_37..g13026.t1	3.2.1.109	GH114(44-276)	GH114_e25	14005	Y(1-30)	3
NODE_147_length_101330_cov_37..g13656.t1	3.2.1.131	GH115(243-670)	GH115_e0	3449	N	3
NODE_148_length_100199_cov_36..g13679.t1	3.2.1.131	GH115(21-614)	GH115_e0	4547	N	3						e46+CE8	e46
NODE_43_length_358470_cov_37.1.g7585.t1	3.2.1.131	GH115(38-714)	GH115_e0	13770	Y(1-21)	3
NODE_72_length_227896_cov_36.8.g10306.t1	3.2.1.131	GH115(47-713)	GH115_e0	13566	N	3
NODE_134_length_112517_cov_37..g13237.t1	-	GH12(232-377)	GH12_e32	15205	N	3
NODE_2_length_1019450_cov_37.1.g627.t1	-	GH12(260-405)	GH12_e15	2629	Y(1-21)	3
NODE_372_length_7187_cov_23.42.g15724.t1	3.2.1.4|3.2.1.151|3.2.1.73	GH12(101-271)	GH12_e41	N	Y(1-28)	2
NODE_130_length_116594_cov_33..g13132.t1	-	GH125(75-496)	GH125_e2	3477	Y(1-29)	3
NODE_14_length_570581_cov_36.8.g3442.t1	-	GH125(92-526)	GH125_e2	12846	Y(1-22)	3
NODE_24_length_475480_cov_37.3.g5125.t1	-	GH125(27-418)	GH125_e2	14297	N	3
NODE_25_length_475441_cov_37.0.g5302.t1	3.2.1.185	GH127(18-565)	GH127_e0	12744	N	3
NODE_14_length_570581_cov_36.8.g3424.t1	-	GH128(42-276)	GH128_e2	12829	Y(1-18)	3
NODE_18_length_545450_cov_37.2.g4214.t1	-	GH128(49-286)	GH128_e26	14575	Y(1-23)	3
NODE_29_length_452005_cov_37.1.g5813.t1	-	GH128(178-391)	GH128_e34	15011	N	3
NODE_44_length_356913_cov_36.6.g7729.t1	-	GH128(59-270)	GH128_e17	N	Y(1-20)	2
NODE_121_length_127638_cov_37..g12800.t1	2.4.1.25|3.2.1.33	GH13_25(169-316)+GH13_25(495-713)+GH133(1078-1534)	GH13_e153+GH133_e0	GH133+GH13_25+843	N	3
NODE_14_length_570581_cov_36.8.g3404.t1	5.4.99.11|3.2.1.20|3.2.1.10|3.2.1.-|3.2.1.70	GH13_40(75-436)	GH13_e122	GH13_40+12808	N	3
NODE_21_length_480725_cov_37.2.g4705.t1	5.4.99.11|3.2.1.20|3.2.1.10|3.2.1.-|3.2.1.70	GH13_40(35-394)	GH13_e122	GH13_40+492940	N	3
NODE_21_length_480725_cov_37.2.g4706.t1	5.4.99.11|3.2.1.20|3.2.1.10|3.2.1.-|3.2.1.70	GH13_40(70-446)	GH13_e122	GH13_40+481898	N	3
NODE_37_length_397946_cov_36.7.g6996.t1	3.2.1.1|1.14.99.55	GH13_1(54-355)+CBM20(503-593)	GH13_e124+CBM20_e25	CBM20+GH13_1+528	Y(1-18)	3
NODE_3_length_982200_cov_37.23.g788.t1	3.2.1.1|3.2.1.116|2.4.1.-	GH13_5(39-381)	GH13_e173	GH13_5+9116	N	3
NODE_68_length_237215_cov_36.5.g10010.t1	3.2.1.10	GH13_40(42-401)	GH13_e151	GH13_40+65	N	3
NODE_82_length_206042_cov_36.7.g10941.t1	5.4.99.11|3.2.1.20|3.2.1.10|3.2.1.-|3.2.1.70	GH13_40(98-458)	GH13_e122	GH13_40+5510	N	3
NODE_5_length_904934_cov_37.71.g1494.t1	3.2.1.1|3.2.1.116|2.4.1.-	GH13_5(5-325)	GH13_e173	N	N	2
NODE_29_length_452005_cov_37.1.g5928.t1	3.2.1.-	GH131(22-262)	GH131_e5	GH131+466215	N	3
NODE_42_length_359908_cov_37.1.g7544.t1	-	GH132(114-424)	GH132_e2	1801	N	3
NODE_9_length_716970_cov_37.16.g2529.t1	-	GH132(30-316)	GH132_e1	4232	Y(1-23)	3
NODE_154_length_93579_cov_34.4.g13834.t1	-	GH135(41-273)	GH135_e12	609183	Y(1-31)	3
NODE_63_length_270828_cov_37.1.g9615.t1	-	GH135(11-293)	GH135_e8	11156	N	3
NODE_63_length_270828_cov_37.1.g9616.t1	-	GH135(54-289)	GH135_e30	11155	N	3
NODE_9_length_716970_cov_37.16.g2372.t1	-	GH135(1-138)+GH135(164-402)	GH135_e30+GH135_e30	GH135	N	3
NODE_61_length_272704_cov_36.9.g9460.t1	-	GH140(861-1358)	GH140_e15	14669	N	3
NODE_67_length_251266_cov_111..g9914.t1	-	GH140(242-511)	GH140_e11	2043	N	3
NODE_23_length_477493_cov_37.2.g5015.t1	-	GH142(34-510)	GH142_e2	12267	Y(1-21)	3
NODE_23_length_477493_cov_37.2.g4941.t1	-	GH146(41-555)	GH146_e5	12349	Y(1-23)	3
NODE_116_length_135535_cov_36..g12614.t1	-	GH15(289-658)	GH15_e38	1885	N	3
NODE_146_length_102290_cov_36..g13623.t1	3.2.1.3	GH15(49-457)	GH15_e31	12479	Y(1-32)	3
NODE_29_length_452005_cov_37.1.g5863.t1	3.2.1.3|1.14.99.55	GH15(58-467)+CBM20(551-641)	GH15_e31+CBM20_e25	CBM20+14951	N	3
NODE_9_length_716970_cov_37.16.g2378.t1	3.2.1.3	GH15(47-462)+CBM20(514-601)	GH15_e31+CBM20_e31	CBM20+579679	Y(1-26)	3
NODE_124_length_121571_cov_37..g12944.t1	-	GH152(70-336)	GH152_e10	9871	Y(1-26)	3
NODE_111_length_144032_cov_36..g12418.t1	-	GH154(26-374)	GH154_e10	11024	N	3
NODE_219_length_37229_cov_37.7.g15069.t1	-	GH154(16-377)	GH154_e10	8488	N	3
NODE_126_length_118883_cov_37..g13006.t1	-	GH16_1(46-287)	GH16_e68	GH16_1+4887	N	3
NODE_12_length_633096_cov_37.1.g3093.t1	-	GH16_22(589-766)	GH16_e122	GH16_22+5835	N	3
NODE_149_length_99108_cov_37.3.g13709.t1	-	GH16_22(91-304)	GH16_e291	GH16_22+585727	Y(1-23)	3
NODE_14_length_570581_cov_36.8.g3493.t1	-	GH16_18(67-222)	GH16_e200	GH16_18+12905	Y(1-19)	3
NODE_175_length_71582_cov_36.8.g14367.t1	-	GH16_18(69-224)	GH16_e274	GH16_18+881	Y(1-22)	3
NODE_178_length_66029_cov_38.3.g14425.t1	-	GH16_22(94-311)	GH16_e179	GH16_22+654	Y(1-25)	3
NODE_17_length_546966_cov_36.9.g3966.t1	-	GH16_18(70-226)	GH16_e149	GH16_18+10342	Y(1-22)	3
NODE_27_length_466056_cov_37.3.g5543.t1	3.2.1.39	GH16_4(136-454)	GH16_e102	GH16_4+10465	N	3
NODE_30_length_442995_cov_37.6.g6010.t1	-	GH16_1(309-543)	GH16_e91	GH16_1+8316	N	3
NODE_31_length_437885_cov_37.1.g6161.t1	-	GH16_10(49-239)	GH16_e29	GH16_10+7700	N	3
NODE_33_length_429396_cov_36.8.g6445.t1	3.2.1.39|3.2.1.-|2.4.1.-	GH16_1(88-327)	GH16_e312	GH16_1+572783	Y(1-22)	3
NODE_42_length_359908_cov_37.1.g7467.t1	-	GH16_1(64-290)	GH16_e109	GH16_1+1867	Y(1-18)	3
NODE_42_length_359908_cov_37.1.g7543.t1	2.4.1.-|3.2.1.39	GH16_18(135-256)	GH16_e159	1802	N	3
NODE_43_length_358470_cov_37.1.g7592.t1	-	GH16_18(72-228)	GH16_e153	GH16_18+13776	Y(1-24)	3
NODE_45_length_355488_cov_37.9.g7821.t1	2.4.1.-	GH16_18(48-213)	GH16_e300	GH16_18+CBM18+15137	N	3
NODE_54_length_296910_cov_37.1.g8798.t1	3.2.1.39	GH16_3(31-291)	GH16_e303	GH16_3+15302	N	3
NODE_5_length_904934_cov_37.71.g1437.t1	-	GH16_1(74-307)	GH16_e226	GH16_1+6308	N	3
NODE_60_length_273138_cov_37.2.g9391.t1	3.2.1.181	GH16_10(41-234)	GH16_e289	GH16_10+7325	Y(1-23)	3
NODE_61_length_272704_cov_36.9.g9461.t1	-	GH16_22(90-289)	GH16_e122	GH16_22+14671	N	3
NODE_62_length_272118_cov_37.9.g9524.t1	-	GH16_23(115-308)	GH16_e100	GH16_23+5889	Y(1-26)	3
NODE_8_length_725453_cov_36.63.g2262.t1	3.2.1.6	GH16_3(33-281)	GH16_e87	GH16_3+2136	Y(1-21)	3
NODE_172_length_73748_cov_37.5.g14290.t1	3.2.1.-|2.4.1.-	GH17(451-720)	GH17_e67	2489	N	3
NODE_245_length_25007_cov_36.5.g15261.t1	-	GH17(50-308)	GH17_e7	4585	Y(1-33)	3
NODE_62_length_272118_cov_37.9.g9511.t1	-	GH17(176-421)	GH17_e14	5903	Y(1-19)	3
NODE_35_length_403753_cov_37.1.g6703.t1	-	N	GH17_e57	9350	N	2
NODE_4_length_923704_cov_37.55.g1057.t1	3.2.1.-	N	GH17_e33	1443	N	2
NODE_108_length_149699_cov_37..g12267.t1	3.2.1.-	GH18(24-424)	GH18_e227	CBM18+GH18	Y(1-18)	3
NODE_118_length_132684_cov_38..g12684.t1	-	GH18(209-569)	GH18_e61	5349	N	3
NODE_126_length_118883_cov_37..g12994.t1	-	GH18(206-554)	GH18_e61	CBM18+GH18	Y(1-37)	3
NODE_140_length_107208_cov_37..g13429.t1	-	GH18(12-319)	GH18_e143	GH18	N	3
NODE_155_length_93525_cov_38.3.g13875.t1	-	GH18(8-334)	GH18_e107	12984	N	3
NODE_15_length_564447_cov_36.3.g3616.t1	3.2.1.14	GH18(37-386)	GH18_e272	161	Y(1-28)	3
NODE_187_length_59359_cov_34.9.g14574.t1	3.2.1.96	GH18(37-229)	GH18_e169	11080	N	3
NODE_27_length_466056_cov_37.3.g5527.t1	-	GH18(137-479)	GH18_e318	CBM18+CBM18+4702	Y(1-26)	3
NODE_2_length_1019450_cov_37.1.g651.t1	-	GH18(31-344)	GH18_e384	GH18	N	3
NODE_30_length_442995_cov_37.6.g5975.t1	3.2.1.14	GH18(136-488)	GH18_e253	CBM18+GH18	Y(1-30)	3
NODE_30_length_442995_cov_37.6.g6072.t1	-	GH18(99-434)	GH18_e318	CBM18+CBM18+520437	N	3
NODE_31_length_437885_cov_37.1.g6111.t1	-	GH18(86-433)	GH18_e61	CBM18+303832	Y(1-27)	3
NODE_35_length_403753_cov_37.1.g6649.t1	-	GH18(203-554)	GH18_e61	CBM18+CBM18+12925	N	3
NODE_45_length_355488_cov_37.9.g7890.t1	3.2.1.-	GH18(9-343)	GH18_e227	15091	N	3
NODE_47_length_344609_cov_36.4.g8092.t1	3.2.1.14	GH18(159-508)	GH18_e20	14814	N	3
NODE_50_length_314294_cov_36.8.g8469.t1	3.2.1.14	GH18(141-485)	GH18_e253	CBM18+CBM18+7676	Y(1-23)	3
NODE_53_length_305146_cov_37.3.g8756.t1	-	GH18(167-507)	GH18_e286	CBM18+CBM18+13167	N	3
NODE_55_length_292852_cov_37.1.g8965.t1	3.2.1.14	GH18(328-668)	GH18_e20	GH18	N	3
NODE_62_length_272118_cov_37.9.g9554.t1	3.2.1.96	GH18(29-332)	GH18_e169	5864	N	3
NODE_63_length_270828_cov_37.1.g9622.t1	-	GH18(99-455)	GH18_e61	CBM18+CBM18+265981	N	3
NODE_65_length_257741_cov_37.4.g9790.t1	3.2.1.14	GH18(29-277)	GH18_e94	GH18+721	Y(1-22)	3
NODE_72_length_227896_cov_36.8.g10292.t1	3.2.1.14	GH18(143-483)	GH18_e253	CBM18+CBM18+11881	N	3
NODE_78_length_212584_cov_36.8.g10715.t1	-	GH18(189-535)	GH18_e61	CBM18+404485	Y(1-25)	3
NODE_88_length_195113_cov_37.6.g11310.t1	-	GH18(155-512)	GH18_e61	CBM18+GH18	N	3
NODE_26_length_467986_cov_37.0.g5379.t1	-	GH18(67-264)	GH18_e61	N	N	2
NODE_148_length_100199_cov_36..g13692.t1	-	N	GH18_e161	10671	Y(1-20)	2
NODE_105_length_157371_cov_37..g12148.t1	3.2.1.23	GH2_10(109-953)	GH2_e61	GH2_10+9648	N	3
NODE_116_length_135535_cov_36..g12633.t1	3.2.1.23	GH2_10(48-939)	GH2_e61	GH2_10+1901	N	3
NODE_177_length_66397_cov_33.8.g14403.t1	3.2.1.31	GH2_3(89-675)	GH2_e29	GH2_3+540859	N	3
NODE_26_length_467986_cov_37.0.g5464.t1	3.2.1.146	GH2_18(260-708)	GH2_e74	GH2_18+13146	N	3
NODE_27_length_466056_cov_37.3.g5508.t1	3.2.1.31	GH2_21(26-469)	GH2_e41	GH2_21+10485	Y(1-22)	3
NODE_36_length_398492_cov_37.1.g6886.t1	3.2.1.23	GH2_10(30-915)	GH2_e61	GH2_10+3948	N	3
NODE_3_length_982200_cov_37.23.g792.t1	3.2.1.25	GH2_13(13-735)	GH2_e138	GH2_13+9120	N	3
NODE_72_length_227896_cov_36.8.g10335.t1	3.2.1.25	GH2_13(9-711)	GH2_e138	GH2_13+13597	N	3
NODE_7_length_841585_cov_36.81.g1859.t1	-	GH2_19(18-664)	GH2_e76	GH2_19+1119	N	3
NODE_7_length_841585_cov_36.81.g1988.t1	3.2.1.165	GH2_16(72-742)	GH2_e60	GH2_16+1243	Y(1-42)	3
NODE_97_length_173285_cov_37.4.g11732.t1	3.2.1.23	GH2_1(42-679)	GH2_e127	GH2_1+9852	Y(1-23)	3
NODE_68_length_237215_cov_36.5.g10033.t1	3.2.1.52	GH20(215-560)	GH20_e10	41	Y(1-20)	3
NODE_15_length_564447_cov_36.3.g3680.t1	3.2.1.22|3.2.1.88	GH27(130-378)	GH27_e5+CBM35_e6	CBM35+233	Y(1-28)	3
NODE_45_length_355488_cov_37.9.g7824.t1	3.2.1.22	GH27(195-468)	GH27_e43	15134	N	3
NODE_50_length_314294_cov_36.8.g8436.t1	3.2.1.22|3.2.1.88	GH27(110-355)	GH27_e5+CBM35_e6	CBM35+12024	Y(1-23)	3
NODE_65_length_257741_cov_37.4.g9734.t1	3.2.1.22	GH27(128-407)	GH27_e18	565715	Y(1-40)	3
NODE_66_length_255305_cov_37.4.g9817.t1	-	GH27(139-422)	GH27_e39+GH27_e39	4098	N	3
NODE_98_length_173202_cov_37.0.g11805.t1	3.2.1.22	GH27(124-405)	GH27_e18	9716	Y(1-21)	3
NODE_104_length_161064_cov_36..g12110.t1	3.2.1.15	GH28(39-356)	GH28_e75	9959	Y(1-19)	3
NODE_109_length_148264_cov_36..g12321.t1	-	GH28(56-406)	GH28_e79	13951	N	3
NODE_10_length_689250_cov_37.6.g2742.t1	-	GH28(60-399)	GH28_e79	6572	Y(1-25)	3
NODE_110_length_145569_cov_37..g12357.t1	-	GH28(76-388)	GH28_e54	8408	Y(1-19)	3
NODE_22_length_479527_cov_37.4.g4836.t1	-	GH28(161-449)	GH28_e28	4733	N	3
NODE_230_length_33036_cov_35.9.g15153.t1	-	GH28(55-404)	GH28_e79	12209	Y(1-25)	3
NODE_26_length_467986_cov_37.0.g5355.t1	-	GH28(77-398)	GH28_e68	13251	Y(1-19)	3
NODE_27_length_466056_cov_37.3.g5498.t1	3.2.1.67|3.2.1.-	GH28(80-431)	GH28_e58	10521	Y(1-21)	3
NODE_3_length_982200_cov_37.23.g870.t1	3.2.1.15	GH28(69-388)	GH28_e75	9205	Y(1-19)	3
NODE_43_length_358470_cov_37.1.g7588.t1	-	GH28(52-378)	GH28_e97	13772	Y(1-51)	3
NODE_51_length_313333_cov_36.9.g8544.t1	-	GH28(213-462)	GH28_e52	10498	N	3
NODE_53_length_305146_cov_37.3.g8730.t1	3.2.1.15	GH28(55-268)	GH28_e75	6685	Y(1-52)	3
NODE_69_length_232010_cov_37.3.g10119.t1	3.2.1.15|3.1.1.11	GH28(165-486)	GH28_e56	6789	Y(1-48)	3
NODE_6_length_860799_cov_36.87.g1786.t1	3.2.1.171	GH28(61-373)	GH28_e27	3152	Y(1-21)	3
NODE_73_length_227408_cov_36.8.g10349.t1	3.2.1.171	GH28(64-345)	GH28_e27+GH28_e27	10114	Y(1-17)	3
NODE_93_length_178811_cov_37.6.g11528.t1	3.2.1.171	GH28(66-373)	GH28_e27	11675	Y(1-21)	3
NODE_9_length_716970_cov_37.16.g2379.t1	3.2.1.67	GH28(78-422)	GH28_e29	4221	Y(1-19)	3
NODE_23_length_477493_cov_37.2.g4887.t1	-	GH29(333-692)	GH29_e66	12395	N	3
NODE_7_length_841585_cov_36.81.g1976.t1	3.2.1.51	GH29(157-486)	GH29_e76	1760	Y(1-18)	3
NODE_90_length_191657_cov_37.5.g11358.t1	3.2.1.51|-	GH29(328-687)+GH20(991-1314)	GH29_e76+GH20_e17	14024	Y(1-20)	3
NODE_113_length_137976_cov_37..g12515.t1	3.2.1.21	GH3(176-388)	GH3_e180	9798	N	3
NODE_11_length_656291_cov_36.5.g2883.t1	3.2.1.37	GH3(191-442)	GH3_e21	8590	Y(1-19)	3
NODE_187_length_59359_cov_34.9.g14571.t1	-	GH3(34-260)	GH3_e100	612912	N	3
NODE_18_length_545450_cov_37.2.g4117.t1	3.2.1.-|3.2.1.21	GH3(103-325)	GH3_e147	14492	Y(1-23)	3
NODE_18_length_545450_cov_37.2.g4141.t1	3.2.1.21|3.2.1.-	GH3(86-307)	GH3_e16	14512	Y(1-27)	3
NODE_197_length_55294_cov_36.9.g14771.t1	-	GH3(82-275)	GH3_e26	10182	Y(1-34)	3
NODE_1_length_1171829_cov_37.3.g293.t1	3.2.1.21|3.2.1.-	GH3(61-270)	GH3_e223	5308	Y(1-22)	3
NODE_1_length_1171829_cov_37.3.g56.t1	-	GH3(97-299)	GH3_e26	4990	Y(1-24)	3
NODE_23_length_477493_cov_37.2.g4920.t1	3.2.1.37	GH3(69-328)	GH3_e21	12367	Y(1-20)	3
NODE_24_length_475480_cov_37.3.g5088.t1	3.2.1.-|3.2.1.21	GH3(67-285)	GH3_e147	14326	Y(1-19)	3
NODE_24_length_475480_cov_37.3.g5130.t1	3.2.1.120|3.2.1.21	GH3(116-342)	GH3_e139	14292	Y(1-19)	3
NODE_24_length_475480_cov_37.3.g5135.t1	-	GH3(78-304)	GH3_e188	14287	N	3
NODE_24_length_475480_cov_37.3.g5182.t1	3.2.1.-|3.2.1.21	GH3(65-283)	GH3_e147	14249	Y(1-18)	3
NODE_25_length_475441_cov_37.0.g5241.t1	-	GH3(84-273)	GH3_e26	12677	Y(1-23)	3
NODE_2_length_1019450_cov_37.1.g578.t1	3.2.1.21	GH3(34-246)	GH3_e51	2681	N	3
NODE_30_length_442995_cov_37.6.g6040.t1	3.2.1.21	GH3(100-312)	GH3_e180	8199	Y(1-31)	3
NODE_32_length_430792_cov_37.1.g6248.t1	3.2.1.21	GH3(683-890)	GH3_e116	10536	N	3
NODE_35_length_403753_cov_37.1.g6751.t1	-	GH3(99-315)	GH3_e87	9302	N	3
NODE_3_length_982200_cov_37.23.g820.t1	-	GH3(32-245)	GH3_e185	9155	N	3
NODE_3_length_982200_cov_37.23.g907.t1	-	GH3(90-307)	GH3_e26	9245	N	3
NODE_41_length_361612_cov_37.0.g7441.t1	3.2.1.-|3.2.1.21	GH3(102-324)	GH3_e147	3909	Y(1-21)	3
NODE_44_length_356913_cov_36.6.g7720.t1	3.2.1.21	GH3(45-259)	GH3_e51	855200	N	3
NODE_46_length_345389_cov_37.0.g8030.t1	3.2.1.21	GH3(79-291)	GH3_e116	5977	N	3
NODE_48_length_337651_cov_36.8.g8175.t1	3.2.1.21	GH3(44-256)	GH3_e51	590028	N	3
NODE_48_length_337651_cov_36.8.g8204.t1	3.2.1.21|3.2.1.37	GH3(76-289)	GH3_e32	3070	Y(1-18)	3
NODE_52_length_311493_cov_36.8.g8588.t1	3.2.1.21|3.2.1.37	GH3(90-304)	GH3_e32	752	N	3
NODE_52_length_311493_cov_36.8.g8630.t1	-	GH3(64-277)	GH3_e100	779	N	3
NODE_54_length_296910_cov_37.1.g8792.t1	3.2.1.21|3.2.1.37	GH3(90-287)	GH3_e32	15300	Y(1-21)	3
NODE_56_length_291151_cov_37.0.g8987.t1	3.2.1.-|3.2.1.21	GH3(29-246)	GH3_e147	502571	N	3
NODE_5_length_904934_cov_37.71.g1479.t1	3.2.1.21|3.2.1.37	GH3(166-378)	GH3_e32	6367	N	3
NODE_68_length_237215_cov_36.5.g9995.t1	3.2.1.-|3.2.1.21	GH3(656-872)	GH3_e147	82	N	3
NODE_6_length_860799_cov_36.87.g1513.t1	-	GH3(81-277)	GH3_e26	3389	Y(1-22)	3
NODE_6_length_860799_cov_36.87.g1562.t1	-	GH3(82-279)	GH3_e26	3341	Y(1-29)	3
NODE_75_length_223490_cov_37.2.g10527.t1	3.2.1.37	GH3(70-319)	GH3_e21	7901	Y(1-20)	3
NODE_7_length_841585_cov_36.81.g2000.t1	3.2.1.37|3.2.1.55|3.2.1.21	GH3(119-340)	GH3_e88	1258	N	3
NODE_85_length_198965_cov_37.2.g11093.t1	3.2.1.21|3.2.1.37	GH3(92-319)	GH3_e32	6434	Y(1-22)	3
NODE_87_length_195589_cov_37.4.g11219.t1	3.2.1.21|3.2.1.37	GH3(87-296)	GH3_e32	13098	N	3
NODE_92_length_179161_cov_37.9.g11471.t1	3.2.1.21	GH3(39-269)	GH3_e116	15207	N	3
NODE_94_length_177443_cov_36.5.g11583.t1	3.2.1.-|3.2.1.21	GH3(76-294)	GH3_e147	293749	Y(1-19)	3
NODE_9_length_716970_cov_37.16.g2442.t1	3.2.1.21	GH3(32-246)	GH3_e116	514176	N	3
NODE_11_length_656291_cov_36.5.g2847.t1	3.2.1.8|3.2.1.-	GH30_7(22-459)	GH30_e48	GH30_7+GH30_7+486094	Y(1-16)	3
NODE_134_length_112517_cov_37..g13261.t1	3.2.1.75	GH30_3(72-481)	GH30_e57	GH30_3+15182	Y(1-27)	3
NODE_23_length_477493_cov_37.2.g5031.t1	3.2.1.8|3.2.1.-	GH30_7(58-498)	GH30_e48	GH30_7+12241	N	3
NODE_6_length_860799_cov_36.87.g1507.t1	3.2.1.8|3.2.1.-	GH30_7(34-487)	GH30_e48	GH30_7+3395	N	3
NODE_9_length_716970_cov_37.16.g2340.t1	3.2.1.8|3.2.1.-	GH30_7(22-458)	GH30_e48	GH30_7+4383	Y(1-19)	3
NODE_108_length_149699_cov_37..g12285.t1	3.2.1.20|3.2.1.84	GH31_1(356-803)	GH31_e39	GH31_1+9623	N	3
NODE_10_length_689250_cov_37.6.g2758.t1	3.2.1.177	GH31_4(208-662)	GH31_e0	GH31_4+6580	N	3
NODE_21_length_480725_cov_37.2.g4629.t1	-	GH31_1(299-854)	GH31_e14	GH31_1+11559	N	3
NODE_21_length_480725_cov_37.2.g4655.t1	-	GH31_2(240-721)	GH31_e95	GH31_2+11533	N	3
NODE_24_length_475480_cov_37.3.g5131.t1	3.2.1.177	GH31_3(256-696)	GH31_e31	GH31_3+14291	N	3
NODE_65_length_257741_cov_37.4.g9760.t1	3.2.1.177	GH31_4(211-667)	GH31_e0	GH31_4+690	N	3
NODE_87_length_195589_cov_37.4.g11207.t1	3.2.1.20	GH31_1(303-854)	GH31_e82	GH31_1+7017	Y(1-41)	3
NODE_91_length_184575_cov_37.0.g11447.t1	3.2.1.20|3.2.1.84	GH31_1(249-806)	GH31_e7	GH31_1+6613	N	3
NODE_136_length_109457_cov_36..g13337.t1	3.2.1.26|3.2.1.80|2.4.1.-	GH32(47-355)	GH32_e108	2549	Y(1-22)	3
NODE_2_length_1019450_cov_37.1.g505.t1	-	GH32(57-419)	GH32_e52	2759	N	3
NODE_3_length_982200_cov_37.23.g674.t1	3.2.1.26|2.4.1.100|2.4.1.-	GH32(43-389)	GH32_e34	9012	N	3
NODE_53_length_305146_cov_37.3.g8701.t1	-	GH33(96-399)	GH33_e13	6709	N	3
NODE_27_length_466056_cov_37.3.g5495.t1	3.2.1.23|2.4.1.-	GH35(106-437)	GH35_e4	10524	N	3
NODE_31_length_437885_cov_37.1.g6150.t1	-	GH35(36-370)	GH35_e22+CBM67_e19	7710	Y(1-21)	3
NODE_45_length_355488_cov_37.9.g7869.t1	3.2.1.-|-	GH35(176-522)	GH35_e18+CBM67_e19	185402	N	3
NODE_47_length_344609_cov_36.4.g8147.t1	3.2.1.23|2.4.1.-	GH35(674-1026)	GH35_e4	14784	N	3
NODE_54_length_296910_cov_37.1.g8786.t1	3.2.1.-|-	GH35(45-386)	GH35_e18+CBM67_e19	15292	Y(1-23)	3
NODE_54_length_296910_cov_37.1.g8821.t1	3.2.1.23|2.4.1.-	GH35(31-358)	GH35_e4	15325	N	3
NODE_56_length_291151_cov_37.0.g8989.t1	-	GH35(25-216)	GH35_e11	113165	N	3
NODE_5_length_904934_cov_37.71.g1228.t1	-	GH35(22-201)	GH35_e11	4348	N	3
NODE_70_length_231209_cov_36.2.g10152.t1	3.2.1.23|2.4.1.-	GH35(51-385)	GH35_e4	14719	N	3
NODE_90_length_191657_cov_37.5.g11359.t1	3.2.1.23	GH35(126-460)	GH35_e28	14025	N	3
NODE_92_length_179161_cov_37.9.g11515.t1	3.2.1.23|2.4.1.-	GH35(867-1199)	GH35_e4	15259	N	3
NODE_9_length_716970_cov_37.16.g2323.t1	-	GH35(25-207)	GH35_e11	4361	N	3
NODE_29_length_452005_cov_37.1.g5865.t1	3.2.1.22	GH36(42-741)	GH36_e36	14949	Y(1-23)	3
NODE_51_length_313333_cov_36.9.g8539.t1	-	N	GH36_e13	11282	N	2
NODE_5_length_904934_cov_37.71.g1410.t1	-	N	GH36_e13	6266	N	2
NODE_7_length_841585_cov_36.81.g1898.t1	3.2.1.28	GH37(52-626)	GH37_e4	1155	N	3
NODE_87_length_195589_cov_37.4.g11256.t1	3.2.1.28	GH37(163-723)	GH37_e7	13043	N	3
NODE_44_length_356913_cov_36.6.g7760.t1	3.2.1.24	GH38(289-547)	GH38_e20	419	N	3
NODE_10_length_689250_cov_37.6.g2757.t1	-	N	GH39_e87	6579	Y(1-18)	2
NODE_25_length_475441_cov_37.0.g5301.t1	-	N	GH39_e87	12743	Y(1-22)	2
NODE_90_length_191657_cov_37.5.g11413.t1	-	N	GH39_e24	287610	Y(1-15)	2
NODE_31_length_437885_cov_37.1.g6236.t1	-	N	GH39_e87	7447	Y(1-24)	2
NODE_63_length_270828_cov_37.1.g9607.t1	3.2.1.23	GH42(49-439)	GH42_e1	11163	Y(1-33)	3
NODE_102_length_164401_cov_35..g11991.t1	-	GH43_26(35-288)	GH43_e66	GH43_26+3257	N	3
NODE_104_length_161064_cov_36..g12124.t1	3.2.1.37|-	GH43_14(29-323)+CBM91(391-560)	GH43_e51+CBM91_e33	CBM91+GH43_14+9945	Y(1-25)	3
NODE_108_length_149699_cov_37..g12277.t1	-	GH43_30(41-315)	GH43_e158	GH43_30+9630	Y(1-21)	3
NODE_136_length_109457_cov_36..g13336.t1	-	GH43_26(56-385)	GH43_e181	GH43_26+2548	Y(1-28)	3
NODE_13_length_623265_cov_37.2.g3268.t1	3.2.1.99	GH43_6(29-319)	GH43_e141	GH43_6+2974	Y(1-22)	3
NODE_15_length_564447_cov_36.3.g3617.t1	-	GH43_14(4-312)+CBM91(354-536)	GH43_e15+CBM91_e52	CBM91+GH43_14+180	N	3
NODE_182_length_64503_cov_38.0.g14484.t1	-	GH43_26(89-404)	GH43_e181	GH43_26+6980	N	3
NODE_182_length_64503_cov_38.0.g14490.t1	-	GH43_13(4-338)+CBM91(370-587)	GH43_e271+CBM91_e16	CBM91+GH43_13+6988	N	3
NODE_1_length_1171829_cov_37.3.g24.t1	-	GH43_21(72-294)	GH43_e287	GH43_21+4915	Y(1-25)	3
NODE_226_length_34315_cov_36.2.g15113.t1	-	GH43_26(32-296)	GH43_e66	GH43_26+500191	N	3
NODE_22_length_479527_cov_37.4.g4733.t1	3.2.1.37|3.2.1.55|3.2.1.-|-	GH43_11(287-578)+CBM91(606-812)	GH43_e285+CBM91_e24	CBM91+GH43_11+4630	N	3
NODE_23_length_477493_cov_37.2.g4886.t1	3.2.1.37|-	GH43_14(32-312)+CBM91(356-562)	GH43_e51+CBM91_e33	CBM91+GH43_14+12396	Y(1-25)	3
NODE_24_length_475480_cov_37.3.g5110.t1	3.2.1.37|-	GH43_14(28-323)+CBM91(398-595)	GH43_e51+CBM91_e33	CBM91+GH43_14+14307	Y(1-22)	3
NODE_36_length_398492_cov_37.1.g6852.t1	3.2.1.37|-	GH43_14(35-325)+CBM91(360-570)	GH43_e51+CBM91_e33	CBM91+GH43_14+4942	N	3
NODE_39_length_372103_cov_36.8.g7133.t1	-	GH43_29(26-323)	GH43_e237	GH43_29+8082	Y(1-18)	3
NODE_45_length_355488_cov_37.9.g7822.t1	3.2.1.55|-	GH43_22(87-301)+GH43_34(365-645)	GH43_e135+GH43_e298	GH43_22+GH43_34+GH43_22+15136	Y(1-21)	3
NODE_46_length_345389_cov_37.0.g8006.t1	3.2.1.37|3.2.1.55|3.2.1.8	GH43_29(30-309)+CBM6(331-453)	GH43_e59+CBM6_e0	CBM6+GH43_29+5530	Y(1-29)	3
NODE_49_length_320187_cov_37.1.g8323.t1	-	GH43_13(40-327)+CBM91(355-556)	GH43_e212+CBM91_e31	CBM91+GH43_13+971	N	3
NODE_53_length_305146_cov_37.3.g8710.t1	3.2.1.55|-	GH43_36(453-727)	GH43_e52+CBM91_e8	CBM91+GH43_36+6699	N	3
NODE_57_length_286899_cov_37.5.g9063.t1	-	GH43_21(84-311)	GH43_e58	GH43_21+10192	N	3
NODE_58_length_286350_cov_37.8.g9184.t1	3.2.1.146|-	GH43_34(44-329)+CBM66(345-504)	GH43_e147+CBM66_e8	CBM66+GH43_34+13663	N	3
NODE_5_length_904934_cov_37.71.g1446.t1	3.2.1.55	GH43_21(83-301)	GH43_e299	GH43_21+6315	N	3
NODE_60_length_273138_cov_37.2.g9328.t1	3.2.1.99	GH43_6(668-957)	GH43_e141	GH43_6+11600	Y(1-27)	3
NODE_66_length_255305_cov_37.4.g9827.t1	-	GH43_13(23-313)+CBM91(343-539)	GH43_e212+CBM91_e31	CBM91+GH43_13+615311	N	3
NODE_6_length_860799_cov_36.87.g1680.t1	-	GH43_26(19-268)	GH43_e66	GH43_26+3257	N	3
NODE_6_length_860799_cov_36.87.g1767.t1	-	GH43_24(50-289)	GH43_e114+CBM35_e31	GH43_24+CBM35+3167	N	3
NODE_73_length_227408_cov_36.8.g10376.t1	3.2.1.55|-	GH43_36(32-307)+CBM91(342-521)	GH43_e52+CBM91_e8	CBM91+GH43_36+10143	Y(1-18)	3
NODE_75_length_223490_cov_37.2.g10528.t1	3.2.1.37|3.2.1.55|3.2.1.8	GH43_29(25-304)+CBM6(325-448)	GH43_e59+CBM6_e0	CBM6+GH43_29+7900	Y(1-24)	3
NODE_88_length_195113_cov_37.6.g11269.t1	-	GH43_36(23-301)+CBM91(330-518)	GH43_e274+CBM91_e7	CBM91+GH43_36+7833	Y(1-21)	3
NODE_8_length_725453_cov_36.63.g2085.t1	3.2.1.55	GH43_21(115-335)	GH43_e299	GH43_21+2366	N	3
NODE_8_length_725453_cov_36.63.g2303.t1	3.2.1.37|-	GH43_14(526-818)+CBM91(856-1060)	GH43_e51+CBM91_e33	CBM91+GH43_14+14040	N	3
NODE_9_length_716970_cov_37.16.g2406.t1	3.2.1.99	GH43_6(85-296)	GH43_e141	GH43_6+618975	N	3
NODE_91_length_184575_cov_37.0.g11448.t1	3.2.1.145	GH43_24(45-172)	GH43_e150	N	Y(1-40)	2
NODE_5_length_904934_cov_37.71.g1390.t1	3.2.1.4	GH45(15-211)	GH45_e0	GH45_1+6245	N	3
NODE_95_length_176691_cov_37.3.g11669.t1	3.2.1.4	GH45(26-222)	GH45_e0	GH45_1+13389	Y(1-22)	3
NODE_156_length_91898_cov_37.6.g13907.t1	3.2.1.113	GH47(172-666)	GH47_e17	615	N	3
NODE_18_length_545450_cov_37.2.g4069.t1	3.2.1.113	GH47(249-1046)	GH47_e5	14445	N	3
NODE_221_length_35895_cov_36.2.g15085.t1	3.2.1.113	GH47(104-581)	GH47_e16	11466	N	3
NODE_24_length_475480_cov_37.3.g5060.t1	3.2.1.113	GH47(41-517)	GH47_e16	14351	Y(1-20)	3
NODE_28_length_456598_cov_36.5.g5659.t1	3.2.1.113	GH47(108-604)	GH47_e5	7574	N	3
NODE_377_length_6822_cov_39.30.g15734.t1	3.2.1.113	GH47(100-562)	GH47_e5	11043	N	3
NODE_42_length_359908_cov_37.1.g7502.t1	3.2.1.113	GH47(113-600)	GH47_e5	1833	N	3
NODE_5_length_904934_cov_37.71.g1392.t1	3.2.1.113	GH47(118-586)	GH47_e5	6247	N	3
NODE_6_length_860799_cov_36.87.g1591.t1	3.2.1.113	GH47(100-562)	GH47_e5	11043	N	3
NODE_70_length_231209_cov_36.2.g10174.t1	3.2.1.113	GH47(118-589)	GH47_e5	14737	N	3
NODE_79_length_212272_cov_37.6.g10722.t1	-	GH47(60-598)	GH47_e19	13273	N	3
NODE_167_length_78463_cov_36.7.g14182.t1	3.2.1.11|3.2.1.57	GH49(31-416)	GH49_e0	11986	Y(1-23)	3
NODE_60_length_273138_cov_37.2.g9383.t1	3.2.1.11|3.2.1.57	GH49(20-561)	GH49_e0	125275	N	3
NODE_104_length_161064_cov_36..g12084.t1	3.2.1.78	GH5_7(67-373)	GH5_e260	GH5_7+10078	N	3
NODE_10_length_689250_cov_37.6.g2555.t1	3.2.1.78	GH5_7(142-413)	GH5_e89	GH5_7+CBM1+7215	Y(1-23)	3
NODE_151_length_97351_cov_37.3.g13751.t1	3.2.1.58	GH5_9(428-751)	GH5_e261	GH5_9+10094	N	3
NODE_154_length_93579_cov_34.4.g13833.t1	3.2.1.4	GH5_5(81-356)	GH5_e137	CBM1+GH5_5+569296	Y(1-35)	3
NODE_155_length_93525_cov_38.3.g13885.t1	-	GH5_31(238-493)	GH5_e13	505832	N	3
NODE_1_length_1171829_cov_37.3.g240.t1	3.2.1.21|3.2.1.45|3.2.1.104	GH5_12(15-548)	GH5_e145	GH5_12+5360	N	3
NODE_20_length_521084_cov_37.1.g4481.t1	3.2.1.4	GH5_5(22-264)	GH5_e131	GH5_5+11966	Y(1-18)	3
NODE_21_length_480725_cov_37.2.g4631.t1	3.2.1.4	GH5_5(25-302)	GH5_e137	GH5_5+11554	Y(1-22)	3
NODE_241_length_25996_cov_36.8.g15229.t1	-	GH5_11(1-321)	GH5_e82	GH5_11+7487	N	3
NODE_27_length_466056_cov_37.3.g5513.t1	3.2.1.149|3.2.1.-	GH5_23(78-350)	GH5_e62	GH5_23+656612	N	3
NODE_27_length_466056_cov_37.3.g5599.t1	-	GH5_23(145-415)	GH5_e30	GH5_23+10009	Y(1-18)	3
NODE_2_length_1019450_cov_37.1.g637.t1	3.2.1.4|3.2.1.37	GH5_22(66-354)	GH5_e288	GH5_22+2619	N	3
NODE_31_length_437885_cov_37.1.g6120.t1	3.2.1.-|3.2.1.4	GH5_4(59-326)	GH5_e262	GH5_4+443253	Y(1-37)	3
NODE_41_length_361612_cov_37.0.g7439.t1	3.2.1.149|3.2.1.-	GH5_23(61-333)	GH5_e62	GH5_23+3906	N	3
NODE_59_length_277418_cov_37.4.g9274.t1	3.2.1.21|3.2.1.45|3.2.1.104	GH5_12(5-527)	GH5_e145	GH5_12+7076	N	3						e58
NODE_66_length_255305_cov_37.4.g9863.t1	3.2.1.45	GH5_12(78-647)	GH5_e298	GH5_12+4155	N	3
NODE_6_length_860799_cov_36.87.g1709.t1	3.2.1.164	GH5_16(50-387)	GH5_e102	GH5_16+3226	Y(1-27)	3
NODE_8_length_725453_cov_36.63.g2272.t1	3.2.1.164	GH5_16(562-898)	GH5_e102	GH5_16+2128	N	3
NODE_93_length_178811_cov_37.6.g11547.t1	3.2.1.4	GH5_5(21-324)	GH5_e97	GH5_5+11664	Y(1-23)	3
NODE_9_length_716970_cov_37.16.g2407.t1	3.2.1.-|3.2.1.4	GH5_4(62-331)+CBM46(376-463)	GH5_e262	GH5_4+4355	Y(1-22)	3
NODE_195_length_56170_cov_36.4.g14729.t1	3.2.1.164	GH5_16(121-303)	GH5_e102	N	N	2
NODE_104_length_161064_cov_36..g12080.t1	3.2.1.55	GH51_1(18-511)	GH51_e31	GH51_1+10081	N	3
NODE_15_length_564447_cov_36.3.g3583.t1	3.2.1.55	GH51_2(200-641)	GH51_e35	GH51_2+132	N	3
NODE_15_length_564447_cov_36.3.g3719.t1	3.2.1.89	GH53(21-346)	GH53_e5	277	Y(1-18)	3
NODE_47_length_344609_cov_36.4.g8140.t1	3.2.1.55|3.2.1.37	GH54(25-340)+CBM42(358-498)	GH54_e0+CBM42_e0	CBM42+14791	Y(1-31)	3
NODE_118_length_132684_cov_38..g12678.t1	-	GH55_2(91-854)	GH55_e11	GH55_2+674046	Y(1-26)	3
NODE_17_length_546966_cov_36.9.g3912.t1	3.2.1.58	GH55_2(19-763)	GH55_e8	GH55_2+587942	N	3
NODE_18_length_545450_cov_37.2.g4164.t1	3.2.1.39	GH55_2(26-757)	GH55_e14	GH55_2+14533	Y(1-18)	3
NODE_20_length_521084_cov_37.1.g4443.t1	3.2.1.58	GH55_2(32-777)	GH55_e8	GH55_2+11904	Y(1-34)	3
NODE_288_length_13794_cov_36.8.g15477.t1	-	GH55_2(174-921)	GH55_e7	GH55_2+597337	N	3
NODE_33_length_429396_cov_36.8.g6411.t1	-	GH55_2(159-908)	GH55_e7	GH55_2+120869	Y(1-30)	3
NODE_33_length_429396_cov_36.8.g6416.t1	-	GH55_2(139-861)	GH55_e6	GH55_2+434624	Y(1-21)	3
NODE_6_length_860799_cov_36.87.g1561.t1	3.2.1.58	GH55_2(85-828)	GH55_e8	GH55_2+3342	Y(1-27)	3
NODE_9_length_716970_cov_37.16.g2366.t1	3.2.1.-|-	GH55_1(263-548)+GH128(622-844)	GH55_e10+GH128_e4	GH55_1+GH55_1+4426	N	3
NODE_119_length_132158_cov_37..g12732.t1	3.2.1.91|3.2.1.4	GH6(142-451)	GH6_e20	7278	N	3
NODE_4_length_923704_cov_37.55.g1090.t1	3.2.1.91|3.2.1.4	GH6(57-351)	GH6_e20	1472	Y(1-27)	3
NODE_55_length_292852_cov_37.1.g8884.t1	3.2.1.91|3.2.1.4	GH6(64-358)	GH6_e20	4518	Y(1-19)	3
NODE_85_length_198965_cov_37.2.g11087.t1	3.2.1.91|3.2.1.4	GH6(67-357)	GH6_e20	6427	Y(1-24)	3
NODE_31_length_437885_cov_37.1.g6118.t1	3.2.1.55|3.2.1.-	GH62(20-290)	GH62_e0	521159	Y(1-18)	3
NODE_43_length_358470_cov_37.1.g7628.t1	3.2.1.55|3.2.1.-	GH62(33-315)	GH62_e0	13813	Y(1-22)	3
NODE_1_length_1171829_cov_37.3.g99.t1	3.2.1.106|3.2.1.-	GH63(545-754)	GH63_e12	4949	Y(1-23)	3
NODE_30_length_442995_cov_37.6.g5988.t1	3.2.1.106|3.2.1.-	GH63(599-810)	GH63_e12	8338	Y(1-32)	3
NODE_14_length_570581_cov_36.8.g3425.t1	-	GH64(82-484)	GH64_e11	12830	Y(1-25)	3
NODE_222_length_35791_cov_39.4.g15098.t1	-	GH64(71-442)	GH64_e11	8446	Y(1-22)	3
NODE_366_length_7422_cov_44.56.g15710.t1	-	GH64(39-344)	GH64_e11	659998	N	3
NODE_62_length_272118_cov_37.9.g9523.t1	-	GH64(4-375)	GH64_e16	5890	N	3
NODE_369_length_7266_cov_40.57.g15719.t1	-	N	GH64_e11	N	N	1
NODE_75_length_223490_cov_37.2.g10485.t1	3.2.1.131|3.2.1.139	GH67(36-639)	GH67_e2	191235	N	3
NODE_18_length_545450_cov_37.2.g4119.t1	3.2.1.4|3.2.1.73	GH7(68-333)	GH7_e1	14494	Y(1-22)	3
NODE_26_length_467986_cov_37.0.g5358.t1	3.2.1.176|3.2.1.132|3.2.1.4	GH7(4-319)	GH7_e0	13247	N	3
NODE_37_length_397946_cov_36.7.g7028.t1	3.2.1.176|3.2.1.132|3.2.1.4	GH7(22-454)	GH7_e0	505	Y(1-28)	3
NODE_57_length_286899_cov_37.5.g9138.t1	3.2.1.176|3.2.1.132|3.2.1.4	GH7(20-452)	GH7_e0	10273	Y(1-20)	3
NODE_68_length_237215_cov_36.5.g10053.t1	3.2.1.4	GH7(23-414)	GH7_e5	3	Y(1-18)	3
NODE_6_length_860799_cov_36.87.g1660.t1	3.2.1.176|3.2.1.132|3.2.1.4	GH7(19-445)	GH7_e0	3279	Y(1-25)	3
NODE_135_length_109473_cov_37..g13274.t1	3.2.1.59	GH71(30-399)	GH71_e11	7255	N	3
NODE_8_length_725453_cov_36.63.g2284.t1	3.2.1.59|-	GH71(21-395)+CBM24(440-514)+CBM24(533-609)	GH71_e11+CBM24_e1+CBM24_e1	CBM24+CBM24+GH71+581719	Y(1-21)	3
NODE_11_length_656291_cov_36.5.g2814.t1	2.4.1.-	GH72(16-332)	GH72_e9	591655	Y(1-32)	3
NODE_130_length_116594_cov_33..g13148.t1	2.4.1.-	GH72(20-332)+CBM43(388-470)	GH72_e5+CBM43_e30	CBM43+3461	Y(1-21)	3
NODE_19_length_533622_cov_36.6.g4378.t1	2.4.1.-	GH72(31-334)	GH72_e0	13407	Y(1-18)	3
NODE_210_length_46519_cov_37.0.g14950.t1	-	GH72(17-294)	GH72_e10	8963	Y(1-21)	3
NODE_23_length_477493_cov_37.2.g4953.t1	2.4.1.-	GH72(28-343)	GH72_e5+CBM43_e30	CBM43+12333	Y(1-23)	3
NODE_39_length_372103_cov_36.8.g7170.t1	2.4.1.-	GH72(17-330)	GH72_e5+CBM43_e30	CBM43+10757	Y(1-19)	3
NODE_17_length_546966_cov_36.9.g4005.t1	3.2.1.151|3.2.1.150|-	GH74(80-185)	GH74_e1+GH74_e8+GH74_e1	GH74+10385	Y(1-51)	3
NODE_17_length_546966_cov_36.9.g3928.t1	3.2.1.132	GH75(13-147)+GH75(268-374)	GH75_e8+GH75_e8	10304	N	3
NODE_3_length_982200_cov_37.23.g746.t1	3.2.1.132	GH75(10-244)	GH75_e8	9074	Y(1-29)	3
NODE_64_length_262846_cov_37.3.g9677.t1	3.2.1.132	GH75(9-254)	GH75_e8	7999	N	3
NODE_114_length_137762_cov_36..g12529.t1	-	GH76(25-386)	GH76_e17	4478	N	3
NODE_12_length_633096_cov_37.1.g3024.t1	3.2.1.101	GH76(24-404)	GH76_e44	5756	Y(1-21)	3
NODE_16_length_561571_cov_37.9.g3863.t1	-	GH76(29-403)	GH76_e9	5170	Y(1-29)	3
NODE_1_length_1171829_cov_37.3.g25.t1	3.2.1.101	GH76(27-396)	GH76_e44	4916	N	3
NODE_222_length_35791_cov_39.4.g15092.t1	-	GH76(26-365)	GH76_e26	8455	Y(1-27)	3
NODE_23_length_477493_cov_37.2.g5030.t1	3.2.1.101	GH76(28-403)	GH76_e44	12242	N	3
NODE_27_length_466056_cov_37.3.g5556.t1	3.2.1.101	GH76(29-387)	GH76_e8	10452	N	3
NODE_63_length_270828_cov_37.1.g9598.t1	3.2.1.101	GH76(3-340)	GH76_e8	11174	N	3
NODE_72_length_227896_cov_36.8.g10304.t1	3.2.1.101	GH76(29-396)	GH76_e8	13564	Y(1-23)	3
NODE_73_length_227408_cov_36.8.g10368.t1	3.2.1.101	GH76(31-412)	GH76_e8	10133	N	3
NODE_79_length_212272_cov_37.6.g10762.t1	-	GH76(139-515)	GH76_e10	13313	Y(1-30)	3
NODE_88_length_195113_cov_37.6.g11267.t1	3.2.1.101	GH76(29-404)	GH76_e44	7835	Y(1-21)	3
NODE_99_length_172719_cov_37.7.g11817.t1	3.2.1.101	GH76(172-544)	GH76_e44	7295	N	3
NODE_99_length_172719_cov_37.7.g11826.t1	3.2.1.101	GH76(29-399)	GH76_e8	7286	Y(1-22)	3
NODE_100_length_172016_cov_37..g11897.t1	3.2.1.174	GH78(68-624)	GH78_e52	9565	N	3
NODE_105_length_157371_cov_37..g12150.t1	3.2.1.174	GH78(77-626)	GH78_e52	9650	N	3
NODE_24_length_475480_cov_37.3.g5115.t1	3.2.1.174	GH78(85-661)	GH78_e52	14303	Y(1-24)	3
NODE_27_length_466056_cov_37.3.g5619.t1	-	GH78(372-777)	GH78_e44	10035	Y(1-27)	3
NODE_54_length_296910_cov_37.1.g8851.t1	-	GH78(394-798)	GH78_e20	15359	Y(1-24)	3
NODE_6_length_860799_cov_36.87.g1789.t1	3.2.1.40	GH78(72-625)	GH78_e78	3150	N	3
NODE_71_length_228645_cov_37.3.g10270.t1	3.2.1.174	GH78(67-616)	GH78_e52	8884	Y(1-22)	3
NODE_81_length_207496_cov_37.1.g10855.t1	-	GH78(145-723)	GH78_e17	5598	N	3
NODE_109_length_148264_cov_36..g12314.t1	-	GH79(701-1119)	GH79_e8	153084	N	3
NODE_11_length_656291_cov_36.5.g2861.t1	-	GH79(48-479)	GH79_e9	8568	N	3
NODE_183_length_61520_cov_32.5.g14505.t1	3.2.1.31	GH79(91-485)	GH79_e20	15167	N	3
NODE_1_length_1171829_cov_37.3.g202.t1	-	GH79(40-475)	GH79_e8	5095	N	3
NODE_1_length_1171829_cov_37.3.g203.t1	3.2.1.31|3.2.1.-	GH79(37-501)	GH79_e21	5096	Y(1-19)	3
NODE_32_length_430792_cov_37.1.g6319.t1	3.2.1.31|3.2.1.-	GH79(37-425)	GH79_e21	10605	N	3
NODE_59_length_277418_cov_37.4.g9225.t1	-	GH79(42-450)	GH79_e16	6441	Y(1-20)	3
NODE_60_length_273138_cov_37.2.g9335.t1	-	GH79(42-495)	GH79_e7	11605	N	3
NODE_72_length_227896_cov_36.8.g10327.t1	-	GH79(46-500)	GH79_e14	13589	N	3
NODE_79_length_212272_cov_37.6.g10734.t1	3.2.1.31|3.2.1.-	GH79(113-588)	GH79_e21	13283	N	3
NODE_5_length_904934_cov_37.71.g1258.t1	-	N	GH79_e8	N	Y(1-24)	1
NODE_104_length_161064_cov_36..g12089.t1	3.2.1.39	GH81(195-867)	GH81_e0	10072	N	3
NODE_219_length_37229_cov_37.7.g15067.t1	-	GH88(102-505)	GH88_e4	8490	N	3
NODE_66_length_255305_cov_37.4.g9818.t1	-	GH88(97-467)	GH88_e8	4100	N	3
NODE_135_length_109473_cov_37..g13293.t1	-	GH92(257-767)	GH92_e35	220265	Y(1-20)	3
NODE_18_length_545450_cov_37.2.g4081.t1	-	GH92(268-777)	GH92_e35	14458	N	3
NODE_24_length_475480_cov_37.3.g5123.t1	-	GH92(231-744)	GH92_e35	14298	N	3
NODE_53_length_305146_cov_37.3.g8733.t1	-	GH92(478-986)	GH92_e35	6680	N	3
NODE_54_length_296910_cov_37.1.g8830.t1	-	GH92(311-821)	GH92_e19	527175	N	3
NODE_8_length_725453_cov_36.63.g2152.t1	-	GH92(279-798)	GH92_e32	2247	N	3
NODE_9_length_716970_cov_37.16.g2488.t1	-	GH92(250-740)	GH92_e32	4274	Y(1-19)	3
NODE_14_length_570581_cov_36.8.g3502.t1	-	GH93(52-330)	GH93_e12	12914	Y(1-25)	3
NODE_153_length_94661_cov_37.0.g13808.t1	-	GH93(47-351)	GH93_e20	592110	N	3
NODE_2_length_1019450_cov_37.1.g427.t1	3.2.1.-	GH93(50-358)	GH93_e5	2832	Y(1-23)	3
NODE_5_length_904934_cov_37.71.g1229.t1	3.2.1.-	GH93(59-359)	GH93_e5	4349	Y(1-25)	3
NODE_69_length_232010_cov_37.3.g10064.t1	-	GH93(62-355)	GH93_e12	6835	N	3
NODE_142_length_106342_cov_38..g13498.t1	2.4.1.321	GH94(55-780)	GH94_e4	14418	N	3
NODE_23_length_477493_cov_37.2.g4877.t1	3.2.1.-|3.2.1.63	GH95(26-774)	GH95_e1	12406	N	3
NODE_50_length_314294_cov_36.8.g8445.t1	3.2.1.-|3.2.1.63	GH95(6-731)	GH95_e1	12041	N	3
NODE_86_length_196555_cov_35.8.g11154.t1	3.2.1.-|3.2.1.63	GH95(105-848)	GH95_e1	8982	N	3
NODE_129_length_116646_cov_36..g13089.t1	-	GT1(156-509)	GT1_e607	8754	N	3
NODE_142_length_106342_cov_38..g13494.t1	-	GT1(210-469)	GT1_e555	536331	N	3
NODE_152_length_96597_cov_37.5.g13779.t1	2.4.1.-	GT1(122-450)	GT1_e34	481988	N	3
NODE_154_length_93579_cov_34.4.g13850.t1	2.4.1.173|2.4.1.-	GT1(391-695)	GT1_e153	3732	N	3
NODE_178_length_66029_cov_38.3.g14417.t1	2.4.1.173|2.4.1.-	GT1(1259-1651)	GT1_e153	642	Y(1-23)	3
NODE_20_length_521084_cov_37.1.g4564.t1	-	GT1(194-547)	GT1_e607	12557	N	3
NODE_23_length_477493_cov_37.2.g5035.t1	2.4.1.-	GT1(368-593)	GT1_e34	12237	N	3
NODE_249_length_23623_cov_37.4.g15284.t1	-	GT1(116-427)	GT1_e555	283444	N	3
NODE_29_length_452005_cov_37.1.g5819.t1	-	GT1(156-447)	GT1_e559	157791	N	3
NODE_2_length_1019450_cov_37.1.g647.t1	2.4.1.173|2.4.1.-	GT1(264-583)	GT1_e153	2610	N	3
NODE_32_length_430792_cov_37.1.g6262.t1	2.4.1.-	GT1(265-613)	GT1_e34	10556	N	3
NODE_36_length_398492_cov_37.1.g6878.t1	2.4.1.173	GT1(988-1399)	GT1_e24	3956	N	3
NODE_47_length_344609_cov_36.4.g8113.t1	-	GT1(190-524)	GT1_e39	605168	N	3
NODE_53_length_305146_cov_37.3.g8735.t1	-	GT1(207-510)	GT1_e475	444074	N	3
NODE_53_length_305146_cov_37.3.g8746.t1	-	GT1(245-549)	GT1_e475	6668	N	3
NODE_58_length_286350_cov_37.8.g9216.t1	2.4.1.173|2.4.1.-	GT1(759-1076)	GT1_e153	13625	N	3
NODE_68_length_237215_cov_36.5.g9993.t1	2.4.1.173|2.4.1.-	GT1(115-511)	GT1_e153	88	N	3
NODE_6_length_860799_cov_36.87.g1558.t1	2.4.1.-	GT1(98-466)	GT1_e34	3344	N	3
NODE_6_length_860799_cov_36.87.g1791.t1	2.4.1.173|2.4.1.-	GT1(268-517)	GT1_e153	3148	N	3
NODE_94_length_177443_cov_36.5.g11582.t1	2.4.1.173|2.4.1.-	GT1(207-451)	GT1_e153	561435	N	3
NODE_135_length_109473_cov_37..g13277.t1	-	N	GT1_e51	7252	N	2
NODE_8_length_725453_cov_36.63.g2080.t1	-	N	GT1_e607	2381	N	2
NODE_123_length_125158_cov_36..g12898.t1	-	GT15(206-493)	GT15_e3	1989	N	3
NODE_17_length_546966_cov_36.9.g4001.t1	2.4.1.131|2.4.1.-	GT15(113-401)	GT15_e0	10380	N	3
NODE_25_length_475441_cov_37.0.g5308.t1	-	GT15(117-426)	GT15_e5	12749	N	3
NODE_56_length_291151_cov_37.0.g9050.t1	2.4.1.131|2.4.1.-	GT15(73-351)	GT15_e0	8098	N	3
NODE_9_length_716970_cov_37.16.g2474.t1	2.4.1.131|2.4.1.-	GT15(103-373)	GT15_e0	4287	N	3
NODE_4_length_923704_cov_37.55.g987.t1	2.4.1.131|2.4.1.-	GT15(2-99)	GT15_e0	N	N	2
NODE_7_length_841585_cov_36.81.g1894.t1	-	GT17(71-364)	GT17_e5	1152	N	3
NODE_155_length_93525_cov_38.3.g13877.t1	-	GT2(441-808)	GT2	12982	N	3
NODE_1_length_1171829_cov_37.3.g116.t1	2.4.1.16	GT2(256-542)	GT2	5017	N	3
NODE_4_length_923704_cov_37.55.g1060.t1	2.4.1.16	GT2(660-1183)	GT2	1446	N	3
NODE_54_length_296910_cov_37.1.g8802.t1	2.4.1.83	GT2(9-178)	GT2	15306	N	3
NODE_72_length_227896_cov_36.8.g10299.t1	-	GT2(66-301)	GT2	13562	N	3
NODE_9_length_716970_cov_37.16.g2324.t1	2.4.1.16	GT2(1187-1694)	GT2	4362	N	3
NODE_9_length_716970_cov_37.16.g2325.t1	2.4.1.16	GT2(1050-1558)	GT2	4363	N	3
NODE_9_length_716970_cov_37.16.g2481.t1	-	GT2(106-256)	GT2	4282	N	3
NODE_29_length_452005_cov_37.1.g5842.t1	-	N	GT2	14978	N	2
NODE_87_length_195589_cov_37.4.g11216.t1	-	N	GT2	7029	N	2
NODE_123_length_125158_cov_36..g12890.t1	3.5.1.41|-	GT2(72-308)+CE4(547-676)	GT2+CE4_e46	CE4+4341	N	3
NODE_10_length_689250_cov_37.6.g2570.t1	2.4.1.16	GT2(223-391)+GT2(368-590)	GT2+GT2	7201	N	3
NODE_133_length_112769_cov_36..g13207.t1	2.4.1.16	GT2(240-402)	GT2+GT2	469870	N	3
NODE_19_length_533622_cov_36.6.g4265.t1	2.4.1.16	GT2(236-405)+GT2(382-653)	GT2+GT2	13513	N	3
NODE_1_length_1171829_cov_37.3.g368.t1	2.4.1.16	GT2(448-610)+GT2(588-779)	GT2+GT2	5238	N	3
NODE_46_length_345389_cov_37.0.g7989.t1	2.4.1.16	GT2(213-383)	GT2+GT2	1118	N	3
NODE_103_length_161799_cov_34..g12016.t1	3.1.3.12	GT20(147-671)	GT20_e19	12547	N	3
NODE_112_length_140899_cov_37..g12443.t1	3.1.3.12	GT20(145-672)	GT20_e19	12547	N	3
NODE_130_length_116594_cov_33..g13118.t1	2.4.1.15	GT20(9-472)	GT20_e0	3488	N	3
NODE_21_length_480725_cov_37.2.g4709.t1	3.1.3.12	GT20(164-574)	GT20_e19	12547	N	3
NODE_247_length_24494_cov_41.6.g15278.t1	3.1.3.12	GT20(147-672)	GT20_e19	12547	N	3
NODE_341_length_9037_cov_36.52.g15646.t1	3.1.3.12	GT20(1-233)	GT20_e19	12547	N	3
NODE_96_length_175467_cov_37.2.g11714.t1	2.4.1.15	GT20(171-628)	GT20_e24	1030	N	3
NODE_31_length_437885_cov_37.1.g6184.t1	2.4.1.80	GT21(52-359)	GT21_e38	7686	N	3
NODE_138_length_108298_cov_36..g13376.t1	2.4.1.-	GT22(5-399)	GT22_e21	586336	N	3
NODE_22_length_479527_cov_37.4.g4809.t1	2.4.1.259|2.4.1.261	GT22(35-466)	GT22_e1	4708	N	3
NODE_60_length_273138_cov_37.2.g9307.t1	-	GT22(40-508)	GT22_e3	11795	N	3
NODE_96_length_175467_cov_37.2.g11695.t1	-	GT22(1006-1406)	GT22_e27	1052	N	3
NODE_146_length_102290_cov_36..g13629.t1	2.4.1.-	GT24(1179-1426)	GT24_e1	12488	Y(1-29)	3
NODE_57_length_286899_cov_37.5.g9085.t1	-	GT25(313-564)	GT25_e154	10223	N	3
NODE_62_length_272118_cov_37.9.g9512.t1	-	GT25(96-322)	GT25_e168	561556	N	3
NODE_74_length_224809_cov_37.6.g10443.t1	2.4.1.11	GT3(44-680)	GT3_e0	10952	N	3
NODE_67_length_251266_cov_111..g9961.t1	-	N	GT31_e75	2094	N	2
NODE_153_length_94661_cov_37.0.g13807.t1	-	N	GT31_e84	8790	N	2
NODE_99_length_172719_cov_37.7.g11831.t1	-	N	GT31_e65	7281	N	2
NODE_15_length_564447_cov_36.3.g3580.t1	-	N	GT31_e37	128	N	2
NODE_18_length_545450_cov_37.2.g4064.t1	-	N	GT31_e84	14440	N	2
NODE_221_length_35895_cov_36.2.g15086.t1	-	N	GT31_e84	11469	N	2
NODE_166_length_79299_cov_38.0.g14155.t1	-	N	GT31_e89	11429	N	2
NODE_46_length_345389_cov_37.0.g8010.t1	-	N	GT31_e65	5998	N	2
NODE_9_length_716970_cov_37.16.g2538.t1	-	N	GT31_e77	4224	N	2
NODE_104_length_161064_cov_36..g12087.t1	-	N	GT31_e84	567986	N	2
NODE_18_length_545450_cov_37.2.g4152.t1	-	N	GT31_e78	14522	N	2
NODE_65_length_257741_cov_37.4.g9768.t1	-	N	GT31_e75	502278	N	2
NODE_113_length_137976_cov_37..g12511.t1	2.4.1.257	GT32(116-197)	GT32_e68	9794	Y(1-30)	3
NODE_18_length_545450_cov_37.2.g4135.t1	-	GT32(120-203)	GT32_e64	14506	N	3
NODE_324_length_10135_cov_38.9.g15602.t1	-	GT32(80-157)	GT32_e54	N	N	2
NODE_157_length_91556_cov_35.5.g13923.t1	-	N	GT32_e120	530013	N	2
NODE_1_length_1171829_cov_37.3.g42.t1	2.4.1.142|2.4.1.-	GT33(42-452)	GT33_e1	4935	N	3
NODE_42_length_359908_cov_37.1.g7465.t1	-	GT34(154-416)	GT34_e13	1869	N	3
NODE_51_length_313333_cov_36.9.g8523.t1	-	GT34(100-330)	GT34_e9	11253	N	3
NODE_9_length_716970_cov_37.16.g2486.t1	2.4.1.1	GT35(165-880)	GT35_e0	4278	N	3
NODE_2_length_1019450_cov_37.1.g429.t1	2.4.1.109	GT39(52-297)	GT39_e9	2830	N	3
NODE_4_length_923704_cov_37.55.g1008.t1	2.4.1.109	GT39(57-302)	GT39_e12	1395	N	3
NODE_80_length_208555_cov_37.6.g10803.t1	2.4.1.109	GT39(67-311)	GT39_e30	11399	N	3
NODE_14_length_570581_cov_36.8.g3416.t1	-	GT4(236-389)	GT4_e4041	12819	N	3
NODE_36_length_398492_cov_37.1.g6818.t1	2.4.1.131	GT4(350-508)	GT4_e1364	4030	N	3
NODE_370_length_7209_cov_39.52.g15721.t1	2.4.1.231	GT4(1025-1209)	GT4_e3141	8469	N	3
NODE_3_length_982200_cov_37.23.g940.t1	2.4.1.257|2.4.1.132	GT4(241-409)	GT4_e2823	9278	N	3
NODE_51_length_313333_cov_36.9.g8513.t1	2.4.1.198	GT4(220-350)	GT4_e954	11245	N	3
NODE_63_length_270828_cov_37.1.g9617.t1	-	GT4(2503-2656)	GT4_e3925	11154	N	3
NODE_66_length_255305_cov_37.4.g9840.t1	-	N	GT4_e772	4127	N	2
NODE_30_length_442995_cov_37.6.g5954.t1	2.4.1.255|-	N	GT41_e34+GT41_e74	8363	N	2
NODE_62_length_272118_cov_37.9.g9509.t1	2.4.1.34	GT48(846-1626)	GT48_e0	5905	N	3
NODE_155_length_93525_cov_38.3.g13862.t1	2.4.1.265|2.4.1.-	GT57(15-493)	GT57_e1	12996	N	3
NODE_49_length_320187_cov_37.1.g8360.t1	2.4.1.267	GT57(64-295)+GT57(332-564)	GT57_e0	912	N	3
NODE_9_length_716970_cov_37.16.g2510.t1	2.4.1.258	GT58(391-755)	GT58_e1	387820	N	3
NODE_1_length_1171829_cov_37.3.g63.t1	-	GT59(257-726)	GT59_e2	4985	N	3
NODE_12_length_633096_cov_37.1.g3157.t1	-	GT62(86-348)	GT62_e5	5688	N	3
NODE_137_length_109050_cov_37..g13355.t1	-	GT62(100-362)	GT62_e2	6763	N	3
NODE_232_length_32170_cov_37.3.g15162.t1	-	GT62(246-435)	GT62_e3	4760	N	3
NODE_44_length_356913_cov_36.6.g7744.t1	2.4.1.-|2.4.1.257	GT62(54-318)	GT62_e0	433	N	3
NODE_121_length_127638_cov_37..g12820.t1	2.4.99.18	GT66(28-674)	GT66_e1	504857	N	3
NODE_17_length_546966_cov_36.9.g3995.t1	-	GT69(123-381)	GT69_e0	10373	N	3
NODE_17_length_546966_cov_36.9.g4008.t1	-	GT69(131-409)	GT69_e6	10389	N	3
NODE_49_length_320187_cov_37.1.g8305.t1	2.4.1.-	GT69(59-316)	GT69_e1	989	N	3
NODE_39_length_372103_cov_36.8.g7165.t1	-	GT71(143-377)	GT71_e16	10753	N	3
NODE_3_length_982200_cov_37.23.g888.t1	-	GT71(149-401)	GT71_e24	690909	N	3
NODE_567_length_2033_cov_37.31.g15950.t1	-	GT71(143-340)	GT71_e16	10753	N	3
NODE_66_length_255305_cov_37.4.g9883.t1	-	GT71(139-378)	GT71_e16	4176	N	3
NODE_105_length_157371_cov_37..g12166.t1	-	GT76(14-432)	GT76_e8	14203	N	3
NODE_25_length_475441_cov_37.0.g5317.t1	-	GT8(12-272)	GT8_e188	12758	N	3
NODE_28_length_456598_cov_36.5.g5657.t1	2.4.1.186	GT8(36-247)	GT8_e149	7572	N	3
NODE_5_length_904934_cov_37.71.g1493.t1	-	GT8(5-278)	GT8_e176	6381	N	3
NODE_65_length_257741_cov_37.4.g9772.t1	-	GT8(113-352)	GT8_e219	703	N	3
NODE_279_length_15475_cov_34.3.g15440.t1	-	GT8(570-782)	GT8_e176	N	N	2
NODE_14_length_570581_cov_36.8.g3434.t1	-	GT90(324-632)	GT90_e11	9329	Y(1-37)	3
NODE_162_length_86323_cov_37.1.g14070.t1	-	GT90(326-596)	GT90_e20	5531	N	3
NODE_22_length_479527_cov_37.4.g4848.t1	-	GT90(361-634)	GT90_e11	4746	N	3
NODE_35_length_403753_cov_37.1.g6727.t1	-	GT90(339-629)	GT90_e11	9329	N	3
NODE_47_length_344609_cov_36.4.g8085.t1	-	GT90(358-652)	GT90_e11	14822	N	3
NODE_67_length_251266_cov_111..g9965.t1	-	GT90(676-951)	GT90_e3	2096	N	3
NODE_79_length_212272_cov_37.6.g10741.t1	-	GT90(676-962)	GT90_e15	516053	N	3
NODE_7_length_841585_cov_36.81.g2023.t1	-	GT90(319-600)	GT90_e11	10506	N	3
NODE_11_length_656291_cov_36.5.g2884.t1	N	GH63(456-907)	N	8591	N	2
NODE_148_length_100199_cov_36..g13675.t1	N	CBM96(118-262)	N	326801	N	2
NODE_14_length_570581_cov_36.8.g3446.t1	N	AA1(82-483)	N	CBM18+833177	Y(1-24)	2
NODE_228_length_34120_cov_37.2.g15144.t1	N	AA1(111-512)	N	CBM18+833177	Y(1-35)	2
NODE_27_length_466056_cov_37.3.g5541.t1	N	GT2(505-710)	N	10466	N	2
NODE_2_length_1019450_cov_37.1.g463.t1	N	AA4(92-316)	N	611481	N	2
NODE_31_length_437885_cov_37.1.g6234.t1	N	GH188(5-206)	N	GH5_22+795683	N	2
NODE_42_length_359908_cov_37.1.g7474.t1	N	GT2(268-530)	N	127595	N	2
NODE_6_length_860799_cov_36.87.g1518.t1	N	GH18(53-430)	N	3384	Y(1-24)	2
NODE_87_length_195589_cov_37.4.g11257.t1	N	GT2(534-743)	N	13042	N	2
NODE_10_length_689250_cov_37.6.g2682.t1	N	GH177(6-313)	N	N	N	1
NODE_119_length_132158_cov_37..g12734.t1	N	GH177(7-266)	N	N	N	1
NODE_11_length_656291_cov_36.5.g2859.t1	N	CE4(43-148)	N	N	N	1
NODE_152_length_96597_cov_37.5.g13801.t1	N	GH109(5-162)	N	N	N	1
NODE_15_length_564447_cov_36.3.g3672.t1	N	AA3(49-533)	N	N	N	1
NODE_15_length_564447_cov_36.3.g3722.t1	N	AA7(267-586)	N	N	N	1
NODE_21_length_480725_cov_37.2.g4685.t1	N	CE1(204-464)	N	N	Y(1-26)	1
NODE_23_length_477493_cov_37.2.g4954.t1	N	GH188(24-267)	N	N	N	1
NODE_25_length_475441_cov_37.0.g5282.t1	N	GH177(16-165)	N	N	N	1
NODE_25_length_475441_cov_37.0.g5297.t1	N	AA7(58-264)	N	N	Y(1-19)	1
NODE_29_length_452005_cov_37.1.g5912.t1	N	GH188(66-204)	N	N	N	1
NODE_2_length_1019450_cov_37.1.g412.t1	N	CE1(21-285)	N	N	N	1
NODE_30_length_442995_cov_37.6.g6067.t1	N	AA3(134-712)	N	N	N	1
NODE_37_length_397946_cov_36.7.g7023.t1	N	AA8(28-187)	N	N	Y(1-22)	1
NODE_39_length_372103_cov_36.8.g7179.t1	N	GH179(55-216)	N	N	N	1
NODE_41_length_361612_cov_37.0.g7448.t1	N	CE1(17-295)	N	N	N	1
NODE_45_length_355488_cov_37.9.g7839.t1	N	AA7(172-379)	N	N	N	1
NODE_4_length_923704_cov_37.55.g1186.t1	N	GH177(145-293)	N	N	N	1
NODE_4_length_923704_cov_37.55.g1188.t1	N	GH177(6-161)	N	N	N	1
NODE_51_length_313333_cov_36.9.g8572.t1	N	GH177(7-288)	N	N	N	1
NODE_55_length_292852_cov_37.1.g8913.t1	N	CE4(223-373)	N	N	N	1
NODE_6_length_860799_cov_36.87.g1568.t1	N	CE1(45-268)	N	N	N	1
NODE_75_length_223490_cov_37.2.g10489.t1	N	AA7(42-292)	N	N	N	1
NODE_81_length_207496_cov_37.1.g10842.t1	N	CE1(47-218)	N	N	Y(1-21)	1
NODE_123_length_125158_cov_36..g12877.t1	-	PL1_4(110-295)	PL1_e40	PL1_4+1983	Y(1-18)	3
NODE_167_length_78463_cov_36.7.g14188.t1	4.2.2.10	PL1_4(105-294)	PL1_e33	PL1_4+7562	Y(1-21)	3
NODE_192_length_57549_cov_36.0.g14665.t1	4.2.2.10	PL1_4(108-294)	PL1_e33	PL1_4+PL1_4+3409	Y(1-17)	3
NODE_26_length_467986_cov_37.0.g5356.t1	4.2.2.10	PL1_4(121-304)	PL1_e71	PL1_4+13249	Y(1-20)	3
NODE_29_length_452005_cov_37.1.g5916.t1	-	PL1_6(154-387)	PL1_e34	14888	Y(1-28)	3
NODE_33_length_429396_cov_36.8.g6501.t1	4.2.2.10	PL1_4(125-301)	PL1_e16	PL1_4+1623	Y(1-22)	3
NODE_54_length_296910_cov_37.1.g8858.t1	-	PL1_2(73-248)	PL1_e17	PL1_2+15365	Y(1-25)	3
NODE_66_length_255305_cov_37.4.g9826.t1	4.2.2.10	PL1_4(269-451)	PL1_e16	PL1_4+4109	N	3
NODE_66_length_255305_cov_37.4.g9887.t1	-	PL1_9(155-341)	PL1_e27	PL1_9+4181	Y(1-26)	3
NODE_80_length_208555_cov_37.6.g10800.t1	4.2.2.2	PL1_7(86-284)	PL1_e18	PL1_7+11396	Y(1-17)	3
NODE_91_length_184575_cov_37.0.g11442.t1	4.2.2.10	PL1_4(113-299)	PL1_e16	PL1_4+6619	Y(1-22)	3
NODE_57_length_286899_cov_37.5.g9109.t1	4.2.2.2	PL1_7(83-236)	PL1_e18	N	Y(1-24)	2
NODE_219_length_37229_cov_37.7.g15070.t1	4.2.2.24	PL26(32-919)	PL26_e0	8487	N	3
NODE_131_length_114685_cov_38..g13180.t1	4.2.2.-	PL27(93-730)	PL27_e0	8380	N	3
NODE_146_length_102290_cov_36..g13624.t1	-	PL3_2(48-238)	PL3_e4	PL3_2+12480	Y(1-29)	3
NODE_25_length_475441_cov_37.0.g5207.t1	-	PL3_2(39-229)	PL3_e4	PL3_2+12635	Y(1-25)	3
NODE_32_length_430792_cov_37.1.g6246.t1	4.2.2.2	PL3_2(43-228)	PL3_e16	PL3_2+493177	Y(1-31)	3
NODE_48_length_337651_cov_36.8.g8199.t1	4.2.2.2	PL3_2(32-243)	PL3_e18	PL3_2+3067	Y(1-21)	3
NODE_57_length_286899_cov_37.5.g9082.t1	4.2.2.2	PL3_2(115-301)	PL3_e9	PL3_2+575042	Y(1-26)	3
NODE_8_length_725453_cov_36.63.g2198.t1	4.2.2.2	PL3_2(32-208)	PL3_e18	PL3_2+2198	Y(1-21)	3
NODE_13_length_623265_cov_37.2.g3338.t1	-	PL4_5(38-571)	PL4_e2	PL4_5+2924	Y(1-19)	3
NODE_226_length_34315_cov_36.2.g15119.t1	4.2.2.23	PL4_3(18-680)	PL4_e1	PL4_3+311076	Y(1-19)	3
NODE_26_length_467986_cov_37.0.g5350.t1	-	PL4_1(18-537)	PL4_e6	PL4_1+13256	Y(1-20)	3
NODE_92_length_179161_cov_37.9.g11494.t1	-	PL4_5(26-568)	PL4_e2	PL4_5+15235	Y(1-34)	3
NODE_19_length_533622_cov_36.6.g4392.t1	-	PL9_3(21-383)	PL9_e35	PL9_3+13371	Y(1-23)	3

## Sheet: File 6_NC71
File 6_NC71
Gene ID	EC#	HMMER	dbCAN_sub	DIAMOND	Signalp	#ofTools
NODE_1_length_2090009_cov_15.5.g12.t1	2.4.1.131	GT4(375-525)	GT4_e5677	667989	N	3
NODE_1_length_2090009_cov_15.5.g163.t1	-	AA7(32-269)	AA7_e9	N	N	2
NODE_1_length_2090009_cov_15.5.g238.t1	-	GT2(232-400)	GT2	535911	N	3
NODE_1_length_2090009_cov_15.5.g30.t1	-	GH76(47-382)	GH76_e105	640950	Y(1-22)	3
NODE_1_length_2090009_cov_15.5.g313.t1	2.4.1.-	GT62(692-957)	GT62_e2	546663	N	3
NODE_1_length_2090009_cov_15.5.g36.t1	-	AA1(52-538)	AA1_e105	570919	N	3
NODE_1_length_2090009_cov_15.5.g436.t1	-	AA8(39-192)	AA8_e36	12240	Y(1-25)	3
NODE_1_length_2090009_cov_15.5.g444.t1	-	AA1_3(53-356)	AA1_e90	AA1_3+651730	Y(1-22)	3
NODE_1_length_2090009_cov_15.5.g455.t1	-	GH65(388-740)	GH65_e39+CBM32_e453	CBM32+743231	Y(1-25)	3
NODE_1_length_2090009_cov_15.5.g49.t1	-	GH43_22(88-304)+GH43_34(373-656)	GH43_e384+GH43_e384	GH43_22+GH43_22+GH43_34+457626	Y(1-33)	3
NODE_1_length_2090009_cov_15.5.g51.t1	-	GH105(61-406)	GH105_e4	623032	Y(1-27)	3
NODE_1_length_2090009_cov_15.5.g538.t1	-	CE9(9-385)	CE9_e187	73834	N	3
NODE_1_length_2090009_cov_15.5.g54.t1	2.4.1.-	GT2(339-518)	GT2	415914	N	3
NODE_1_length_2090009_cov_15.5.g541.t1	-	AA7(38-227)	AA7_e19	N	N	2
NODE_1_length_2090009_cov_15.5.g549.t1	-	GT8(6-277)	GT8_e326	576871	N	3
NODE_1_length_2090009_cov_15.5.g566.t1	3.2.1.21	GH3(85-290)	GH3_e272	605124	Y(1-24)	3
NODE_1_length_2090009_cov_15.5.g567.t1	-	GH16_18(70-226)	GH16_e612	GH16_18+562966	Y(1-22)	3
NODE_1_length_2090009_cov_15.5.g591.t1	-	AA9(15-245)	AA9_e115	605080	N	3
NODE_1_length_2090009_cov_15.5.g604.t1	3.2.1.15	GH28(35-356)	GH28_e192	425058	Y(1-19)	3
NODE_1_length_2090009_cov_15.5.g631.t1	3.1.3.12	GT20(168-652)	GT20_e19	486620	N	3
NODE_1_length_2090009_cov_15.5.g635.t1	-	CE12(317-512)	CE12_e72	488759	N	3
NODE_1_length_2090009_cov_15.5.g636.t1	4.2.2.10	PL1_4(111-296)	PL1_e33	PL1_4+633995	Y(1-40)	3
NODE_1_length_2090009_cov_15.5.g672.t1	-	CE1(41-242)	CE1_e50	CE1+683922	Y(1-25)	3
NODE_1_length_2090009_cov_15.5.g681.t1	2.4.1.-	GT8(71-313)	GT8_e360	486839	N	3
NODE_1_length_2090009_cov_15.5.g70.t1	-	AA9(91-311)	AA9_e84	1005	N	3
NODE_1_length_2090009_cov_15.5.g71.t1	-	GH18(22-416)	GH18_e824	CBM18+514453	N	3
NODE_1_length_2090009_cov_15.5.g79.t1	-	AA4(644-876)	AA4_e1	611481	N	3
NODE_2_length_1732958_cov_15.4.g1000.t1	-	AA7(63-276)	AA7_e19	N	Y(1-23)	2
NODE_2_length_1732958_cov_15.4.g1019.t1	-	GT39(69-307)	GT39_e56	513538	N	3
NODE_2_length_1732958_cov_15.4.g1028.t1	3.2.1.55	GH62(90-360)	GH62_e9	GH62+348196	Y(1-25)	3
NODE_2_length_1732958_cov_15.4.g1038.t1	-	CE12(32-218)	CE12_e61	618330	Y(1-26)	3
NODE_2_length_1732958_cov_15.4.g1050.t1	-	AA9(8-231)	AA9_e199	570096	Y(1-21)	3
NODE_2_length_1732958_cov_15.4.g1076.t1	3.2.1.15	GH28(161-480)	GH28_e192	513572	Y(1-27)	3
NODE_2_length_1732958_cov_15.4.g1077.t1	-	GT39(61-306)	GT39_e41	487498	N	3
NODE_2_length_1732958_cov_15.4.g1086.t1	2.4.1.173	GT1(238-634)	GT1_e702	567745	N	3
NODE_2_length_1732958_cov_15.4.g1110.t1	-	AA1_2(46-381)	AA1_e112	AA1_2+413886	N	3
NODE_2_length_1732958_cov_15.4.g1141.t1	3.2.1.15	GH28(94-410)	GH28_e250	508365	Y(1-29)	3
NODE_2_length_1732958_cov_15.4.g1142.t1	-	CE8(32-305)	CE8_e165	622440	Y(1-41)	3
NODE_2_length_1732958_cov_15.4.g1188.t1	-	GH28(218-475)	GH28_e266	555485	Y(1-31)	3
NODE_2_length_1732958_cov_15.4.g1191.t1	-	PL1_6(165-381)	PL1_e143	574894	Y(1-23)	3
NODE_2_length_1732958_cov_15.4.g689.t1	-	AA11(2-168)	AA11_e52	N	N	2
NODE_2_length_1732958_cov_15.4.g702.t1	-	GH31_1(255-817)	GH31_e173	GH31_1+694800	Y(1-28)	3
NODE_2_length_1732958_cov_15.4.g706.t1	-|3.2.1.145	GH79(42-408)+GH43_24(542-747)	GH79_e41+GH43_e150+CBM35_e44	559883	Y(1-20)	3
NODE_2_length_1732958_cov_15.4.g724.t1	-	GH76(26-385)	GH76_e75	574504	N	3
NODE_2_length_1732958_cov_15.4.g725.t1	-	GH5_7(68-379)	GH5_e589	GH5_7+654028	Y(1-20)	3
NODE_2_length_1732958_cov_15.4.g753.t1	-	AA7(53-258)	AA7_e30	477161	N	3
NODE_2_length_1732958_cov_15.4.g766.t1	3.2.1.40|-	CBM67(128-288)+GH78(333-861)	CBM67_e56+GH78_e158	624870	N	3
NODE_2_length_1732958_cov_15.4.g768.t1	3.2.1.21	GH1(43-495)	GH1_e152	624876	N	3
NODE_2_length_1732958_cov_15.4.g771.t1	-	AA3_2(5-333)	AA3_e142	AA3_2+490090	N	3
NODE_2_length_1732958_cov_15.4.g773.t1	-	GH106(42-729)	GH106_e13	458321	N	3
NODE_2_length_1732958_cov_15.4.g820.t1	N	GT50(133-233)	N	102074	N	2
NODE_2_length_1732958_cov_15.4.g866.t1	1.14.99.56	AA9(7-223)	AA9_e23	456172	Y(1-30)	3
NODE_2_length_1732958_cov_15.4.g876.t1	-|3.2.1.8|3.2.1.55	GH43_36(23-290)+CBM91(317-475)	GH43_e274+CBM91_e71	CBM91+GH43_36+265130	Y(1-21)	3
NODE_2_length_1732958_cov_15.4.g877.t1	-	AA3_2(37-614)	AA3_e179	AA3_2+550497	N	3
NODE_2_length_1732958_cov_15.4.g892.t1	-	GH32(11-335)	GH32_e226	265087	N	3
NODE_2_length_1732958_cov_15.4.g894.t1	-	GH29(316-682)	GH29_e66	573653	N	3
NODE_2_length_1732958_cov_15.4.g897.t1	3.2.1.8	GH11(44-219)	GH11_e42	550478	Y(1-20)	3
NODE_2_length_1732958_cov_15.4.g924.t1	-	CE8(50-310)	CE8_e144	463313	Y(1-23)	3
NODE_2_length_1732958_cov_15.4.g925.t1	-	GH28(54-391)	GH28_e257	573580	N	3
NODE_2_length_1732958_cov_15.4.g940.t1	-	GH128(196-405)	GH128_e112	345426	Y(1-23)	3
NODE_2_length_1732958_cov_15.4.g991.t1	-	GH109(8-166)	GH177_e10	N	N	2
NODE_1_length_2090009_cov_15.5.g221.t1	-	N	CBM48_e197	1143	N	2
NODE_2_length_1732958_cov_15.4.g1049.t1	-	N	CE1_e73	703335	N	2
NODE_2_length_1732958_cov_15.4.g890.t1	-	N	GT32_e282	357779	N	2
NODE_2_length_1732958_cov_15.4.g923.t1	-	N	GH17_e179	636890	Y(1-30)	2
NODE_11_length_1171782_cov_37..g4798.t1	-	AA9(107-272)	AA9_e5	5083	Y(1-34)	3
NODE_11_length_1171782_cov_37..g4808.t1	-	GH79(40-475)	GH79_e49	5095	N	3
NODE_11_length_1171782_cov_37..g4809.t1	-	GH79(37-501)	GH79_e54	5096	Y(1-19)	3
NODE_11_length_1171782_cov_37..g4826.t1	-	AA9(8-227)	AA9_e62	5109	N	3
NODE_11_length_1171782_cov_37..g4846.t1	3.2.1.21	GH5_12(15-548)	GH5_e379	GH5_12+5360	N	3
NODE_11_length_1171782_cov_37..g4865.t1	-	CE4(155-281)	CE4_e596	CBM18+CBM18+CE4+5340	Y(1-20)	3
NODE_11_length_1171782_cov_37..g4899.t1	3.2.1.21	GH3(61-270)	GH3_e272	5308	Y(1-22)	3
NODE_11_length_1171782_cov_37..g4974.t1	-	GT2(448-610)+GT2(588-779)	GT2	5238	N	3
NODE_12_length_1067266_cov_15..g4994.t1	-	AA3_3(12-617)	AA3_e130	AA3_3+665641	N	3
NODE_12_length_1067266_cov_15..g4996.t1	-	AA3_2(25-595)	AA3_e83	AA3_2+563974	N	3
NODE_12_length_1067266_cov_15..g5005.t1	-	AA7(53-262)	AA7_e3	16481	Y(1-24)	3
NODE_12_length_1067266_cov_15..g5025.t1	3.2.1.8	GH10(55-346)	GH10_e225	613929	N	3
NODE_12_length_1067266_cov_15..g5133.t1	3.2.1.4	GH5_5(44-323)	GH5_e631	GH5_5+622886	N	3
NODE_12_length_1067266_cov_15..g5149.t1	-	GH92(225-736)	GH92_e35	648347	N	3
NODE_12_length_1067266_cov_15..g5156.t1	N	GT2(527-733)	N	402819	N	2
NODE_12_length_1067266_cov_15..g5157.t1	3.2.1.39	GH16_4(135-459)	GH16_e653	GH16_4+17315	N	3
NODE_12_length_1067266_cov_15..g5160.t1	3.2.1.21	GH3(174-386)	GH3_e180	508874	N	3
NODE_12_length_1067266_cov_15..g5164.t1	-	GH76(31-400)	GH76_e75	3743	Y(1-25)	3
NODE_12_length_1067266_cov_15..g5192.t1	-	CE3(51-257)	CE3_e51	622766	Y(1-22)	3
NODE_12_length_1067266_cov_15..g5198.t1	-	AA16(21-190)	AA16_e5	622744	N	3
NODE_12_length_1067266_cov_15..g5203.t1	-	AA16(691-861)	AA16_e1	159968	Y(1-19)	3
NODE_12_length_1067266_cov_15..g5234.t1	-	GT2(104-356)	GT2	720711	N	3
NODE_12_length_1067266_cov_15..g5250.t1	-	AA3_2(583-1170)	AA3_e140	AA3_2+477683	N	3
NODE_12_length_1067266_cov_15..g5265.t1	-	PL3_2(48-228)	PL3_e47	PL3_2+10277	Y(1-23)	3
NODE_12_length_1067266_cov_15..g5274.t1	-	GH152(67-350)	GH152_e10	158998	Y(1-32)	3
NODE_12_length_1067266_cov_15..g5277.t1	-	GH5_23(136-405)	GH5_e449	GH5_23+3581	Y(1-24)	3
NODE_13_length_983504_cov_15.6.g5322.t1	-	GH3(87-301)	GH3_e277	617553	N	3
NODE_13_length_983504_cov_15.6.g5370.t1	-	GT1(304-621)	GT1_e1111	581708	N	3
NODE_13_length_983504_cov_15.6.g5371.t1	-	AA9(5-215)	AA9_e207	405006	N	3
NODE_13_length_983504_cov_15.6.g5384.t1	-	AA11(39-220)	AA11_e54+CBM18_e138	CBM18+448180	Y(1-20)	3
NODE_13_length_983504_cov_15.6.g5385.t1	-	GH16_3(46-310)	GH16_e576	GH16_3+363896	Y(1-26)	3
NODE_13_length_983504_cov_15.6.g5416.t1	-	AA7(35-243)	AA7_e9	N	N	2
NODE_13_length_983504_cov_15.6.g5426.t1	-	GH7(19-452)	GH7_e8	635384	Y(1-21)	3
NODE_13_length_983504_cov_15.6.g5461.t1	-	AA1_2(1064-1399)	AA1_e112	AA1_2+648561	Y(1-27)	3
NODE_13_length_983504_cov_15.6.g5543.t1	-	AA3_3(10-602)	AA3_e130	AA3_3+556481	N	3
NODE_13_length_983504_cov_15.6.g5613.t1	2.4.1.131	GT15(87-357)	GT15_e6	772445	N	3
NODE_13_length_983504_cov_15.6.g5657.t1	-	GT58(108-374)	GT58_e4	569457	N	3
NODE_14_length_923688_cov_38.6.g5687.t1	-	GT15(2-99)	GT15_e16	N	N	2
NODE_14_length_923688_cov_38.6.g5708.t1	2.4.1.109	GT39(57-302)	GT39_e12	1395	N	3
NODE_14_length_923688_cov_38.6.g5760.t1	2.4.1.16	GT2(660-1183)	GT2	1446	N	3
NODE_14_length_923688_cov_38.6.g5780.t1	-	AA2(90-340)	AA2_e1	580217	N	3
NODE_14_length_923688_cov_38.6.g5787.t1	-	AA5(765-1268)	AA5_e43	AA5_1+1470	Y(1-15)	3
NODE_14_length_923688_cov_38.6.g5790.t1	-	GH6(57-351)	GH6_e44	1472	Y(1-27)	3
NODE_14_length_923688_cov_38.6.g5886.t1	N	GH177(145-293)	N	664513	N	2
NODE_14_length_923688_cov_38.6.g5888.t1	N	GH177(6-161)	N	N	N	1
NODE_15_length_900837_cov_15.5.g5927.t1	-	CE5(34-228)	CE5_e105	568175	Y(1-21)	3
NODE_15_length_900837_cov_15.5.g6063.t1	3.2.1.8	GH10(89-381)	GH10_e225	GH10+81491	Y(1-23)	3
NODE_15_length_900837_cov_15.5.g6075.t1	-	CE8(109-362)+CE8(536-815)+CE8(883-1177)+CE8(1245-1525)+CE8(1591-1881)	CE8_e125+CE8_e125+CE8_e125+CE8_e125+CE8_e125	CE8+CE8+CE8+CE8+408952	N	3
NODE_15_length_900837_cov_15.5.g6088.t1	3.2.1.78	GH5_7(147-408)	GH5_e618	GH5_7+CBM1+546150	Y(1-25)	3
NODE_15_length_900837_cov_15.5.g6094.t1	3.2.1.39	GH16_4(120-443)	GH16_e653	GH16_4+451752	Y(1-23)	3
NODE_15_length_900837_cov_15.5.g6095.t1	N	GT2(493-699)	N	557810	N	2
NODE_15_length_900837_cov_15.5.g6102.t1	-	AA4(46-582)	AA4_e2	625370	N	3
NODE_15_length_900837_cov_15.5.g6104.t1	-	AA7(744-949)	AA7_e27	614667	N	3
NODE_15_length_900837_cov_15.5.g6109.t1	-	AA7(125-325)	AA7_e19	614667	Y(1-22)	3
NODE_15_length_900837_cov_15.5.g6145.t1	-	AA9(8-221)	AA9_e3	493953	Y(1-20)	3
NODE_15_length_900837_cov_15.5.g6153.t1	-	GT90(377-647)	GT90_e20	421763	N	3
NODE_15_length_900837_cov_15.5.g6159.t1	2.4.1.-	GT22(6-397)	GT22_e36	516615	N	3
NODE_15_length_900837_cov_15.5.g6202.t1	-	GT2(279-441)+GT2(419-630)	GT2	511773	N	3
NODE_16_length_874755_cov_37.5.g6258.t1	-	GH2_19(18-664)	GH2_e273	GH2_19+1119	N	3
NODE_16_length_874755_cov_37.5.g6293.t1	-	GT17(71-364)	GT17_e36	1152	N	3
NODE_16_length_874755_cov_37.5.g6297.t1	3.2.1.28	GH37(52-626)	GH37_e4	1155	N	3
NODE_16_length_874755_cov_37.5.g6375.t1	3.2.1.51	GH29(157-486)	GH29_e76	1760	Y(1-18)	3
NODE_16_length_874755_cov_37.5.g6379.t1	-	CE4(597-717)	CE4_e755	7203	Y(1-23)	3
NODE_16_length_874755_cov_37.5.g6381.t1	-	AA1_3(48-347)	AA1_e56	AA1_3+1238	Y(1-19)	3
NODE_16_length_874755_cov_37.5.g6387.t1	3.2.1.165	GH2_16(72-742)	GH2_e60	GH2_16+1243	Y(1-42)	3
NODE_16_length_874755_cov_37.5.g6397.t1	-	AA9(761-987)	AA9_e72	AA9+1254	N	3
NODE_16_length_874755_cov_37.5.g6399.t1	-	GH3(119-340)	GH3_e311	1258	N	3
NODE_16_length_874755_cov_37.5.g6422.t1	-	GT90(319-600)	GT90_e55	10506	N	3
NODE_17_length_864410_cov_15.3.g6473.t1	3.2.1.8	GH30_7(18-449)	GH30_e138	GH30_7+587742	Y(1-68)	3
NODE_17_length_864410_cov_15.3.g6474.t1	-	GH5_5(20-326)	GH5_e591	GH5_5+659706	Y(1-21)	3
NODE_17_length_864410_cov_15.3.g6479.t1	-	GT90(350-640)	GT90_e55	469765	N	3
NODE_17_length_864410_cov_15.3.g6518.t1	-	GH35(38-226)	GH35_e96	463649	N	3
NODE_17_length_864410_cov_15.3.g6531.t1	1.1.3.38	AA4(46-576)	AA4_e0	637605	N	3
NODE_17_length_864410_cov_15.3.g6553.t1	-	AA1(677-1207)	AA1_e137	637625	N	3
NODE_17_length_864410_cov_15.3.g6601.t1	3.2.1.24	GH38(302-561)	GH38_e51	723849	N	3
NODE_17_length_864410_cov_15.3.g6692.t1	-	GT25(80-276)	GT25_e276	674148	Y(1-33)	3
NODE_17_length_864410_cov_15.3.g6724.t1	3.2.1.113	GH47(209-1006)	GH47_e5	497588	Y(1-35)	3
NODE_17_length_864410_cov_15.3.g6727.t1	-	GH18(342-694)	GH18_e648	302784	N	3
NODE_18_length_860845_cov_37.2.g6748.t1	3.2.1.-	GH30_7(34-487)	GH30_e117	GH30_7+3395	N	3
NODE_18_length_860845_cov_37.2.g6754.t1	-	GH3(81-277)	GH3_e258	3389	Y(1-22)	3
NODE_18_length_860845_cov_37.2.g6759.t1	N	GH18(53-430)	N	3384	Y(1-24)	2
NODE_18_length_860845_cov_37.2.g6794.t1	-	AA2(277-454)	AA2_e45	PL1_7+16594	N	3
NODE_18_length_860845_cov_37.2.g6798.t1	-	AA1_3(98-449)	AA1_e47	AA1_3+199654	N	3
NODE_18_length_860845_cov_37.2.g6799.t1	-	GT1(98-466)	GT1_e1172	3344	N	3
NODE_18_length_860845_cov_37.2.g6802.t1	3.2.1.58	GH55_2(85-828)	GH55_e8	GH55_2+3342	Y(1-27)	3
NODE_18_length_860845_cov_37.2.g6803.t1	-	GH3(82-279)	GH3_e258	3341	Y(1-29)	3
NODE_18_length_860845_cov_37.2.g6809.t1	N	CE1(45-268)	N	N	N	1
NODE_18_length_860845_cov_37.2.g6832.t1	-	GH47(100-562)	GH47_e20	11043	N	3
NODE_18_length_860845_cov_37.2.g6845.t1	-	AA2(106-354)	AA2_e43	3318	N	3
NODE_18_length_860845_cov_37.2.g6881.t1	N	CE4(44-149)	N	N	N	1
NODE_18_length_860845_cov_37.2.g6901.t1	-	GH7(19-445)	GH7_e8	3279	Y(1-25)	3
NODE_18_length_860845_cov_37.2.g6921.t1	-	GH43_26(19-268)	GH43_e533	GH43_26+3257	N	3
NODE_18_length_860845_cov_37.2.g6940.t1	-	CE5(60-232)	CE5_e106	3235	Y(1-24)	3
NODE_18_length_860845_cov_37.2.g6950.t1	-	GH5_16(50-387)	GH5_e399	GH5_16+3226	Y(1-27)	3
NODE_18_length_860845_cov_37.2.g7004.t1	-	AA1_3(446-758)	AA1_e90	AA1_3+3173	N	3
NODE_18_length_860845_cov_37.2.g7008.t1	-	GH43_24(50-289)	GH43_e114+CBM35_e189	GH43_24+CBM35+3167	N	3
NODE_18_length_860845_cov_37.2.g7027.t1	-	GH28(61-373)	GH28_e252	3152	Y(1-21)	3
NODE_18_length_860845_cov_37.2.g7030.t1	-	GH78(72-625)	GH78_e144	3150	N	3
NODE_18_length_860845_cov_37.2.g7032.t1	2.4.1.173	GT1(268-517)	GT1_e702	3148	N	3
NODE_19_length_808237_cov_15.6.g7065.t1	3.2.1.109	GH114(153-343)	GH114_e25	516918	Y(1-24)	3
NODE_19_length_808237_cov_15.6.g7116.t1	-	GT22(44-534)	GT22_e35	664202	N	3
NODE_19_length_808237_cov_15.6.g7117.t1	N	CE19(6-138)	N	N	N	1
NODE_19_length_808237_cov_15.6.g7176.t1	2.4.1.231	GT4(506-674)	GT4_e4543	508585	N	3
NODE_19_length_808237_cov_15.6.g7177.t1	-	GT32(90-176)	GT32_e309	693224	N	3
NODE_19_length_808237_cov_15.6.g7205.t1	-	GH72(19-334)	GH72_e24	508622	Y(1-20)	3
NODE_19_length_808237_cov_15.6.g7250.t1	-	CE5(102-269)	CE5_e165	445761	Y(1-30)	3
NODE_19_length_808237_cov_15.6.g7282.t1	-	GH51_2(213-609)	GH51_e66	GH51_2+773999	Y(1-21)	3
NODE_19_length_808237_cov_15.6.g7299.t1	-	GT25(59-335)	GT25_e323	393831	N	3
NODE_19_length_808237_cov_15.6.g7316.t1	-	AA1_2(33-368)	AA1_e112	AA1_2+395073	N	3
NODE_20_length_773483_cov_15.3.g7340.t1	3.2.1.21|3.2.1.120	GH3(155-379)	GH3_e139	748209	N	3
NODE_20_length_773483_cov_15.3.g7351.t1	-	AA7(40-390)	AA7_e19	N	N	2
NODE_20_length_773483_cov_15.3.g7362.t1	3.1.1.72	CE1(54-182)	CE1_e61	467362	Y(1-24)	3
NODE_20_length_773483_cov_15.3.g7375.t1	-	CBM63(135-205)	CBM63_e55	726187	Y(1-25)	3
NODE_20_length_773483_cov_15.3.g7376.t1	3.2.1.15	GH28(61-377)	GH28_e250	494194	Y(1-21)	3
NODE_20_length_773483_cov_15.3.g7395.t1	-	AA7(59-280)	AA7_e7	1529	Y(1-26)	3
NODE_20_length_773483_cov_15.3.g7402.t1	-	PL4_3(23-652)	PL4_e21	PL4_3+145395	N	3
NODE_20_length_773483_cov_15.3.g7404.t1	-	PL4_5(54-558)	PL4_e22	PL4_5+246716	N	3
NODE_20_length_773483_cov_15.3.g7425.t1	-	GT90(516-770)	GT90_e52	443705	N	3
NODE_20_length_773483_cov_15.3.g7444.t1	-	GH71(24-403)+CBM24(448-522)+CBM24(550-621)+CBM24(635-707)+CBM24(725-797)+CBM24(809-880)	GH71_e32+CBM24_e4+CBM24_e4+CBM24_e4+CBM24_e4+CBM24_e4+CBM24_e4+CBM24_e4	CBM24+CBM24+CBM24+GH71+359552	N	3
NODE_20_length_773483_cov_15.3.g7453.t1	-	AA5_1(282-801)	AA5_e21	AA5_1+CBM18+CBM18+462280	N	3
NODE_21_length_745755_cov_15.3.g7569.t1	2.4.1.173	GT1(330-635)	GT1_e702	563996	N	3
NODE_11_length_1171782_cov_37..g4927.t1	-	N	CE4_e397	5280	N	2
NODE_12_length_1067266_cov_15..g4998.t1	-	N	GH135_e12	694160	Y(1-26)	2
NODE_15_length_900837_cov_15.5.g5947.t1	-	N	CBM48_e151	675314	N	2
NODE_17_length_864410_cov_15.3.g6697.t1	-	N	GT2	538060	N	2
NODE_14_length_923688_cov_38.6.g5757.t1	-	N	GH17_e177	1443	N	2
[truncated: 699 more rows]

## Sheet: File 7_N. clavispora_IH
File 7_N. clavispora_IH
[truncated: 884 more rows]

[truncated: 3 more sheets: File 8_N. cubana_PHNWZS, File 9_N. formicarum_Ku, File 10_N. roase 1902]
