# Supplementary material for: Genome-wide analysis of the invasive fungal pathogen Neopestalotiopsis reveals high genomic diversity, effector repertoires, and the assessment of fungicide resistance risks
Source: PLoS One. 2026 May 27;21(5):e0348782. doi: 10.1371/journal.pone.0348782 (PMC13215550; doi:10.1371/journal.pone.0348782)
Supplement: S5 Table — (XLSX) [file pone.0348782.s005.xlsx]

## Sheet: Supplementary Table 5
Supplementary Table S5. Effector annotation of NC100 secretome.
	Order of the files:
	File 1	Eggnogg
	File 2	IntraProscn
	File 3	Supplementary Table S4

## Sheet: Eggnogg
File 1
#query	seed_ortholog	evalue	score	eggNOG_OGs	max_annot_lvl	COG_category	Description	Preferred_name	GOs	EC	KEGG_ko	KEGG_Pathway	KEGG_Module	KEGG_Reaction	KEGG_rclass	BRITE	KEGG_TC	CAZy	BiGG_Reaction	PFAMs
NODE_3_length_900818_cov_60.12.g659.t1	318829.MGG_02647T0	7.93e-70	218	2B4YB@1|root,2S0HZ@2759|Eukaryota,3A2ES@33154|Opisthokonta,3P20E@4751|Fungi,3QUIN@4890|Ascomycota,21A7X@147550|Sordariomycetes	4751|Fungi	-	-	-	-	-	-	-	-	-	-	-	-	-	-	-
NODE_4_length_747360_cov_59.42.g1028.t1	393283.XP_007831696.1	2.67e-80	238	2ETD7@1|root,2SVRF@2759|Eukaryota,3A57N@33154|Opisthokonta,3P4IC@4751|Fungi,3QWEE@4890|Ascomycota,21AT6@147550|Sordariomycetes	4751|Fungi	-	-	-	-	-	-	-	-	-	-	-	-	-	-	-
NODE_9_length_644595_cov_59.24.g2082.t1	393283.XP_007826897.1	3.51e-42	141	2BXHH@1|root,2RJRI@2759|Eukaryota,3AC90@33154|Opisthokonta,3P8IH@4751|Fungi,3R0I6@4890|Ascomycota	4751|Fungi	-	-	-	-	-	-	-	-	-	-	-	-	-	-	-
NODE_10_length_635691_cov_59.2.g2134.t1	393283.XP_007830007.1	5.23e-142	403	2A1QU@1|root,2SI38@2759|Eukaryota,3AK64@33154|Opisthokonta,3PDP0@4751|Fungi,3R358@4890|Ascomycota,21ES0@147550|Sordariomycetes	4751|Fungi	G	Catalyzes the hydrolysis of cutin, a polyester that forms the structure of plant cuticle	-	-	3.1.1.74	ko:K08095	-	-	-	-	ko00000,ko01000	-	-	-	Cutinase
NODE_10_length_635691_cov_59.2.g2309.t1	710243.XP_007593529.1	4.3e-56	183	2EX4Y@1|root,2SR5U@2759|Eukaryota,3AGKY@33154|Opisthokonta,3PAG1@4751|Fungi,3QVYH@4890|Ascomycota,21EBJ@147550|Sordariomycetes,1F0KU@1028384|Glomerellales	4751|Fungi	-	-	-	-	-	-	-	-	-	-	-	-	-	-	-
NODE_10_length_635691_cov_59.2.g2349.t1	393283.XP_007830196.1	5.02e-151	427	2D6VU@1|root,2T33Y@2759|Eukaryota,38WYF@33154|Opisthokonta,3PIDW@4751|Fungi,3R5QZ@4890|Ascomycota	4751|Fungi	-	-	-	-	-	-	-	-	-	-	-	-	-	-	-
NODE_12_length_618959_cov_59.3.g2620.t1	393283.XP_007835897.1	1.09e-143	406	2A1QU@1|root,2SI38@2759|Eukaryota,3A01F@33154|Opisthokonta,3P2ER@4751|Fungi,3QVB3@4890|Ascomycota,21P3I@147550|Sordariomycetes	4751|Fungi	G	Catalyzes the hydrolysis of cutin, a polyester that forms the structure of plant cuticle	-	GO:0003674,GO:0003824,GO:0005975,GO:0008150,GO:0008152,GO:0009056,GO:0009987,GO:0016052,GO:0016787,GO:0016788,GO:0044237,GO:0044238,GO:0044248,GO:0044262,GO:0044275,GO:0050525,GO:0052689,GO:0071704,GO:1901575	3.1.1.74	ko:K08095	-	-	-	-	ko00000,ko01000	-	-	-	Cutinase
NODE_12_length_618959_cov_59.3.g2679.t1	393283.XP_007835834.1	9.28e-60	185	2E596@1|root,2SC39@2759|Eukaryota,3A90X@33154|Opisthokonta,3P75F@4751|Fungi,3QYGJ@4890|Ascomycota,21BUG@147550|Sordariomycetes	4751|Fungi	-	-	-	GO:0000322,GO:0000323,GO:0000324,GO:0003674,GO:0004857,GO:0004866,GO:0005575,GO:0005622,GO:0005623,GO:0005737,GO:0005773,GO:0006996,GO:0007033,GO:0008150,GO:0009892,GO:0009987,GO:0010466,GO:0010605,GO:0010951,GO:0016043,GO:0019222,GO:0030162,GO:0030234,GO:0030414,GO:0031323,GO:0031324,GO:0032268,GO:0032269,GO:0042144,GO:0043086,GO:0043226,GO:0043227,GO:0043229,GO:0043231,GO:0044092,GO:0044424,GO:…	-	-	-	-	-	-	-	-	-	-	-
NODE_16_length_606713_cov_59.6.g3320.t1	393283.XP_007840910.1	5.41e-103	300	2D3CR@1|root,2SR3T@2759|Eukaryota,3AC6F@33154|Opisthokonta,3P8ZX@4751|Fungi,3QVQB@4890|Ascomycota,21AFT@147550|Sordariomycetes	4751|Fungi	O	Ricin-type beta-trefoil lectin domain	-	-	-	-	-	-	-	-	-	-	-	-	Ricin_B_lectin
NODE_17_length_591204_cov_58.9.g3452.t1	393283.XP_007840648.1	2.72e-73	221	2ENXI@1|root,2SS8Q@2759|Eukaryota,3A7TE@33154|Opisthokonta,3P635@4751|Fungi,3QXGR@4890|Ascomycota,21BQD@147550|Sordariomycetes	4751|Fungi	-	-	-	-	-	-	-	-	-	-	-	-	-	-	-
NODE_18_length_577637_cov_59.4.g3728.t1	393283.XP_007829839.1	6.86e-165	463	28K6I@1|root,2QSM3@2759|Eukaryota,39WFJ@33154|Opisthokonta,3NY7H@4751|Fungi,3QQX6@4890|Ascomycota,216YG@147550|Sordariomycetes	4751|Fungi	G	Pectate lyase	-	-	-	-	-	-	-	-	-	-	-	-	Pectate_lyase
NODE_23_length_476318_cov_58.8.g4460.t1	393283.XP_007837306.1	1.48e-170	477	2AA6V@1|root,2QU39@2759|Eukaryota,39MQ9@33154|Opisthokonta,3NWJ0@4751|Fungi,3QQJ3@4890|Ascomycota,215XU@147550|Sordariomycetes	4751|Fungi	G	Pectate lyase	plyE	GO:0000272,GO:0003674,GO:0003824,GO:0005975,GO:0005976,GO:0008150,GO:0008152,GO:0009056,GO:0009057,GO:0009987,GO:0010393,GO:0016052,GO:0016829,GO:0016835,GO:0016837,GO:0017144,GO:0030570,GO:0042737,GO:0043170,GO:0044237,GO:0044238,GO:0044248,GO:0045488,GO:0045490,GO:0071704,GO:1901575	4.2.2.2	ko:K01728	ko00040,ko02024,map00040,map02024	-	R02361,R06240	RC00049,RC00705	ko00000,ko00001,ko01000	-	-	-	Pectate_lyase
NODE_24_length_475645_cov_59.9.g4577.t1	5062.CADAORAP00002911	1.31e-09	60.5	2EZT7@1|root,2T12F@2759|Eukaryota,3AP80@33154|Opisthokonta,3PF2W@4751|Fungi	4751|Fungi	-	-	-	-	-	-	-	-	-	-	-	-	-	-	-
NODE_24_length_475645_cov_59.9.g4590.t1	148304.MAPG_02945T0	0.00035	47	29F1F@1|root,2RN6T@2759|Eukaryota,38RW5@33154|Opisthokonta,3PTN0@4751|Fungi,3RQQ1@4890|Ascomycota,21IWS@147550|Sordariomycetes,41RGF@639021|Magnaporthales	4751|Fungi	S	CVNH domain	-	-	-	-	-	-	-	-	-	-	-	-	CVNH
NODE_24_length_475645_cov_59.9.g4619.t1	97096.XP_007792487.1	1.09e-35	129	2EP2U@1|root,2SSC7@2759|Eukaryota,3ABZC@33154|Opisthokonta,3P991@4751|Fungi,3QZRU@4890|Ascomycota,21C8S@147550|Sordariomycetes	4751|Fungi	-	-	-	-	-	-	-	-	-	-	-	-	-	-	-
NODE_26_length_447842_cov_59.5.g4966.t1	140110.NechaP122749	2.18e-58	183	2ES2E@1|root,2SUQU@2759|Eukaryota,3ATWF@33154|Opisthokonta,3PI3K@4751|Fungi,3QZ6H@4890|Ascomycota,21C1Q@147550|Sordariomycetes,3TRKJ@5125|Hypocreales,1FY0Q@110618|Nectriaceae	4751|Fungi	-	-	-	-	-	-	-	-	-	-	-	-	-	-	-
NODE_30_length_430146_cov_59.8.g5528.t1	393283.XP_007833245.1	5.07e-174	484	2ECWD@1|root,2SING@2759|Eukaryota,39WGW@33154|Opisthokonta,3NW4V@4751|Fungi,3QPI0@4890|Ascomycota,211SK@147550|Sordariomycetes	4751|Fungi	O	Cellulose-growth-specific protein	-	-	-	-	-	-	-	-	-	-	-	-	CBM_1,Glyco_hydro_61
NODE_37_length_386803_cov_59.2.g6388.t1	393283.XP_007831420.1	2.91e-119	341	KOG4680@1|root,KOG4680@2759|Eukaryota,3A444@33154|Opisthokonta,3P3WJ@4751|Fungi,3QW4K@4890|Ascomycota,219WV@147550|Sordariomycetes	4751|Fungi	S	phosphatidylglycerol phosphatidylinositol transfer protein	NPC2	GO:0000322,GO:0000323,GO:0000324,GO:0000328,GO:0005575,GO:0005576,GO:0005622,GO:0005623,GO:0005737,GO:0005773,GO:0005775,GO:0006810,GO:0006869,GO:0008150,GO:0009987,GO:0010876,GO:0015850,GO:0015918,GO:0016043,GO:0031974,GO:0032365,GO:0032366,GO:0033036,GO:0043226,GO:0043227,GO:0043229,GO:0043231,GO:0043233,GO:0044422,GO:0044424,GO:0044437,GO:0044444,GO:0044446,GO:0044464,GO:0046907,GO:0051179,GO:…	-	-	-	-	-	-	-	-	-	-	E1_DerP2_DerF2
NODE_41_length_361846_cov_59.5.g6808.t1	148304.MAPG_01320T0	5.22e-21	89.7	2CYWP@1|root,2S6X4@2759|Eukaryota,3A8FG@33154|Opisthokonta,3P76M@4751|Fungi,3QYS1@4890|Ascomycota,21BT6@147550|Sordariomycetes,41NU9@639021|Magnaporthales	4751|Fungi	S	Lytic transglycolase	-	-	-	-	-	-	-	-	-	-	-	-	DPBB_1
NODE_41_length_361846_cov_59.5.g6911.t1	393283.XP_007830579.1	3.63e-41	139	2FFB2@1|root,2TGNT@2759|Eukaryota,3AV10@33154|Opisthokonta,3PH4S@4751|Fungi,3R64Z@4890|Ascomycota	4751|Fungi	-	-	-	-	-	-	-	-	-	-	-	-	-	-	-
NODE_43_length_360830_cov_60.3.g7069.t1	393283.XP_007841421.1	2.31e-37	127	2EXIC@1|root,2SZ6W@2759|Eukaryota,3ADIP@33154|Opisthokonta,3P9DJ@4751|Fungi,3QZG4@4890|Ascomycota,21BZC@147550|Sordariomycetes	4751|Fungi	-	-	-	-	-	-	-	-	-	-	-	-	-	-	-
NODE_44_length_359445_cov_61.1.g7243.t1	393283.XP_007834156.1	1.1e-80	240	2EZR4@1|root,2T10M@2759|Eukaryota,3A908@33154|Opisthokonta,3P7MY@4751|Fungi,3QYUR@4890|Ascomycota,21CGA@147550|Sordariomycetes	4751|Fungi	S	Hydrophobins	-	GO:0000003,GO:0003006,GO:0005575,GO:0005618,GO:0005623,GO:0008150,GO:0009653,GO:0009987,GO:0010927,GO:0016043,GO:0019954,GO:0022414,GO:0022607,GO:0030154,GO:0030312,GO:0030435,GO:0030436,GO:0031160,GO:0032502,GO:0032989,GO:0042243,GO:0042244,GO:0042546,GO:0043934,GO:0044085,GO:0044464,GO:0045229,GO:0048646,GO:0048856,GO:0048869,GO:0070590,GO:0070726,GO:0071554,GO:0071555,GO:0071840,GO:0071944	-	-	-	-	-	-	-	-	-	-	Hydrophobin
NODE_45_length_357668_cov_60.3.g7307.t1	393283.XP_007841869.1	9.61e-104	305	29PMZ@1|root,2RWZM@2759|Eukaryota,3AE9D@33154|Opisthokonta	33154|Opisthokonta	-	-	-	-	-	-	-	-	-	-	-	-	-	-	-
NODE_45_length_357668_cov_60.3.g7355.t1	393283.XP_007841919.1	1.01e-131	377	28IT3@1|root,2SJ8E@2759|Eukaryota,39Y0X@33154|Opisthokonta,3NUHZ@4751|Fungi,3QRI5@4890|Ascomycota,214RN@147550|Sordariomycetes	4751|Fungi	S	Gas1-like protein	-	-	-	-	-	-	-	-	-	-	-	-	DUF3129
NODE_48_length_343852_cov_58.7.g7649.t1	393283.XP_007838799.1	8.42e-114	329	2C53C@1|root,2STCJ@2759|Eukaryota,3AA5Q@33154|Opisthokonta,3P7C3@4751|Fungi,3QZ2A@4890|Ascomycota,21C6G@147550|Sordariomycetes	4751|Fungi	-	-	-	-	-	-	-	-	-	-	-	-	-	-	-
NODE_49_length_343784_cov_60.1.g7777.t1	393283.XP_007833626.1	3.33e-97	283	2F38Q@1|root,2T47V@2759|Eukaryota,3AMU2@33154|Opisthokonta,3PE5J@4751|Fungi,3QWJC@4890|Ascomycota,21ARV@147550|Sordariomycetes	4751|Fungi	S	Hypersensitive response-inducing protein	-	-	-	-	-	-	-	-	-	-	-	-	-
NODE_52_length_341633_cov_59.3.g8095.t1	393283.XP_007833408.1	2.99e-138	395	2ECT2@1|root,2SSIP@2759|Eukaryota,3AJS6@33154|Opisthokonta,3PDEX@4751|Fungi,3QVNP@4890|Ascomycota,21A4U@147550|Sordariomycetes	4751|Fungi	G	GDSL-like lipase acylhydrolase	-	-	-	-	-	-	-	-	-	-	-	-	Lipase_GDSL_2
NODE_63_length_293099_cov_58.6.g9096.t1	29850.GGTG_05840T0	9.17e-15	77.4	COG0145@1|root,2QQBE@2759|Eukaryota,38D7D@33154|Opisthokonta,3NXTA@4751|Fungi,3QRFJ@4890|Ascomycota,216IP@147550|Sordariomycetes	4751|Fungi	EQ	hydantoinase	-	-	-	-	-	-	-	-	-	-	-	-	DUF917,Hydant_A_N,Hydantoinase_A
NODE_65_length_280985_cov_58.7.g9268.t1	140110.NechaP85480	7.76e-30	118	28ZUM@1|root,2R6PA@2759|Eukaryota,38K89@33154|Opisthokonta,3PN3J@4751|Fungi,3RPUI@4890|Ascomycota,21EJW@147550|Sordariomycetes,3TKS9@5125|Hypocreales,1FVSZ@110618|Nectriaceae	4751|Fungi	-	-	-	-	-	-	-	-	-	-	-	-	-	-	-
NODE_70_length_271629_cov_58.5.g9664.t1	393283.XP_007839268.1	8.39e-31	114	2E8YZ@1|root,2SFDE@2759|Eukaryota,3ABHA@33154|Opisthokonta,3P8XM@4751|Fungi,3R0S0@4890|Ascomycota,21CN1@147550|Sordariomycetes	4751|Fungi	S	CFEM domain	-	-	-	-	-	-	-	-	-	-	-	-	CFEM
NODE_72_length_251166_cov_59.2.g9797.t1	5465.ENH84666	1.28e-29	112	2EX4Y@1|root,2SR5U@2759|Eukaryota,3AGKY@33154|Opisthokonta,3PAG1@4751|Fungi,3QVYH@4890|Ascomycota,21EBJ@147550|Sordariomycetes,1F0KU@1028384|Glomerellales	4751|Fungi	-	-	-	-	-	-	-	-	-	-	-	-	-	-	-
NODE_79_length_237183_cov_60.0.g10336.t1	393283.XP_007831932.1	5.95e-71	218	293JH@1|root,2RAGC@2759|Eukaryota,3APP6@33154|Opisthokonta,3PHF9@4751|Fungi,3QY2C@4890|Ascomycota,21B73@147550|Sordariomycetes	4751|Fungi	-	-	-	-	-	-	-	-	-	-	-	-	-	-	-
NODE_82_length_231338_cov_59.3.g10547.t1	393283.XP_007838799.1	3.36e-18	83.2	2C53C@1|root,2STCJ@2759|Eukaryota,3AA5Q@33154|Opisthokonta,3P7C3@4751|Fungi,3QZ2A@4890|Ascomycota,21C6G@147550|Sordariomycetes	4751|Fungi	-	-	-	-	-	-	-	-	-	-	-	-	-	-	-
NODE_83_length_229750_cov_59.4.g10652.t1	393283.XP_007833602.1	3.33e-91	271	COG0545@1|root,KOG0549@2759|Eukaryota,3A5NH@33154|Opisthokonta,3P579@4751|Fungi,3QUF9@4890|Ascomycota,219MN@147550|Sordariomycetes	4751|Fungi	O	peptidylprolyl isomerase	FPR2	GO:0000322,GO:0000323,GO:0000324,GO:0000413,GO:0003674,GO:0003755,GO:0003824,GO:0005488,GO:0005527,GO:0005528,GO:0005575,GO:0005622,GO:0005623,GO:0005634,GO:0005737,GO:0005773,GO:0005783,GO:0005789,GO:0006457,GO:0006464,GO:0006807,GO:0008144,GO:0008150,GO:0008152,GO:0009987,GO:0010033,GO:0012505,GO:0016020,GO:0016853,GO:0016859,GO:0018193,GO:0018208,GO:0019538,GO:0031984,GO:0033993,GO:0036211,GO:…	5.2.1.8	ko:K09569,ko:K09577	-	-	-	-	ko00000,ko01000,ko03110	-	-	-	FKBP_C
NODE_92_length_201278_cov_60.0.g11211.t1	393283.XP_007830892.1	2.64e-74	223	2CYFG@1|root,2S416@2759|Eukaryota,3A68K@33154|Opisthokonta,3P575@4751|Fungi,3QW2J@4890|Ascomycota,21ASK@147550|Sordariomycetes	4751|Fungi	O	component of the endoplasmic reticulum- associated degradation (ERAD) pathway	LCL2	GO:0006508,GO:0006511,GO:0006807,GO:0006950,GO:0008150,GO:0008152,GO:0009056,GO:0009057,GO:0009987,GO:0010033,GO:0010243,GO:0010498,GO:0019538,GO:0019941,GO:0030163,GO:0030433,GO:0033554,GO:0034976,GO:0036503,GO:0042221,GO:0043161,GO:0043170,GO:0043632,GO:0044237,GO:0044238,GO:0044248,GO:0044257,GO:0044260,GO:0044265,GO:0044267,GO:0050896,GO:0051603,GO:0051716,GO:0071704,GO:1901564,GO:1901565,GO:…	-	-	-	-	-	-	-	-	-	-	-
NODE_92_length_201278_cov_60.0.g11278.t1	5145.XP_001911386.1	8.8e-10	62.8	28MJ0@1|root,2QU2K@2759|Eukaryota,38V44@33154|Opisthokonta,3PWRT@4751|Fungi,3R0ET@4890|Ascomycota,21CBP@147550|Sordariomycetes,3U9X6@5139|Sordariales	4751|Fungi	S	Glioma tumor suppressor candidate region gene 1	-	-	-	-	-	-	-	-	-	-	-	-	-
NODE_94_length_198135_cov_58.3.g11355.t1	393283.XP_007839019.1	5.9e-57	180	2ES87@1|root,2SUV9@2759|Eukaryota,3A9QT@33154|Opisthokonta,3P722@4751|Fungi,3QYUK@4890|Ascomycota,21BCX@147550|Sordariomycetes	4751|Fungi	S	Hydrophobin	-	-	-	-	-	-	-	-	-	-	-	-	Hydrophobin_2
NODE_94_length_198135_cov_58.3.g11377.t1	393283.XP_007839054.1	5e-96	280	2E2Z1@1|root,2SA4T@2759|Eukaryota,3A5MB@33154|Opisthokonta,3P5NF@4751|Fungi,3QWKP@4890|Ascomycota,21AQW@147550|Sordariomycetes	4751|Fungi	S	ribonuclease	-	GO:0001411,GO:0005575,GO:0005576,GO:0005623,GO:0030427,GO:0030428,GO:0044464,GO:0051286	3.1.27.3	ko:K01167	-	-	-	-	ko00000,ko01000,ko03016,ko03019	-	-	-	Ribonuclease
NODE_112_length_168256_cov_59..g12358.t1	393283.XP_007838428.1	2.18e-63	194	2ES31@1|root,2SURB@2759|Eukaryota,3AB57@33154|Opisthokonta,3P6QH@4751|Fungi,3QXUE@4890|Ascomycota,21PW4@147550|Sordariomycetes	4751|Fungi	-	-	-	-	-	-	-	-	-	-	-	-	-	-	-
NODE_116_length_152600_cov_60..g12578.t1	5059.CADAFLAP00007887	2.99e-66	208	2CGHX@1|root,2SRRT@2759|Eukaryota,3ANF1@33154|Opisthokonta,3PEV2@4751|Fungi,3QY0Q@4890|Ascomycota,20P8D@147545|Eurotiomycetes,3SDPH@5042|Eurotiales	4751|Fungi	S	Podospora anserina S mat genomic DNA chromosome	-	-	-	-	-	-	-	-	-	-	-	-	-
NODE_126_length_134650_cov_59..g12999.t1	5145.XP_001904829.1	7.72e-21	92.4	29D5E@1|root,2RK97@2759|Eukaryota,3ANK9@33154|Opisthokonta,3PEUG@4751|Fungi,3R08C@4890|Ascomycota,21CMU@147550|Sordariomycetes,3UBZU@5139|Sordariales	4751|Fungi	-	-	-	-	-	-	-	-	-	-	-	-	-	-	-
NODE_148_length_99897_cov_59.2.g13787.t1	393283.XP_007827518.1	3.3e-10	66.6	29IV1@1|root,2RS2V@2759|Eukaryota,3A9F1@33154|Opisthokonta,3Q08I@4751|Fungi,3R06X@4890|Ascomycota	4751|Fungi	-	-	-	-	-	-	-	-	-	-	-	-	-	-	-
NODE_148_length_99897_cov_59.2.g13799.t1	393283.XP_007841205.1	4.75e-43	147	29PMZ@1|root,2RWZM@2759|Eukaryota,3AE9D@33154|Opisthokonta	33154|Opisthokonta	-	-	-	-	-	-	-	-	-	-	-	-	-	-	-
NODE_159_length_88263_cov_59.8.g14128.t1	393283.XP_007828612.1	1.78e-91	271	KOG4157@1|root,KOG4157@2759|Eukaryota,3A9IJ@33154|Opisthokonta,3P752@4751|Fungi,3QY3R@4890|Ascomycota,21BJ5@147550|Sordariomycetes	4751|Fungi	GO	Wsc domain-containing protein	-	-	-	-	-	-	-	-	-	-	-	-	WSC
NODE_165_length_80234_cov_57.9.g14305.t1	393283.XP_007840195.1	3.92e-50	159	2E1WG@1|root,2S964@2759|Eukaryota,3A7N1@33154|Opisthokonta,3P5E9@4751|Fungi,3QXEV@4890|Ascomycota,21CHC@147550|Sordariomycetes	4751|Fungi	-	-	-	-	-	-	-	-	-	-	-	-	-	-	-
NODE_167_length_77762_cov_60.2.g14346.t1	393283.XP_007828801.1	3.92e-86	254	28NA8@1|root,2R6AN@2759|Eukaryota,3AMPB@33154|Opisthokonta,3PEDC@4751|Fungi,3QWEY@4890|Ascomycota,21AS7@147550|Sordariomycetes	4751|Fungi	-	-	-	-	-	-	-	-	-	-	-	-	-	-	-
NODE_168_length_77124_cov_58.6.g14359.t1	63405.XP_002843409.1	1.99e-31	120	2EZ3J@1|root,2T0H3@2759|Eukaryota,3ARWY@33154|Opisthokonta,3PHWF@4751|Fungi,3R4SI@4890|Ascomycota,20NVE@147545|Eurotiomycetes,3B8C0@33183|Onygenales,3FU9N@34384|Arthrodermataceae	4751|Fungi	-	-	-	-	-	-	-	-	-	-	-	-	-	-	-
NODE_168_length_77124_cov_58.6.g14371.t1	393283.XP_007837478.1	9.34e-06	49.3	2EM36@1|root,2SQUS@2759|Eukaryota,3A8SN@33154|Opisthokonta,3P7FH@4751|Fungi,3QZ6J@4890|Ascomycota	4751|Fungi	-	-	-	-	-	-	-	-	-	-	-	-	-	-	-
NODE_295_length_10699_cov_81.6.g15529.t1	393283.XP_007832738.1	5.15e-42	143	2EBNU@1|root,2SHQD@2759|Eukaryota,3AFY8@33154|Opisthokonta,3PC5I@4751|Fungi,3QSWW@4890|Ascomycota,21PP3@147550|Sordariomycetes	4751|Fungi	-	-	-	-	-	-	-	-	-	-	-	-	-	-	Cerato-platanin

## Sheet: IntraProscn
File 2
NODE_37_length_386803_cov_59.2.g6388.t1	7c71ff45ecc36946772cd5db16337603	179	Pfam	PF02221	ML domain	40	165	7.3e-29	T	30-11-2025	IPR003172	MD-2-related lipid-recognition domain	-	Reactome: R-BTA-6798695|Reactome: R-BTA-8964038|Reactome: R-CEL-6798695|Reactome: R-CEL-8964038|Reactome: R-DRE-6798695|Reactome: R-DRE-8964038|Reactome: R-HSA-1236974|Reactome: R-HSA-140534|Reactome: R-HSA-166016|Reactome: R-HSA-166058|Reactome: R-HSA-1660662|Reactome: R-HSA-166166|Reactome: R-HSA-2562578|Reactome: R-HSA-5602498|Reactome: R-HSA-5603041|Reactome: R-HSA-5686938|Reactome: R-HSA-679…
NODE_2_length_923086_cov_59.41.g535.t1	fe8904ca8ee073e873762ae9745a34e2	173	MobiDBLite	mobidb-lite	consensus disorder prediction	152	173	-	T	30-11-2025	-	-
NODE_2_length_923086_cov_59.41.g535.t1	fe8904ca8ee073e873762ae9745a34e2	173	Gene3D	G3DSA:2.30.60.10	-	21	129	1.8e-05	T	30-11-2025	IPR036673	Cyanovirin-N superfamily	-	-
NODE_2_length_923086_cov_59.41.g535.t1	fe8904ca8ee073e873762ae9745a34e2	173	MobiDBLite	mobidb-lite	consensus disorder prediction	153	167	-	T	30-11-2025	-	-
NODE_94_length_198135_cov_58.3.g11377.t1	91d100ee356a48a7c67119bbba3a23a0	143	Pfam	PF00545	ribonuclease	61	138	3.6e-08	T	30-11-2025	IPR000026	Guanine-specific ribonuclease N1/T1/U2	GO:0003723|GO:0004521	-
NODE_94_length_198135_cov_58.3.g11377.t1	91d100ee356a48a7c67119bbba3a23a0	143	PANTHER	PTHR42104	EXTRACELLULAR GUANYL-SPECIFIC RIBONUCLEASE RNTA (AFU_ORTHOLOGUE AFUA_4G03230)	25	142	4e-31	T	30-11-2025	-	-
NODE_94_length_198135_cov_58.3.g11377.t1	91d100ee356a48a7c67119bbba3a23a0	143	PIRSF	PIRSF037430	Ribotoxin_alpha-sarcin	1	142	3e-26	T	30-11-2025	IPR000026	Guanine-specific ribonuclease N1/T1/U2	GO:0003723|GO:0004521	-
NODE_94_length_198135_cov_58.3.g11377.t1	91d100ee356a48a7c67119bbba3a23a0	143	CDD	cd00606	fungal_RNase	43	141	8.58803e-48	T	30-11-2025	-	-
NODE_94_length_198135_cov_58.3.g11377.t1	91d100ee356a48a7c67119bbba3a23a0	143	SUPERFAMILY	SSF53933	Microbial ribonucleases	41	141	6.8e-38	T	30-11-2025	IPR016191	Ribonuclease/ribotoxin	GO:0003723|GO:0004540	-
NODE_94_length_198135_cov_58.3.g11377.t1	91d100ee356a48a7c67119bbba3a23a0	143	Gene3D	G3DSA:3.10.450.30	Microbial ribonucleases	39	142	6.4e-35	T	30-11-2025	-	-
NODE_41_length_361846_cov_59.5.g6808.t1	1d7149913c63296a9ee00e2b85ffc5fd	141	SUPERFAMILY	SSF50685	Barwin-like endoglucanases	27	141	4.88e-18	T	30-11-2025	IPR036908	RlpA-like domain superfamily	-	MetaCyc: PWY-6788|MetaCyc: PWY-7246|MetaCyc: PWY-7647
NODE_41_length_361846_cov_59.5.g6808.t1	1d7149913c63296a9ee00e2b85ffc5fd	141	Gene3D	G3DSA:2.40.40.10	-	32	141	8.1e-23	T	30-11-2025	IPR036908	RlpA-like domain superfamily	-	MetaCyc: PWY-6788|MetaCyc: PWY-7246|MetaCyc: PWY-7647
NODE_41_length_361846_cov_59.5.g6808.t1	1d7149913c63296a9ee00e2b85ffc5fd	141	PANTHER	PTHR31836	-	5	141	6.9e-18	T	30-11-2025	-	-
NODE_159_length_88263_cov_59.8.g14128.t1	81e80d1788f65613945746b57b636e81	173	SMART	SM00321	SLG_2	42	145	5.8e-09	T	30-11-2025	IPR002889	Carbohydrate-binding WSC	-	MetaCyc: PWY-6557|Reactome: R-CEL-1971475|Reactome: R-DME-1971475|Reactome: R-HSA-201681|Reactome: R-HSA-3772470|Reactome: R-HSA-5339717|Reactome: R-HSA-5620916|Reactome: R-MMU-3772470|Reactome: R-MMU-5620916|Reactome: R-RNO-3772470
NODE_159_length_88263_cov_59.8.g14128.t1	81e80d1788f65613945746b57b636e81	173	ProSiteProfiles	PS51212	WSC domain profile.	42	145	10.6605	T	30-11-2025	IPR002889	Carbohydrate-binding WSC	-	MetaCyc: PWY-6557|Reactome: R-CEL-1971475|Reactome: R-DME-1971475|Reactome: R-HSA-201681|Reactome: R-HSA-3772470|Reactome: R-HSA-5339717|Reactome: R-HSA-5620916|Reactome: R-MMU-3772470|Reactome: R-MMU-5620916|Reactome: R-RNO-3772470
NODE_159_length_88263_cov_59.8.g14128.t1	81e80d1788f65613945746b57b636e81	173	Pfam	PF01822	WSC domain	45	135	4.2e-18	T	30-11-2025	IPR002889	Carbohydrate-binding WSC	-	MetaCyc: PWY-6557|Reactome: R-CEL-1971475|Reactome: R-DME-1971475|Reactome: R-HSA-201681|Reactome: R-HSA-3772470|Reactome: R-HSA-5339717|Reactome: R-HSA-5620916|Reactome: R-MMU-3772470|Reactome: R-MMU-5620916|Reactome: R-RNO-3772470
NODE_159_length_88263_cov_59.8.g14128.t1	81e80d1788f65613945746b57b636e81	173	PANTHER	PTHR45964	WSCD FAMILY MEMBER CG9164	32	147	1.8e-14	T	30-11-2025	-	-
NODE_116_length_152600_cov_60..g12575.t1	9261b47f33d77b07c853094bcfe577bf	123	MobiDBLite	mobidb-lite	consensus disorder prediction	23	123	-	T	30-11-2025	-	-
NODE_94_length_198135_cov_58.3.g11355.t1	916b17c663be2ed45c1d10e4941af69d	136	Pfam	PF06766	Fungal hydrophobin	68	133	8.9e-25	T	30-11-2025	IPR010636	Cerato-ulmin hydrophobin family	GO:0005576	-
NODE_94_length_198135_cov_58.3.g11355.t1	916b17c663be2ed45c1d10e4941af69d	136	MobiDBLite	mobidb-lite	consensus disorder prediction	25	60	-	T	30-11-2025	-	-
NODE_94_length_198135_cov_58.3.g11355.t1	916b17c663be2ed45c1d10e4941af69d	136	Gene3D	G3DSA:3.20.120.10	Hydrophobin	60	136	1.9e-27	T	30-11-2025	IPR036686	Hydrophobin superfamily	GO:0005576	-
NODE_94_length_198135_cov_58.3.g11355.t1	916b17c663be2ed45c1d10e4941af69d	136	SUPERFAMILY	SSF101751	Hydrophobin II, HfbII	68	135	1.44e-24	T	30-11-2025	IPR036686	Hydrophobin superfamily	GO:0005576	-
NODE_94_length_198135_cov_58.3.g11355.t1	916b17c663be2ed45c1d10e4941af69d	136	PANTHER	PTHR42341	HYDROPHOBIN	73	134	2.8e-18	T	30-11-2025	IPR010636	Cerato-ulmin hydrophobin family	GO:0005576	-
NODE_6_length_673075_cov_59.66.g1494.t1	d1db696d948ae2d4b05c081bfa5d2dff	239	PANTHER	PTHR45691	PROTEIN DIAPHANOUS	32	236	1.7e-13	T	30-11-2025	-	-
NODE_6_length_673075_cov_59.66.g1494.t1	d1db696d948ae2d4b05c081bfa5d2dff	239	MobiDBLite	mobidb-lite	consensus disorder prediction	22	239	-	T	30-11-2025	-	-
NODE_6_length_673075_cov_59.66.g1494.t1	d1db696d948ae2d4b05c081bfa5d2dff	239	MobiDBLite	mobidb-lite	consensus disorder prediction	39	61	-	T	30-11-2025	-	-
NODE_6_length_673075_cov_59.66.g1494.t1	d1db696d948ae2d4b05c081bfa5d2dff	239	MobiDBLite	mobidb-lite	consensus disorder prediction	147	167	-	T	30-11-2025	-	-
NODE_6_length_673075_cov_59.66.g1494.t1	d1db696d948ae2d4b05c081bfa5d2dff	239	MobiDBLite	mobidb-lite	consensus disorder prediction	99	120	-	T	30-11-2025	-	-
NODE_6_length_673075_cov_59.66.g1494.t1	d1db696d948ae2d4b05c081bfa5d2dff	239	MobiDBLite	mobidb-lite	consensus disorder prediction	22	37	-	T	30-11-2025	-	-
NODE_6_length_673075_cov_59.66.g1494.t1	d1db696d948ae2d4b05c081bfa5d2dff	239	MobiDBLite	mobidb-lite	consensus disorder prediction	195	211	-	T	30-11-2025	-	-
NODE_16_length_606713_cov_59.6.g3320.t1	c4b4d819a1e1586e943d840547a3241c	194	SUPERFAMILY	SSF50370	Ricin B-like lectins	27	122	5.81e-17	T	30-11-2025	IPR035992	Ricin B-like lectins	-	MetaCyc: PWY-1901|MetaCyc: PWY-1921|MetaCyc: PWY-1961|MetaCyc: PWY-1981|MetaCyc: PWY-2021|MetaCyc: PWY-2881|MetaCyc: PWY-2901|MetaCyc: PWY-2902|MetaCyc: PWY-4421|MetaCyc: PWY-5094|MetaCyc: PWY-5105|MetaCyc: PWY-5129|MetaCyc: PWY-5139|MetaCyc: PWY-5160|MetaCyc: PWY-5161|MetaCyc: PWY-5268|MetaCyc: PWY-5284|MetaCyc: PWY-5286|MetaCyc: PWY-5310|MetaCyc: PWY-5312|MetaCyc: PWY-5313|MetaCyc: PWY-5317|Met…
NODE_16_length_606713_cov_59.6.g3320.t1	c4b4d819a1e1586e943d840547a3241c	194	ProSiteProfiles	PS50231	Lectin domain of ricin B chain profile.	66	194	12.789	T	30-11-2025	-	-
NODE_16_length_606713_cov_59.6.g3320.t1	c4b4d819a1e1586e943d840547a3241c	194	CDD	cd00161	RICIN	27	127	5.52314e-09	T	30-11-2025	IPR000772	Ricin B, lectin domain	-	MetaCyc: PWY-1901|MetaCyc: PWY-1921|MetaCyc: PWY-1961|MetaCyc: PWY-1981|MetaCyc: PWY-2021|MetaCyc: PWY-2881|MetaCyc: PWY-2901|MetaCyc: PWY-2902|MetaCyc: PWY-4421|MetaCyc: PWY-5094|MetaCyc: PWY-5105|MetaCyc: PWY-5129|MetaCyc: PWY-5139|MetaCyc: PWY-5160|MetaCyc: PWY-5161|MetaCyc: PWY-5268|MetaCyc: PWY-5284|MetaCyc: PWY-5286|MetaCyc: PWY-5310|MetaCyc: PWY-5312|MetaCyc: PWY-5313|MetaCyc: PWY-5317|Met…
NODE_16_length_606713_cov_59.6.g3320.t1	c4b4d819a1e1586e943d840547a3241c	194	Gene3D	G3DSA:2.80.10.50	-	29	179	5e-13	T	30-11-2025	-	-
NODE_16_length_606713_cov_59.6.g3320.t1	c4b4d819a1e1586e943d840547a3241c	194	Pfam	PF00652	Ricin-type beta-trefoil lectin domain	37	110	3.2e-09	T	30-11-2025	IPR000772	Ricin B, lectin domain	-	MetaCyc: PWY-1901|MetaCyc: PWY-1921|MetaCyc: PWY-1961|MetaCyc: PWY-1981|MetaCyc: PWY-2021|MetaCyc: PWY-2881|MetaCyc: PWY-2901|MetaCyc: PWY-2902|MetaCyc: PWY-4421|MetaCyc: PWY-5094|MetaCyc: PWY-5105|MetaCyc: PWY-5129|MetaCyc: PWY-5139|MetaCyc: PWY-5160|MetaCyc: PWY-5161|MetaCyc: PWY-5268|MetaCyc: PWY-5284|MetaCyc: PWY-5286|MetaCyc: PWY-5310|MetaCyc: PWY-5312|MetaCyc: PWY-5313|MetaCyc: PWY-5317|Met…
NODE_295_length_10699_cov_81.6.g15529.t1	684c3e8c14baafe7fafbe837f45df5a7	92	PANTHER	PTHR38850	-	18	92	4.2e-35	T	30-11-2025	-	-
NODE_70_length_271629_cov_58.5.g9664.t1	8a47ec63dfb7af3069b2eb68304b62dc	146	Pfam	PF05730	CFEM domain	21	66	5.8e-07	T	30-11-2025	IPR008427	Extracellular membrane protein, CFEM domain	-	-
NODE_70_length_271629_cov_58.5.g9664.t1	8a47ec63dfb7af3069b2eb68304b62dc	146	Coils	Coil	Coil	97	140	-	T	30-11-2025	-	-
NODE_12_length_618959_cov_59.3.g2679.t1	a3fb4dce3b0e59693f6aba1ad23e7f4c	104	SUPERFAMILY	SSF54897	Protease propeptides/inhibitors	24	95	2.66e-13	T	30-11-2025	-	-
NODE_12_length_618959_cov_59.3.g2679.t1	a3fb4dce3b0e59693f6aba1ad23e7f4c	104	Gene3D	G3DSA:3.30.70.80	Peptidase S8 propeptide/proteinase inhibitor I9	22	95	4.8e-16	T	30-11-2025	IPR037045	Peptidase S8 propeptide/proteinase inhibitor I9 superfamily	-	MetaCyc: PWY-7884|Reactome: R-HSA-381426|Reactome: R-HSA-8866427|Reactome: R-HSA-8957275|Reactome: R-HSA-8964038|Reactome: R-MMU-381426|Reactome: R-MMU-8866427|Reactome: R-MMU-8957275|Reactome: R-MMU-8964038|Reactome: R-RNO-381426|Reactome: R-RNO-8866427|Reactome: R-RNO-8957275|Reactome: R-RNO-8964038|Reactome: R-SCE-8866427|Reactome: R-SCE-8964038|Reactome: R-SPO-8866427|Reactome: R-SPO-8964038
NODE_12_length_618959_cov_59.3.g2679.t1	a3fb4dce3b0e59693f6aba1ad23e7f4c	104	PANTHER	PTHR28288	PROTEASE B INHIBITOR 2	17	99	5.1e-12	T	30-11-2025	-	-
NODE_3_length_900818_cov_60.12.g659.t1	76feebad062949fa3b31b7791644da75	207	Pfam	PF17615	Family of unknown function	13	159	4.6e-27	T	30-11-2025	-	-
NODE_168_length_77124_cov_58.6.g14359.t1	d6275c450621c5cd12c30d463e23887a	208	Gene3D	G3DSA:3.90.1720.10	endopeptidase domain like (from Nostoc punctiforme)	77	207	8.2e-05	T	30-11-2025	-	-
NODE_18_length_577637_cov_59.4.g3728.t1	2b27c52fbeec664a097327ab8e288801	258	Gene3D	G3DSA:2.160.20.10	-	27	246	2.7e-75	T	30-11-2025	IPR012334	Pectin lyase fold	-	MetaCyc: PWY-1921|MetaCyc: PWY-3602|MetaCyc: PWY-5109|MetaCyc: PWY-5821|MetaCyc: PWY-5976|MetaCyc: PWY-6073|MetaCyc: PWY-6082|MetaCyc: PWY-6289|MetaCyc: PWY-6322|MetaCyc: PWY-6416|MetaCyc: PWY-6419|MetaCyc: PWY-6527|MetaCyc: PWY-6585|MetaCyc: PWY-6717|MetaCyc: PWY-6735|MetaCyc: PWY-6737|MetaCyc: PWY-6749|MetaCyc: PWY-6784|MetaCyc: PWY-6821|MetaCyc: PWY-6822|MetaCyc: PWY-6848|MetaCyc: PWY-6855|Met…
NODE_18_length_577637_cov_59.4.g3728.t1	2b27c52fbeec664a097327ab8e288801	258	PANTHER	PTHR33407	PECTATE LYASE F-RELATED	175	254	9e-96	T	30-11-2025	IPR004898	Pectate lyase PlyH/PlyE-like	GO:0005576|GO:0030570	-
NODE_18_length_577637_cov_59.4.g3728.t1	2b27c52fbeec664a097327ab8e288801	258	Pfam	PF03211	Pectate lyase	172	247	6.4e-27	T	30-11-2025	IPR004898	Pectate lyase PlyH/PlyE-like	GO:0005576|GO:0030570	-
NODE_18_length_577637_cov_59.4.g3728.t1	2b27c52fbeec664a097327ab8e288801	258	Pfam	PF03211	Pectate lyase	27	156	7.3e-58	T	30-11-2025	IPR004898	Pectate lyase PlyH/PlyE-like	GO:0005576|GO:0030570	-
NODE_18_length_577637_cov_59.4.g3728.t1	2b27c52fbeec664a097327ab8e288801	258	SUPERFAMILY	SSF51126	Pectin lyase-like	35	234	2.45e-56	T	30-11-2025	IPR011050	Pectin lyase fold/virulence factor	-	MetaCyc: PWY-1921|MetaCyc: PWY-3602|MetaCyc: PWY-5109|MetaCyc: PWY-5821|MetaCyc: PWY-5976|MetaCyc: PWY-6073|MetaCyc: PWY-6082|MetaCyc: PWY-6289|MetaCyc: PWY-6322|MetaCyc: PWY-6416|MetaCyc: PWY-6419|MetaCyc: PWY-6527|MetaCyc: PWY-6585|MetaCyc: PWY-6717|MetaCyc: PWY-6735|MetaCyc: PWY-6737|MetaCyc: PWY-6749|MetaCyc: PWY-6784|MetaCyc: PWY-6821|MetaCyc: PWY-6822|MetaCyc: PWY-6848|MetaCyc: PWY-6855|Met…
NODE_45_length_357668_cov_60.3.g7355.t1	0cc7414670256c63fd0cd13deeba1bd8	233	MobiDBLite	mobidb-lite	consensus disorder prediction	206	233	-	T	30-11-2025	-	-
NODE_45_length_357668_cov_60.3.g7355.t1	0cc7414670256c63fd0cd13deeba1bd8	233	PANTHER	PTHR34618	SURFACE PROTEIN MAS1, PUTATIVE-RELATED	1	222	4.7e-59	T	30-11-2025	IPR021476	Egh16-like virulence factor	-	-
NODE_45_length_357668_cov_60.3.g7355.t1	0cc7414670256c63fd0cd13deeba1bd8	233	Pfam	PF11327	Egh16-like virulence factor	18	192	2.1e-39	T	30-11-2025	IPR021476	Egh16-like virulence factor	-	-
NODE_24_length_475645_cov_59.9.g4590.t1	e74ff7a0d689c79b7acb45cfaf46fc90	171	Pfam	PF08881	CVNH domain	40	139	8.7e-06	T	30-11-2025	IPR011058	Cyanovirin-N	-	-
NODE_24_length_475645_cov_59.9.g4590.t1	e74ff7a0d689c79b7acb45cfaf46fc90	171	SUPERFAMILY	SSF51322	Cyanovirin-N	39	143	1.24e-11	T	30-11-2025	IPR036673	Cyanovirin-N superfamily	-	-
NODE_24_length_475645_cov_59.9.g4590.t1	e74ff7a0d689c79b7acb45cfaf46fc90	171	Gene3D	G3DSA:2.30.60.10	-	37	154	5.8e-14	T	30-11-2025	IPR036673	Cyanovirin-N superfamily	-	-
NODE_30_length_430146_cov_59.8.g5528.t1	cd6bf983957b106569da89f4fc6b3ebd	233	Gene3D	G3DSA:2.70.50.70	-	18	231	1e-65	T	30-11-2025	-	-
NODE_30_length_430146_cov_59.8.g5528.t1	cd6bf983957b106569da89f4fc6b3ebd	233	Pfam	PF03443	Auxiliary Activity family 9 (formerly GH61)	18	220	2.2e-50	T	30-11-2025	IPR005103	Auxiliary Activity family 9	-	MetaCyc: PWY-6788
NODE_30_length_430146_cov_59.8.g5528.t1	cd6bf983957b106569da89f4fc6b3ebd	233	PANTHER	PTHR33353	PUTATIVE (AFU_ORTHOLOGUE AFUA_1G12560)-RELATED	1	232	1.9e-70	T	30-11-2025	-	-
NODE_182_length_57977_cov_59.6.g14674.t1	559603b77b3b49135997f5474da1f7da	283	MobiDBLite	mobidb-lite	consensus disorder prediction	80	130	-	T	30-11-2025	-	-
NODE_182_length_57977_cov_59.6.g14674.t1	559603b77b3b49135997f5474da1f7da	283	MobiDBLite	mobidb-lite	consensus disorder prediction	232	247	-	T	30-11-2025	-	-
NODE_182_length_57977_cov_59.6.g14674.t1	559603b77b3b49135997f5474da1f7da	283	MobiDBLite	mobidb-lite	consensus disorder prediction	232	283	-	T	30-11-2025	-	-
NODE_10_length_635691_cov_59.2.g2134.t1	ac54465e9b3b0772ac0144a8c91f985b	233	ProSitePatterns	PS00155	Cutinase, serine active site.	137	149	-	T	30-11-2025	IPR043580	Cutinase, serine active site	-	MetaCyc: PWY-1921|MetaCyc: PWY-5835|MetaCyc: PWY-6190|MetaCyc: PWY-6322|MetaCyc: PWY-6339|MetaCyc: PWY-6415|MetaCyc: PWY-6558|MetaCyc: PWY-6848|MetaCyc: PWY-7002|MetaCyc: PWY-7352|MetaCyc: PWY-7367|MetaCyc: PWY-7521|MetaCyc: PWY-7599|MetaCyc: PWY-7660|MetaCyc: PWY-7712|MetaCyc: PWY-7713|MetaCyc: PWY-7730|MetaCyc: PWY-7769|MetaCyc: PWY-7982|MetaCyc: PWY-8058|MetaCyc: PWY-8143|MetaCyc: PWY-8247|Met…
NODE_10_length_635691_cov_59.2.g2134.t1	ac54465e9b3b0772ac0144a8c91f985b	233	PRINTS	PR00129	Cutinase signature	134	153	2.2e-16	T	30-11-2025	IPR011150	Cutinase, monofunctional	GO:0005576|GO:0050525	-
NODE_10_length_635691_cov_59.2.g2134.t1	ac54465e9b3b0772ac0144a8c91f985b	233	PRINTS	PR00129	Cutinase signature	113	133	2.2e-16	T	30-11-2025	IPR011150	Cutinase, monofunctional	GO:0005576|GO:0050525	-
NODE_10_length_635691_cov_59.2.g2134.t1	ac54465e9b3b0772ac0144a8c91f985b	233	PRINTS	PR00129	Cutinase signature	196	221	2.2e-16	T	30-11-2025	IPR011150	Cutinase, monofunctional	GO:0005576|GO:0050525	-
NODE_10_length_635691_cov_59.2.g2134.t1	ac54465e9b3b0772ac0144a8c91f985b	233	ProSitePatterns	PS00931	Cutinase, aspartate and histidine active sites.	198	215	-	T	30-11-2025	IPR043579	Cutinase, aspartate and histidine active sites	-	MetaCyc: PWY-1921|MetaCyc: PWY-5835|MetaCyc: PWY-6190|MetaCyc: PWY-6322|MetaCyc: PWY-6339|MetaCyc: PWY-6415|MetaCyc: PWY-6558|MetaCyc: PWY-6848|MetaCyc: PWY-7002|MetaCyc: PWY-7352|MetaCyc: PWY-7367|MetaCyc: PWY-7521|MetaCyc: PWY-7599|MetaCyc: PWY-7660|MetaCyc: PWY-7712|MetaCyc: PWY-7713|MetaCyc: PWY-7730|MetaCyc: PWY-7769|MetaCyc: PWY-7982|MetaCyc: PWY-8058|MetaCyc: PWY-8143|MetaCyc: PWY-8247|Met…
NODE_10_length_635691_cov_59.2.g2134.t1	ac54465e9b3b0772ac0144a8c91f985b	233	Gene3D	G3DSA:3.40.50.1820	alpha/beta hydrolase	39	233	4.9e-58	T	30-11-2025	IPR029058	Alpha/Beta hydrolase fold	-	MetaCyc: PWY-1061|MetaCyc: PWY-1121|MetaCyc: PWY-1186|MetaCyc: PWY-1801|MetaCyc: PWY-181|MetaCyc: PWY-1822|MetaCyc: PWY-1901|MetaCyc: PWY-1921|MetaCyc: PWY-1961|MetaCyc: PWY-1981|MetaCyc: PWY-2002|MetaCyc: PWY-2021|MetaCyc: PWY-2055|MetaCyc: PWY-2083|MetaCyc: PWY-2321|MetaCyc: PWY-2541|MetaCyc: PWY-2601|MetaCyc: PWY-2881|MetaCyc: PWY-2901|MetaCyc: PWY-2902|MetaCyc: PWY-3162|MetaCyc: PWY-321|MetaC…
NODE_10_length_635691_cov_59.2.g2134.t1	ac54465e9b3b0772ac0144a8c91f985b	233	SUPERFAMILY	SSF53474	alpha/beta-Hydrolases	51	220	4.62e-37	T	30-11-2025	IPR029058	Alpha/Beta hydrolase fold	-	MetaCyc: PWY-1061|MetaCyc: PWY-1121|MetaCyc: PWY-1186|MetaCyc: PWY-1801|MetaCyc: PWY-181|MetaCyc: PWY-1822|MetaCyc: PWY-1901|MetaCyc: PWY-1921|MetaCyc: PWY-1961|MetaCyc: PWY-1981|MetaCyc: PWY-2002|MetaCyc: PWY-2021|MetaCyc: PWY-2055|MetaCyc: PWY-2083|MetaCyc: PWY-2321|MetaCyc: PWY-2541|MetaCyc: PWY-2601|MetaCyc: PWY-2881|MetaCyc: PWY-2901|MetaCyc: PWY-2902|MetaCyc: PWY-3162|MetaCyc: PWY-321|MetaC…
NODE_10_length_635691_cov_59.2.g2134.t1	ac54465e9b3b0772ac0144a8c91f985b	233	PANTHER	PTHR48250	CUTINASE 2-RELATED	40	232	3.8e-59	T	30-11-2025	-	-
NODE_10_length_635691_cov_59.2.g2134.t1	ac54465e9b3b0772ac0144a8c91f985b	233	Pfam	PF01083	Cutinase	60	233	2e-44	T	30-11-2025	IPR000675	Cutinase/acetylxylan esterase	GO:0016787	MetaCyc: PWY-1921|MetaCyc: PWY-5835|MetaCyc: PWY-6190|MetaCyc: PWY-6322|MetaCyc: PWY-6339|MetaCyc: PWY-6415|MetaCyc: PWY-6558|MetaCyc: PWY-6848|MetaCyc: PWY-7002|MetaCyc: PWY-7352|MetaCyc: PWY-7367|MetaCyc: PWY-7521|MetaCyc: PWY-7599|MetaCyc: PWY-7660|MetaCyc: PWY-7712|MetaCyc: PWY-7713|MetaCyc: PWY-7730|MetaCyc: PWY-7769|MetaCyc: PWY-7982|MetaCyc: PWY-8058|MetaCyc: PWY-8143|MetaCyc: PWY-8247|Met…
NODE_10_length_635691_cov_59.2.g2134.t1	ac54465e9b3b0772ac0144a8c91f985b	233	SMART	SM01110	Cutinase_3	58	233	2.3e-44	T	30-11-2025	IPR000675	Cutinase/acetylxylan esterase	GO:0016787	MetaCyc: PWY-1921|MetaCyc: PWY-5835|MetaCyc: PWY-6190|MetaCyc: PWY-6322|MetaCyc: PWY-6339|MetaCyc: PWY-6415|MetaCyc: PWY-6558|MetaCyc: PWY-6848|MetaCyc: PWY-7002|MetaCyc: PWY-7352|MetaCyc: PWY-7367|MetaCyc: PWY-7521|MetaCyc: PWY-7599|MetaCyc: PWY-7660|MetaCyc: PWY-7712|MetaCyc: PWY-7713|MetaCyc: PWY-7730|MetaCyc: PWY-7769|MetaCyc: PWY-7982|MetaCyc: PWY-8058|MetaCyc: PWY-8143|MetaCyc: PWY-8247|Met…
NODE_35_length_398040_cov_59.0.g6155.t1	84af03036b2cfdc7053fbe902c168e8f	226	MobiDBLite	mobidb-lite	consensus disorder prediction	50	79	-	T	30-11-2025	-	-
NODE_10_length_635691_cov_59.2.g2291.t1	0fd115884ef9229c9d46b99b0d6e533d	81	MobiDBLite	mobidb-lite	consensus disorder prediction	41	63	-	T	30-11-2025	-	-
NODE_10_length_635691_cov_59.2.g2291.t1	0fd115884ef9229c9d46b99b0d6e533d	81	MobiDBLite	mobidb-lite	consensus disorder prediction	43	57	-	T	30-11-2025	-	-
NODE_52_length_341633_cov_59.3.g8095.t1	369de9027d5230828fa648dcbc7ef38b	250	Gene3D	G3DSA:3.40.50.1110	SGNH hydrolase	40	247	3.9e-55	T	30-11-2025	IPR036514	SGNH hydrolase superfamily	-	MetaCyc: PWY-1121|MetaCyc: PWY-1921|MetaCyc: PWY-321|MetaCyc: PWY-3301|MetaCyc: PWY-3602|MetaCyc: PWY-361|MetaCyc: PWY-4801|MetaCyc: PWY-4922|MetaCyc: PWY-5048|MetaCyc: PWY-5139|MetaCyc: PWY-5142|MetaCyc: PWY-5147|MetaCyc: PWY-5268|MetaCyc: PWY-5284|MetaCyc: PWY-5292|MetaCyc: PWY-5301|MetaCyc: PWY-5307|MetaCyc: PWY-5313|MetaCyc: PWY-5317|MetaCyc: PWY-5318|MetaCyc: PWY-5353|MetaCyc: PWY-5366|MetaC…
NODE_52_length_341633_cov_59.3.g8095.t1	369de9027d5230828fa648dcbc7ef38b	250	Pfam	PF13472	GDSL-like Lipase/Acylhydrolase family	46	225	7.7e-15	T	30-11-2025	IPR013830	SGNH hydrolase-type esterase domain	-	MetaCyc: PWY-1121|MetaCyc: PWY-1921|MetaCyc: PWY-321|MetaCyc: PWY-5142|MetaCyc: PWY-5147|MetaCyc: PWY-5366|MetaCyc: PWY-5367|MetaCyc: PWY-5835|MetaCyc: PWY-5971|MetaCyc: PWY-5972|MetaCyc: PWY-5973|MetaCyc: PWY-5989|MetaCyc: PWY-5994|MetaCyc: PWY-5996|MetaCyc: PWY-6138|MetaCyc: PWY-6139|MetaCyc: PWY-6190|MetaCyc: PWY-6282|MetaCyc: PWY-6303|MetaCyc: PWY-6322|MetaCyc: PWY-6339|MetaCyc: PWY-6415|Meta…
NODE_52_length_341633_cov_59.3.g8095.t1	369de9027d5230828fa648dcbc7ef38b	250	PANTHER	PTHR30383	THIOESTERASE 1/PROTEASE 1/LYSOPHOSPHOLIPASE L1	26	242	3.8e-35	T	30-11-2025	-	-
NODE_52_length_341633_cov_59.3.g8095.t1	369de9027d5230828fa648dcbc7ef38b	250	SUPERFAMILY	SSF52266	SGNH hydrolase	26	236	1.27e-25	T	30-11-2025	-	-
NODE_52_length_341633_cov_59.3.g8095.t1	369de9027d5230828fa648dcbc7ef38b	250	CDD	cd01833	XynB_like	41	235	1.73323e-38	T	30-11-2025	-	-
NODE_2_length_923086_cov_59.41.g430.t1	787100601edcf3ad6978cea9baece1aa	135	MobiDBLite	mobidb-lite	consensus disorder prediction	22	68	-	T	30-11-2025	-	-
NODE_2_length_923086_cov_59.41.g430.t1	787100601edcf3ad6978cea9baece1aa	135	MobiDBLite	mobidb-lite	consensus disorder prediction	81	135	-	T	30-11-2025	-	-
NODE_2_length_923086_cov_59.41.g430.t1	787100601edcf3ad6978cea9baece1aa	135	PRINTS	PR01217	Proline rich extensin signature	38	59	5.4e-09	T	30-11-2025	-	-
NODE_2_length_923086_cov_59.41.g430.t1	787100601edcf3ad6978cea9baece1aa	135	PRINTS	PR01217	Proline rich extensin signature	59	75	5.4e-09	T	30-11-2025	-	-
NODE_2_length_923086_cov_59.41.g430.t1	787100601edcf3ad6978cea9baece1aa	135	PRINTS	PR01217	Proline rich extensin signature	78	95	5.4e-09	T	30-11-2025	-	-
NODE_2_length_923086_cov_59.41.g430.t1	787100601edcf3ad6978cea9baece1aa	135	PRINTS	PR01217	Proline rich extensin signature	26	38	5.4e-09	T	30-11-2025	-	-
NODE_2_length_923086_cov_59.41.g430.t1	787100601edcf3ad6978cea9baece1aa	135	MobiDBLite	mobidb-lite	consensus disorder prediction	13	135	-	T	30-11-2025	-	-
NODE_88_length_214358_cov_59.6.g10972.t1	53262f9f46d5c55c98ea759ef0bc888b	158	MobiDBLite	mobidb-lite	consensus disorder prediction	26	58	-	T	30-11-2025	-	-
NODE_88_length_214358_cov_59.6.g10972.t1	53262f9f46d5c55c98ea759ef0bc888b	158	MobiDBLite	mobidb-lite	consensus disorder prediction	121	142	-	T	30-11-2025	-	-
NODE_149_length_97148_cov_59.5.g13826.t1	6af26fb6b0b957922b20a59f13094866	236	MobiDBLite	mobidb-lite	consensus disorder prediction	80	113	-	T	30-11-2025	-	-
NODE_149_length_97148_cov_59.5.g13826.t1	6af26fb6b0b957922b20a59f13094866	236	MobiDBLite	mobidb-lite	consensus disorder prediction	53	72	-	T	30-11-2025	-	-
NODE_149_length_97148_cov_59.5.g13826.t1	6af26fb6b0b957922b20a59f13094866	236	MobiDBLite	mobidb-lite	consensus disorder prediction	53	120	-	T	30-11-2025	-	-
NODE_105_length_183272_cov_59..g11991.t1	dcc1c87fbbe355ed66e0d587fbf0bcae	137	MobiDBLite	mobidb-lite	consensus disorder prediction	112	126	-	T	30-11-2025	-	-
NODE_105_length_183272_cov_59..g11991.t1	dcc1c87fbbe355ed66e0d587fbf0bcae	137	MobiDBLite	mobidb-lite	consensus disorder prediction	57	137	-	T	30-11-2025	-	-
NODE_169_length_72258_cov_58.2.g14405.t1	fea462e83ae3e5d3d12a405a61489372	92	MobiDBLite	mobidb-lite	consensus disorder prediction	50	85	-	T	30-11-2025	-	-
NODE_169_length_72258_cov_58.2.g14405.t1	fea462e83ae3e5d3d12a405a61489372	92	MobiDBLite	mobidb-lite	consensus disorder prediction	50	92	-	T	30-11-2025	-	-
NODE_12_length_618959_cov_59.3.g2620.t1	c0ead276b71e151769d4dc80237cea0d	219	SUPERFAMILY	SSF53474	alpha/beta-Hydrolases	40	215	1.76e-36	T	30-11-2025	IPR029058	Alpha/Beta hydrolase fold	-	MetaCyc: PWY-1061|MetaCyc: PWY-1121|MetaCyc: PWY-1186|MetaCyc: PWY-1801|MetaCyc: PWY-181|MetaCyc: PWY-1822|MetaCyc: PWY-1901|MetaCyc: PWY-1921|MetaCyc: PWY-1961|MetaCyc: PWY-1981|MetaCyc: PWY-2002|MetaCyc: PWY-2021|MetaCyc: PWY-2055|MetaCyc: PWY-2083|MetaCyc: PWY-2321|MetaCyc: PWY-2541|MetaCyc: PWY-2601|MetaCyc: PWY-2881|MetaCyc: PWY-2901|MetaCyc: PWY-2902|MetaCyc: PWY-3162|MetaCyc: PWY-321|MetaC…
NODE_12_length_618959_cov_59.3.g2620.t1	c0ead276b71e151769d4dc80237cea0d	219	FunFam	G3DSA:3.40.50.1820:FF:000235	Cutinase 1	25	219	1.7e-68	T	30-11-2025	-	-
NODE_12_length_618959_cov_59.3.g2620.t1	c0ead276b71e151769d4dc80237cea0d	219	SMART	SM01110	Cutinase_3	40	219	1.4e-41	T	30-11-2025	IPR000675	Cutinase/acetylxylan esterase	GO:0016787	MetaCyc: PWY-1921|MetaCyc: PWY-5835|MetaCyc: PWY-6190|MetaCyc: PWY-6322|MetaCyc: PWY-6339|MetaCyc: PWY-6415|MetaCyc: PWY-6558|MetaCyc: PWY-6848|MetaCyc: PWY-7002|MetaCyc: PWY-7352|MetaCyc: PWY-7367|MetaCyc: PWY-7521|MetaCyc: PWY-7599|MetaCyc: PWY-7660|MetaCyc: PWY-7712|MetaCyc: PWY-7713|MetaCyc: PWY-7730|MetaCyc: PWY-7769|MetaCyc: PWY-7982|MetaCyc: PWY-8058|MetaCyc: PWY-8143|MetaCyc: PWY-8247|Met…
NODE_12_length_618959_cov_59.3.g2620.t1	c0ead276b71e151769d4dc80237cea0d	219	Gene3D	G3DSA:3.40.50.1820	alpha/beta hydrolase	23	218	2.8e-54	T	30-11-2025	IPR029058	Alpha/Beta hydrolase fold	-	MetaCyc: PWY-1061|MetaCyc: PWY-1121|MetaCyc: PWY-1186|MetaCyc: PWY-1801|MetaCyc: PWY-181|MetaCyc: PWY-1822|MetaCyc: PWY-1901|MetaCyc: PWY-1921|MetaCyc: PWY-1961|MetaCyc: PWY-1981|MetaCyc: PWY-2002|MetaCyc: PWY-2021|MetaCyc: PWY-2055|MetaCyc: PWY-2083|MetaCyc: PWY-2321|MetaCyc: PWY-2541|MetaCyc: PWY-2601|MetaCyc: PWY-2881|MetaCyc: PWY-2901|MetaCyc: PWY-2902|MetaCyc: PWY-3162|MetaCyc: PWY-321|MetaC…
NODE_12_length_618959_cov_59.3.g2620.t1	c0ead276b71e151769d4dc80237cea0d	219	PANTHER	PTHR48250	CUTINASE 2-RELATED	35	218	4e-58	T	30-11-2025	-	-
NODE_12_length_618959_cov_59.3.g2620.t1	c0ead276b71e151769d4dc80237cea0d	219	Pfam	PF01083	Cutinase	41	217	4.3e-41	T	30-11-2025	IPR000675	Cutinase/acetylxylan esterase	GO:0016787	MetaCyc: PWY-1921|MetaCyc: PWY-5835|MetaCyc: PWY-6190|MetaCyc: PWY-6322|MetaCyc: PWY-6339|MetaCyc: PWY-6415|MetaCyc: PWY-6558|MetaCyc: PWY-6848|MetaCyc: PWY-7002|MetaCyc: PWY-7352|MetaCyc: PWY-7367|MetaCyc: PWY-7521|MetaCyc: PWY-7599|MetaCyc: PWY-7660|MetaCyc: PWY-7712|MetaCyc: PWY-7713|MetaCyc: PWY-7730|MetaCyc: PWY-7769|MetaCyc: PWY-7982|MetaCyc: PWY-8058|MetaCyc: PWY-8143|MetaCyc: PWY-8247|Met…
NODE_12_length_618959_cov_59.3.g2620.t1	c0ead276b71e151769d4dc80237cea0d	219	PRINTS	PR00129	Cutinase signature	182	207	2.7e-24	T	30-11-2025	IPR011150	Cutinase, monofunctional	GO:0005576|GO:0050525	-
NODE_12_length_618959_cov_59.3.g2620.t1	c0ead276b71e151769d4dc80237cea0d	219	PRINTS	PR00129	Cutinase signature	99	119	2.7e-24	T	30-11-2025	IPR011150	Cutinase, monofunctional	GO:0005576|GO:0050525	-
NODE_12_length_618959_cov_59.3.g2620.t1	c0ead276b71e151769d4dc80237cea0d	219	PRINTS	PR00129	Cutinase signature	120	139	2.7e-24	T	30-11-2025	IPR011150	Cutinase, monofunctional	GO:0005576|GO:0050525	-
NODE_12_length_618959_cov_59.3.g2620.t1	c0ead276b71e151769d4dc80237cea0d	219	PRINTS	PR00129	Cutinase signature	62	72	2.7e-24	T	30-11-2025	IPR011150	Cutinase, monofunctional	GO:0005576|GO:0050525	-
NODE_83_length_229750_cov_59.4.g10652.t1	a4c98aa23f4dc2e9b6d21dfc82f7897f	189	FunFam	G3DSA:3.10.50.40:FF:000006	Peptidyl-prolyl cis-trans isomerase	16	128	3.7e-44	T	30-11-2025	-	-
NODE_83_length_229750_cov_59.4.g10652.t1	a4c98aa23f4dc2e9b6d21dfc82f7897f	189	Gene3D	G3DSA:3.10.50.40	-	11	153	2.2e-42	T	30-11-2025	IPR046357	Peptidyl-prolyl cis-trans isomerase domain superfamily	GO:0003755	Reactome: R-BTA-166208|Reactome: R-BTA-2025928|Reactome: R-BTA-2173789|Reactome: R-BTA-2672351|Reactome: R-BTA-5578775|Reactome: R-BTA-5668599|Reactome: R-BTA-6804756|Reactome: R-BTA-6811555|Reactome: R-BTA-936440|Reactome: R-DDI-166208|Reactome: R-DDI-2025928|Reactome: R-DME-166208|Reactome: R-DME-2025928|Reactome: R-DME-2173789|Reactome: R-DME-3371497|Reactome: R-DME-3371568|Reactome: R-DME-680…
NODE_83_length_229750_cov_59.4.g10652.t1	a4c98aa23f4dc2e9b6d21dfc82f7897f	189	SUPERFAMILY	SSF54534	FKBP-like	13	133	1.51e-41	T	30-11-2025	-	-
NODE_83_length_229750_cov_59.4.g10652.t1	a4c98aa23f4dc2e9b6d21dfc82f7897f	189	ProSiteProfiles	PS50059	FKBP-type peptidyl-prolyl cis-trans isomerase domain profile.	40	127	30.5151	T	30-11-2025	IPR001179	FKBP-type peptidyl-prolyl cis-trans isomerase domain	GO:0003755	Reactome: R-BTA-166208|Reactome: R-BTA-2025928|Reactome: R-BTA-2173789|Reactome: R-BTA-2672351|Reactome: R-BTA-5578775|Reactome: R-DDI-166208|Reactome: R-DDI-2025928|Reactome: R-DME-166208|Reactome: R-DME-2025928|Reactome: R-DME-2173789|Reactome: R-DME-3371497|Reactome: R-DME-3371568|Reactome: R-DME-8939211|Reactome: R-DME-9018519|Reactome: R-HSA-1221632|Reactome: R-HSA-1236974|Reactome: R-HSA-16…
NODE_83_length_229750_cov_59.4.g10652.t1	a4c98aa23f4dc2e9b6d21dfc82f7897f	189	Pfam	PF00254	FKBP-type peptidyl-prolyl cis-trans isomerase	34	124	9e-35	T	30-11-2025	IPR001179	FKBP-type peptidyl-prolyl cis-trans isomerase domain	GO:0003755	Reactome: R-BTA-166208|Reactome: R-BTA-2025928|Reactome: R-BTA-2173789|Reactome: R-BTA-2672351|Reactome: R-BTA-5578775|Reactome: R-DDI-166208|Reactome: R-DDI-2025928|Reactome: R-DME-166208|Reactome: R-DME-2025928|Reactome: R-DME-2173789|Reactome: R-DME-3371497|Reactome: R-DME-3371568|Reactome: R-DME-8939211|Reactome: R-DME-9018519|Reactome: R-HSA-1221632|Reactome: R-HSA-1236974|Reactome: R-HSA-16…
NODE_83_length_229750_cov_59.4.g10652.t1	a4c98aa23f4dc2e9b6d21dfc82f7897f	189	PANTHER	PTHR45779	PEPTIDYLPROLYL ISOMERASE	21	128	2.3e-46	T	30-11-2025	IPR044609	Peptidyl-prolyl cis-trans isomerase FKBP2/11	GO:0000413|GO:0003755|GO:0061077	-
NODE_13_length_616167_cov_59.6.g2742.t1	7990d72d6655ac8f9317d63142767b16	142	ProSiteProfiles	PS51257	Prokaryotic membrane lipoprotein lipid attachment site profile.	1	31	5	T	30-11-2025	-	-
NODE_2_length_923086_cov_59.41.g496.t1	5169459beadc50439f20ca702c669f2d	75	MobiDBLite	mobidb-lite	consensus disorder prediction	29	75	-	T	30-11-2025	-	-
NODE_2_length_923086_cov_59.41.g496.t1	5169459beadc50439f20ca702c669f2d	75	MobiDBLite	mobidb-lite	consensus disorder prediction	61	75	-	T	30-11-2025	-	-
NODE_48_length_343852_cov_58.7.g7649.t1	8ed3bfa69028d60b3ad32f4cc33c36ce	201	ProSiteProfiles	PS51257	Prokaryotic membrane lipoprotein lipid attachment site profile.	1	21	5	T	30-11-2025	-	-
NODE_35_length_398040_cov_59.0.g6124.t1	4ec07c2bc6b3e996315c3d815e75a9a4	170	MobiDBLite	mobidb-lite	consensus disorder prediction	75	95	-	T	30-11-2025	-	-
NODE_35_length_398040_cov_59.0.g6124.t1	4ec07c2bc6b3e996315c3d815e75a9a4	170	MobiDBLite	mobidb-lite	consensus disorder prediction	133	170	-	T	30-11-2025	-	-
NODE_35_length_398040_cov_59.0.g6124.t1	4ec07c2bc6b3e996315c3d815e75a9a4	170	MobiDBLite	mobidb-lite	consensus disorder prediction	12	170	-	T	30-11-2025	-	-
NODE_35_length_398040_cov_59.0.g6124.t1	4ec07c2bc6b3e996315c3d815e75a9a4	170	MobiDBLite	mobidb-lite	consensus disorder prediction	39	63	-	T	30-11-2025	-	-
NODE_35_length_398040_cov_59.0.g6124.t1	4ec07c2bc6b3e996315c3d815e75a9a4	170	MobiDBLite	mobidb-lite	consensus disorder prediction	96	110	-	T	30-11-2025	-	-
NODE_116_length_152600_cov_60..g12578.t1	47ebddae96cdb982020d6c24aa96cf38	187	PANTHER	PTHR35605	-	1	187	3e-36	T	30-11-2025	-	-
NODE_44_length_359445_cov_61.1.g7222.t1	9e0031141dc5c4d47b7b26999f08caf9	294	MobiDBLite	mobidb-lite	consensus disorder prediction	42	294	-	T	30-11-2025	-	-
NODE_44_length_359445_cov_61.1.g7222.t1	9e0031141dc5c4d47b7b26999f08caf9	294	MobiDBLite	mobidb-lite	consensus disorder prediction	42	189	-	T	30-11-2025	-	-
NODE_44_length_359445_cov_61.1.g7222.t1	9e0031141dc5c4d47b7b26999f08caf9	294	MobiDBLite	mobidb-lite	consensus disorder prediction	190	286	-	T	30-11-2025	-	-
NODE_23_length_476318_cov_58.8.g4460.t1	81e9ee558874ea2c99373dbd820a6757	254	SUPERFAMILY	SSF51126	Pectin lyase-like	55	221	2.03e-57	T	30-11-2025	IPR011050	Pectin lyase fold/virulence factor	-	MetaCyc: PWY-1921|MetaCyc: PWY-3602|MetaCyc: PWY-5109|MetaCyc: PWY-5821|MetaCyc: PWY-5976|MetaCyc: PWY-6073|MetaCyc: PWY-6082|MetaCyc: PWY-6289|MetaCyc: PWY-6322|MetaCyc: PWY-6416|MetaCyc: PWY-6419|MetaCyc: PWY-6527|MetaCyc: PWY-6585|MetaCyc: PWY-6717|MetaCyc: PWY-6735|MetaCyc: PWY-6737|MetaCyc: PWY-6749|MetaCyc: PWY-6784|MetaCyc: PWY-6821|MetaCyc: PWY-6822|MetaCyc: PWY-6848|MetaCyc: PWY-6855|Met…
NODE_23_length_476318_cov_58.8.g4460.t1	81e9ee558874ea2c99373dbd820a6757	254	Gene3D	G3DSA:2.160.20.10	-	34	230	2.9e-74	T	30-11-2025	IPR012334	Pectin lyase fold	-	MetaCyc: PWY-1921|MetaCyc: PWY-3602|MetaCyc: PWY-5109|MetaCyc: PWY-5821|MetaCyc: PWY-5976|MetaCyc: PWY-6073|MetaCyc: PWY-6082|MetaCyc: PWY-6289|MetaCyc: PWY-6322|MetaCyc: PWY-6416|MetaCyc: PWY-6419|MetaCyc: PWY-6527|MetaCyc: PWY-6585|MetaCyc: PWY-6717|MetaCyc: PWY-6735|MetaCyc: PWY-6737|MetaCyc: PWY-6749|MetaCyc: PWY-6784|MetaCyc: PWY-6821|MetaCyc: PWY-6822|MetaCyc: PWY-6848|MetaCyc: PWY-6855|Met…
NODE_23_length_476318_cov_58.8.g4460.t1	81e9ee558874ea2c99373dbd820a6757	254	Pfam	PF03211	Pectate lyase	39	230	7.3e-85	T	30-11-2025	IPR004898	Pectate lyase PlyH/PlyE-like	GO:0005576|GO:0030570	-
NODE_23_length_476318_cov_58.8.g4460.t1	81e9ee558874ea2c99373dbd820a6757	254	PANTHER	PTHR33407	PECTATE LYASE F-RELATED	12	248	6.7e-106	T	30-11-2025	IPR004898	Pectate lyase PlyH/PlyE-like	GO:0005576|GO:0030570	-
NODE_157_length_90956_cov_57.9.g14079.t1	90ed5e0de1d22f008af74d90785647b7	151	MobiDBLite	mobidb-lite	consensus disorder prediction	121	151	-	T	30-11-2025	-	-
NODE_92_length_201278_cov_60.0.g11211.t1	df72d3fade7fe400f46b1dfc10528908	114	PANTHER	PTHR38425	LONG CHRONOLOGICAL LIFESPAN PROTEIN 2	1	113	1.5e-36	T	30-11-2025	IPR034543	Long chronological lifespan protein 2	-	-
NODE_7_length_651385_cov_59.03.g1709.t1	f5e81eeb31af7469e20cbb3259c90972	122	MobiDBLite	mobidb-lite	consensus disorder prediction	83	122	-	T	30-11-2025	-	-
NODE_167_length_77762_cov_60.2.g14346.t1	e5ad6b02a1f34b0192ab4db8228bc731	133	Coils	Coil	Coil	99	119	-	T	30-11-2025	-	-
NODE_17_length_591204_cov_58.9.g3598.t1	69c105d21251b9cbb18ed53559def9ee	184	Pfam	PF14856	Pathogen effector; putative necrosis-inducing factor	51	161	8.9e-14	T	30-11-2025	IPR029226	Ecp2 effector protein	-	-
NODE_44_length_359445_cov_61.1.g7243.t1	6a9bdfe4c93cdf2184301bf1978145ff	136	ProSitePatterns	PS00956	Fungal hydrophobins signature.	102	113	-	T	30-11-2025	IPR019778	Hydrophobin, conserved site	GO:0005199|GO:0009277	-
NODE_44_length_359445_cov_61.1.g7243.t1	6a9bdfe4c93cdf2184301bf1978145ff	136	Pfam	PF01185	Fungal hydrophobin	38	133	2e-09	T	30-11-2025	IPR001338	Hydrophobin	GO:0005199|GO:0009277	-
NODE_44_length_359445_cov_61.1.g7243.t1	6a9bdfe4c93cdf2184301bf1978145ff	136	SMART	SM00075	hydro	38	130	5.9e-07	T	30-11-2025	IPR001338	Hydrophobin	GO:0005199|GO:0009277	-
NODE_269_length_14898_cov_62.4.g15433.t1	2bba13a42f8a0b2ca81a61799f920f77	156	MobiDBLite	mobidb-lite	consensus disorder prediction	116	146	-	T	30-11-2025	-	-
NODE_269_length_14898_cov_62.4.g15433.t1	2bba13a42f8a0b2ca81a61799f920f77	156	MobiDBLite	mobidb-lite	consensus disorder prediction	102	156	-	T	30-11-2025	-	-
NODE_269_length_14898_cov_62.4.g15433.t1	2bba13a42f8a0b2ca81a61799f920f77	156	MobiDBLite	mobidb-lite	consensus disorder prediction	62	81	-	T	30-11-2025	-	-

## Sheet: BlastP
File 3
NODE_2_length_923086_cov_59.41.g496.t1	XP_007832994.1	69.388	49	13	2	17	65	1	47	1.3e-12	68.2	ref|XP_007832994.1|;gb|ETS81220.1|	165	34	44	2	89.8	1	1	LAATVPRADGTLLEVNTNNRQDAQAKRASPPAPVNAQGVPQLHSPEGEE	MAATVPLGDGTLIEINTNH-QDSRAKRASPPAPIDAHGVPQLHT-EGEK	75	78	hypothetical protein PFICI_06222 [Pestalotiopsis fici W106-1]<>hypothetical protein PFICI_06222 [Pestalotiopsis fici W106-1]
NODE_2_length_923086_cov_59.41.g496.t1	XP_007832994.1	69.388	49	13	2	17	65	1	47	1.3e-12	68.2	ref|XP_007832994.1|;gb|ETS81220.1|	165	34	44	2	89.8	1	1	LAATVPRADGTLLEVNTNNRQDAQAKRASPPAPVNAQGVPQLHSPEGEE	MAATVPLGDGTLIEINTNH-QDSRAKRASPPAPIDAHGVPQLHT-EGEK	75	78	hypothetical protein PFICI_06222 [Pestalotiopsis fici W106-1]<>hypothetical protein PFICI_06222 [Pestalotiopsis fici W106-1]
NODE_2_length_923086_cov_59.41.g535.t1	KAF7538966.1	98.266	173	3	0	1	173	1	173	6.76e-124	357	gb|KAF7538966.1|	915	170	173	0	100	1	1	MKMFTKIAFALLASTAALASPYLEFCSLLDLQTVGTQGIVIQASCGGQCEQLNIVPCFANSYGTIVPAGLTNGNFNSTCRDCTLGTVKNDTENYGIVSCICSSGAPDVVINTHFQTAEAIRYETSLGMTCPYGNSSAIRSVQCGATTKHSSVSHSGRGRKVRRSMRSTQLWKP	MKMFTKIAFALLASSAALASPYLEFCSLLDLQTVGTQGIVIQASCGGQCEQLNIVPCFANSYGTIVPAGLTNGNFNSTCRDCTLGTVKNDTENYGVVSCICSSGAPDVVVNTHFQTAEAIRYETSLGMTCPYGNSSAIRSVQCGATTKHSSVSHSGRGRKVRRSMRSTQLWKP	173	173	hypothetical protein G7054_g2559 [Neopestalotiopsis clavispora]
NODE_2_length_923086_cov_59.41.g535.t1	KAF3023464.1	99.422	173	1	0	1	173	401	573	2.57e-119	360	gb|KAF3023464.1|	923	172	173	0	100	1	1	MKMFTKIAFALLASTAALASPYLEFCSLLDLQTVGTQGIVIQASCGGQCEQLNIVPCFANSYGTIVPAGLTNGNFNSTCRDCTLGTVKNDTENYGIVSCICSSGAPDVVINTHFQTAEAIRYETSLGMTCPYGNSSAIRSVQCGATTKHSSVSHSGRGRKVRRSMRSTQLWKP	MKMFTKIAFALLASTAALASPYLEFCSLLDLQTVGTQGIVIQASCGGQCEQLNIVPCFANSYGTIVPAGLTNGNFNSTCRDCTLGTVKNDTENYGIVSCICSSGAPDVVVNTHFQTAEAIRYETSLGMTCPYGNSSAIRSVQCGATTKHSSVSHSGRGRKVRRSMRSTQLWKP	173	573	hypothetical protein E8E14_001798 [Neopestalotiopsis sp. 37M]
NODE_2_length_923086_cov_59.41.g535.t1	XP_007833034.1	93.678	174	10	1	1	173	1	174	9.97e-110	321	ref|XP_007833034.1|;gb|ETS81260.1|	822	163	169	1	97.13	1	1	MKMFTKIAFALLASTAALASPYLEFCSLLDLQTVGTQGIVIQASCGGQCEQLNIVPCFANSYGTIVPAGLTNGNFNSTCRDCTLGTVKNDTENYGIVSCICSSGAPDVVINTHFQTAEAIRYETSLGMTCPYGNSSAIRSVQCGATT-KHSSVSHSGRGRKVRRSMRSTQLWKP	MKMFTKIAFVLLASSAALASPYLEFCSLLDLQTVGTQGIVIQASCGGQCEQLNIVPCFANSYGTIVPAGRTNGNFNSTCRDCTLGTVKNDTENYGVVSCICSSGAPDIVVNTHFQTAETIRYETSLGMTCPYGNSSAIRSVQCGATTNKHSSVSNNGRGRKVRRSMRSAQLWKP	173	174	hypothetical protein PFICI_06262 [Pestalotiopsis fici W106-1]<>hypothetical protein PFICI_06262 [Pestalotiopsis fici W106-1]
NODE_2_length_923086_cov_59.41.g535.t1	XP_007833034.1	93.678	174	10	1	1	173	1	174	9.97e-110	321	ref|XP_007833034.1|;gb|ETS81260.1|	822	163	169	1	97.13	1	1	MKMFTKIAFALLASTAALASPYLEFCSLLDLQTVGTQGIVIQASCGGQCEQLNIVPCFANSYGTIVPAGLTNGNFNSTCRDCTLGTVKNDTENYGIVSCICSSGAPDVVINTHFQTAEAIRYETSLGMTCPYGNSSAIRSVQCGATT-KHSSVSHSGRGRKVRRSMRSTQLWKP	MKMFTKIAFVLLASSAALASPYLEFCSLLDLQTVGTQGIVIQASCGGQCEQLNIVPCFANSYGTIVPAGRTNGNFNSTCRDCTLGTVKNDTENYGVVSCICSSGAPDIVVNTHFQTAETIRYETSLGMTCPYGNSSAIRSVQCGATTNKHSSVSNNGRGRKVRRSMRSAQLWKP	173	174	hypothetical protein PFICI_06262 [Pestalotiopsis fici W106-1]<>hypothetical protein PFICI_06262 [Pestalotiopsis fici W106-1]
NODE_2_length_923086_cov_59.41.g535.t1	KAI0171640.1	77.32	194	23	2	1	173	1	194	1.68e-104	308	gb|KAI0171640.1|	790	150	162	21	83.51	1	1	MKMFTKIAFALLASTAALASPYLEFCSLLDLQTVGTQGIVIQASCGGQCEQLNIVPCFANSYGTIVPAGLTNGNFNSTCRDCTLGTVKNDTENYGIVSCICSSGAPDVVINTHFQT--------------------AEAIRYETSLGMTCPYGNSSAIRSVQCGATT-KHSSVSHSGRGRKVRRSMRSTQLWKP	MQMFTKVAFALLSSAAVLASPYLEFCSLLDVQTVGTAGVVIQASCGGQCEQLNIVPCFANSYGTVVPAGLTNGNFNETCRDCSLGTVKNDTENYGVMSCICSSGAPDVLVNTHFQTGEHIRPQKSFIARSVLTSSIAETIRYETSLGMTCPYGNHSAIRSVQCGAATIKHSPVLANSRGRKVRRSMRSTQLWKP	173	194	hypothetical protein BJ166DRAFT_495471 [Pestalotiopsis sp. NC0098]
NODE_2_length_923086_cov_59.41.g535.t1	XP_045961608.1	75.287	174	42	1	1	173	1	174	1.31e-94	283	ref|XP_045961608.1|;gb|KAH6657374.1|;gb|KAH8197425.1|	723	131	148	1	85.06	1	1	MKMFTKIAFALLASTAALASPYLEFCSLLDLQTVGTQGIVIQASCGGQCEQLNIVPCFANSYGTIVPAGLTNGNFNSTCRDCTLGTVKNDTENYGIVSCICSSGAPDVVINTHFQTAEAIRYETSLGMTCPYGNSSAIRSVQCGATT-KHSSVSHSGRGRKVRRSMRSTQLWKP	MKMLFSLTFAIVAATGILASPYLEFCSLLDIQNVGAQGVVIQASCNGRCEQLNIVPCFANSYGTVLPAGLTNGNFNTTCRDCVLGLTKNDTETYGYASCICASGAPDVVVNTTFNTADAIRYETTLGMACPYGNNSAIRSVQCGTTALKHSSILFNKRDRKVRRSMRSVQLWKP	173	174	uncharacterized protein BKA67DRAFT_655648 [Truncatella angustata]<>hypothetical protein BKA67DRAFT_655648 [Truncatella angustata]<>hypothetical protein TruAng_008402 [Truncatella angustata]
NODE_2_length_923086_cov_59.41.g535.t1	XP_045961608.1	75.287	174	42	1	1	173	1	174	1.31e-94	283	ref|XP_045961608.1|;gb|KAH6657374.1|;gb|KAH8197425.1|	723	131	148	1	85.06	1	1	MKMFTKIAFALLASTAALASPYLEFCSLLDLQTVGTQGIVIQASCGGQCEQLNIVPCFANSYGTIVPAGLTNGNFNSTCRDCTLGTVKNDTENYGIVSCICSSGAPDVVINTHFQTAEAIRYETSLGMTCPYGNSSAIRSVQCGATT-KHSSVSHSGRGRKVRRSMRSTQLWKP	MKMLFSLTFAIVAATGILASPYLEFCSLLDIQNVGAQGVVIQASCNGRCEQLNIVPCFANSYGTVLPAGLTNGNFNTTCRDCVLGLTKNDTETYGYASCICASGAPDVVVNTTFNTADAIRYETTLGMACPYGNNSAIRSVQCGTTALKHSSILFNKRDRKVRRSMRSVQLWKP	173	174	uncharacterized protein BKA67DRAFT_655648 [Truncatella angustata]<>hypothetical protein BKA67DRAFT_655648 [Truncatella angustata]<>hypothetical protein TruAng_008402 [Truncatella angustata]
NODE_2_length_923086_cov_59.41.g535.t1	XP_049173807.1	64.246	179	57	2	1	172	1	179	3.12e-75	234	ref|XP_049173807.1|;gb|KAI1871011.1|;gb|KAI1872066.1|	596	115	137	7	76.54	1	1	MKMFTKIAFALLASTAALASPYLEFCSLLDLQTVGTQGIVIQASCGGQCEQLNIVPCFANSYGTIVPAGLTNGNFNSTCRDCTLGTVKNDTENYGIVSCICSSGAPDVVINTHFQTAEAIRYETSLGMTCPYGNSSAIRSVQCGATT-KHSSVSHSG------RGRKVRRSMRSTQLWK	MKLFAIAASFIAALAGVSASPYLEFCDLLDVQSVGAQGVVIQAACEGKCQQLNIVPCFANSYGTLVSAGTTNGNFNNTCSGCTLGTSKNDTETYGLLSCFCSNGAADVVVSTSYQTGNALRFETELGITCPYGNGRAVRSVDCGTTTFKHDSVIHNNSVAGNKRGRKVRRSMRNTNAWK	173	180	uncharacterized protein JN550_004269 [Neoarthrinium moseri]<>hypothetical protein JX265_006051 [Neoarthrinium moseri]<>hypothetical protein JN550_004269 [Neoarthrinium moseri]
NODE_2_length_923086_cov_59.41.g535.t1	XP_049173807.1	64.246	179	57	2	1	172	1	179	3.12e-75	234	ref|XP_049173807.1|;gb|KAI1871011.1|;gb|KAI1872066.1|	596	115	137	7	76.54	1	1	MKMFTKIAFALLASTAALASPYLEFCSLLDLQTVGTQGIVIQASCGGQCEQLNIVPCFANSYGTIVPAGLTNGNFNSTCRDCTLGTVKNDTENYGIVSCICSSGAPDVVINTHFQTAEAIRYETSLGMTCPYGNSSAIRSVQCGATT-KHSSVSHSG------RGRKVRRSMRSTQLWK	MKLFAIAASFIAALAGVSASPYLEFCDLLDVQSVGAQGVVIQAACEGKCQQLNIVPCFANSYGTLVSAGTTNGNFNNTCSGCTLGTSKNDTETYGLLSCFCSNGAADVVVSTSYQTGNALRFETELGITCPYGNGRAVRSVDCGTTTFKHDSVIHNNSVAGNKRGRKVRRSMRNTNAWK	173	180	uncharacterized protein JN550_004269 [Neoarthrinium moseri]<>hypothetical protein JX265_006051 [Neoarthrinium moseri]<>hypothetical protein JN550_004269 [Neoarthrinium moseri]
NODE_2_length_923086_cov_59.41.g535.t1	KAI0126384.1	50.286	175	82	2	3	172	1	175	4.75e-57	187	gb|KAI0126384.1|	476	88	118	5	67.43	1	1	MFTKIAFALLASTAALASPYLEFCSLLDLQTVGTQGIVIQASCGG----QCEQLNIVPCFANSYGTIVPAGLTNGNFNSTCRDCTLGTVKNDTENYGIVSCICSSGAPDVVINTHFQTAEAIRYETSLGMTCPYGNSSAIRSVQC-GATTKHSSVSHSGRGRKVRRSMRSTQLWK	MLNTFVAIILALTGAIASPYLEFCNLLDLQDRADQGVVIQAQCGDGRNYKCQELDITPCFANAWGQIIPSEHTLGHFNGTCTNCKLGTAKNDTESYGHLQCQCQNGSPGAIVNATYDTAAVVRYETELGMMCPYANSSAVRSTSCVDVIIVQGTGTPTLRGREIRRSLRSRHLWR	173	177	hypothetical protein BJ170DRAFT_683977 [Xylariales sp. AK1849]
NODE_2_length_923086_cov_59.41.g535.t1	KAI1855648.1	51.397	179	54	3	1	172	1	153	3.2e-50	169	gb|KAI1855648.1|	429	92	111	33	62.01	1	1	MKMFTKIAFALLASTAALASPYLEFCSLLDLQTVGTQGIVIQASCGGQCEQLNIVPCFANSYGTIVPAGLTNGNFNSTCRDCTLGTVKNDTENYGIVSCICSSGAPDVVINTHFQTAEAIRYETSLGMTCPYGNSSAIRSVQCGATT-KHSSVSHSG------RGRKVRRSMRSTQLWK	MKLFAIAASFIAALAGVSASPYLEFCDLLDVQSVGAQGVV--------------------------NSGRLNGNFNNTCSGCTLGTSKNDTETYGLLSCFCSNGAADVVVSTSYQTGNALRFETELGITCPYGNGRAVRSVDCGTTTFKHDSVIHNNSVAGNERGRKVRRSMRNTNAWK	173	154	hypothetical protein JX266_000513 [Neoarthrinium moseri]
NODE_2_length_923086_cov_59.41.g535.t1	XP_040710573.1	40.351	171	93	3	1	165	1	168	2.82e-35	132	ref|XP_040710573.1|;gb|ORY57221.1|	333	69	100	9	58.48	1	1	MKMFTKIAFALLASTAALASPYLEFCSLLDLQTVGTQGIVIQASCGG------QCEQLNIVPCFANSYGTIVPAGLTNGNFNSTCRDCTLGTVKNDTENYGIVSCICSSGAPDVVINTHFQTAEAIRYETSLGMTCPYGNSSAIRSVQCGATTKHSSVSHSGRGRKVRRSM	MKFLTSILLVLITLTGTLASPYLKNCNLIDWRNETGSAFWIQAQCGESLENATQCLDFDIIHCFANAYGTLIPAYNSHGLFNNTCGHCSFGVDKKDAAHYGLLECDCRVNK--TAVHTSLRTDQVIRYESSLGLICPYNNTAA-RSVECPSDRKNTLNKIDFHEREVRRSL	173	177	uncharacterized protein BCR38DRAFT_528147 [Pseudomassariella vexata]<>hypothetical protein BCR38DRAFT_528147 [Pseudomassariella vexata]
NODE_2_length_923086_cov_59.41.g535.t1	XP_040710573.1	40.351	171	93	3	1	165	1	168	2.82e-35	132	ref|XP_040710573.1|;gb|ORY57221.1|	333	69	100	9	58.48	1	1	MKMFTKIAFALLASTAALASPYLEFCSLLDLQTVGTQGIVIQASCGG------QCEQLNIVPCFANSYGTIVPAGLTNGNFNSTCRDCTLGTVKNDTENYGIVSCICSSGAPDVVINTHFQTAEAIRYETSLGMTCPYGNSSAIRSVQCGATTKHSSVSHSGRGRKVRRSM	MKFLTSILLVLITLTGTLASPYLKNCNLIDWRNETGSAFWIQAQCGESLENATQCLDFDIIHCFANAYGTLIPAYNSHGLFNNTCGHCSFGVDKKDAAHYGLLECDCRVNK--TAVHTSLRTDQVIRYESSLGLICPYNNTAA-RSVECPSDRKNTLNKIDFHEREVRRSL	173	177	uncharacterized protein BCR38DRAFT_528147 [Pseudomassariella vexata]<>hypothetical protein BCR38DRAFT_528147 [Pseudomassariella vexata]
NODE_2_length_923086_cov_59.41.g535.t1	XP_066666119.1	37.5	176	101	5	3	172	1	173	4.81e-24	103	ref|XP_066666119.1|	258	66	94	9	53.41	1	1	MFTKIAFAL-LASTAALASPYLEFCSLLDLQTVGTQGIVIQASCGGQ----CEQLNIVPCFANSYGTIVPAGLTNGNFNSTCRDCTLGTVKNDTENYGIVSCIC-SSGAPDVVINTHFQTAEAIRYETSLGMTCPYGNSSAIRSVQCGATTKHSSVSHSGRGRKVRRSMRSTQLWK	MLRPIAFVFFLVLGQAFASSYLNFCDLLTYGYT-SEGFVIAAECGDSNVPGCQELNIGRCFANSQGRLVAAGNGTGGFDTSCTGCTLDTSKSNTSTYGTLTCQCLYSAANHTVAITSIKTDDLISFDANLGMLCGTASGFAVQSVECPQASGRR--ANHVRERQIRHSLRGFPAWR	173	175	uncharacterized protein PG997_009842 [Apiospora hydei]
NODE_2_length_923086_cov_59.41.g535.t1	XP_066704774.1	38.068	176	100	5	3	172	1	173	8.23e-24	103	ref|XP_066704774.1|	256	67	92	9	52.27	1	1	MFTKIAFAL-LASTAALASPYLEFCSLLDLQTVGTQGIVIQASCGGQ----CEQLNIVPCFANSYGTIVPAGLTNGNFNSTCRDCTLGTVKNDTENYGIVSCIC-SSGAPDVVINTHFQTAEAIRYETSLGMTCPYGNSSAIRSVQCGATTKHSSVSHSGRGRKVRRSMRSTQLWK	MLRPIAFVFFLVLGQAFASSYLNFCDLLTYGYT-SEGFVIAAECGDSNVPGCQELNIGRCFANSQGRLVAAGNGTGGFDTSCTGCTLDTSKSNTSTYGTLTCQCLYSAANHTVAITSIKTDNLISFDANLGMLCGTAGGFAIQSVECPQASGRR--ANHVRERQIRHSLRGFPAWR	173	175	uncharacterized protein PG986_003488 [Apiospora aurea]
NODE_2_length_923086_cov_59.41.g535.t1	XP_066679848.1	36.842	171	100	4	7	172	7	174	1.42e-23	102	ref|XP_066679848.1|	255	63	90	8	52.63	1	1	IAFALLASTAALASPYLEFCSLLDLQTVGTQGIVIQASCGGQ----CEQLNIVPCFANSYGTIVPAGLTNGNFNSTCRDCTLGTVKNDTENYGIVSCIC-SSGAPDVVINTHFQTAEAIRYETSLGMTCPYGNSSAIRSVQCGATTKHSSVSHSGRGRKVRRSMRSTQLWK	FAFFLVLGQALAANSYLNFCDLLSFGYT-SEGFVIAAECGDSNIPGCQELNIGHCFANSHGRLVAAGNGTGGFETSCTGCTLDTSKSHTSTYGTLTCQCLYSAANHTVAITSIKTDNLISFDANLGMLCGTENGMSIQSTECPQASGRR--ANHVRERQIRHSLRGLPAWR	173	176	uncharacterized protein PG985_012031 [Apiospora marii]
NODE_2_length_923086_cov_59.41.g535.t1	KAH8682206.1	44	75	38	1	1	71	1	75	3.87e-09	65.9	gb|KAH8682206.1|	159	33	43	4	57.33	1	1	MKMFTKIAFALLASTAALASPYLEFCSLLDLQTVGTQGIVIQASCGG----QCEQLNIVPCFANSYGTIVPAGLT	MKLSATLQLIAVFLVGTFASPYLEFCDLQGLQDRSEQGVVVQAICHDSDTESCQELNIVPCFANAWGQITSSGQT	173	205	hypothetical protein BX600DRAFT_521575 [Xylariales sp. PMI_506]
NODE_2_length_923086_cov_59.41.g535.t1	XP_066714761.1	45.946	74	30	4	3	69	1	71	0.000118	50.8	ref|XP_066714761.1|	120	34	42	10	56.76	1	1	MFTKIAFA-LLASTAALASPYLEFCSLLDLQTVG--TQGIVIQASCGGQ----CEQLNIVPCFANSYGTIVPAG	MLRHVAFVFLLVLGQALANSYLNFC---DLLTYGYTSEGFVIAAECGDSNVPGCQELNIGRCFANNQGRLVAAG	173	73	uncharacterized protein PG994_007865 [Apiospora phragmitis]
NODE_3_length_900818_cov_60.12.g659.t1	KAF2994554.1	86.473	207	28	0	1	207	1	207	6.3e-122	354	gb|KAF2994554.1|	909	179	192	0	92.75	1	1	MQFSITKFAVTALGLSNVVAAALTPSEIVANINIITAKSQALQAPANSITLINGPLIIVGLGPFPPIIRGFADIVATVTSDITAMQGTTRVTAAAEVKAIADAFREFVRVHQVLLNILIGKAGLFSIVPFIGVPVSAVLRQIEAVVDSIAFSLIAIVEGTANDIAAQQKNLDGTINISITTYDGLISVSKKRDLENPGSASFHALRV	MQFSISKFAVAALGLSNIVAAALTPAQIVDNINIITAKSQALQAPATSITLTNGPLIVVGLGPFPPIIAGFADIVRVVTSDIALMQGTPQVTAAAEVKAIADAFREFVRVHQVLLNILIGKAGLFSVVPLIGAPVSAVLRQIEGVVDSIAFSLIAIVEGTANDIAVQRQSLDGTINVSITTYNGLLGVSKKRDLENPGSASFHALRV	207	207	hypothetical protein E8E14_002126 [Neopestalotiopsis sp. 37M]
NODE_3_length_900818_cov_60.12.g659.t1	KAF7528766.1	85.024	207	31	0	1	207	1	207	4.48e-119	347	gb|KAF7528766.1|	891	176	189	0	91.3	1	1	MQFSITKFAVTALGLSNVVAAALTPSEIVANINIITAKSQALQAPANSITLINGPLIIVGLGPFPPIIRGFADIVATVTSDITAMQGTTRVTAAAEVKAIADAFREFVRVHQVLLNILIGKAGLFSIVPFIGVPVSAVLRQIEAVVDSIAFSLIAIVEGTANDIAAQQKNLDGTINISITTYDGLISVSKKRDLENPGSASFHALRV	MQLSISKFAVAALGLSNIVAAALTPAQIVDNINIITAKSQALQVPATSITLTNGPLIVVGLGPFPPIIAGFADIVRVVTSDIALMQGTPQVTAAAEVKAIADAFREFVRVHQVLLNILIGKAGLFTVVPLIGAPVSAVLRQIEGVVDSIAFSLIAIVEGTANDIAVQRQSLDGTINVSITTYNGLRGVSKKRDLENPGSASFHALRV	207	207	hypothetical protein G7054_g10077 [Neopestalotiopsis clavispora]
NODE_3_length_900818_cov_60.12.g659.t1	TLD22376.1	62.019	208	76	2	1	207	1	206	1.23e-78	245	gb|TLD22376.1|	625	129	158	3	75.96	1	1	MQFSITKFAVTALGL-SNVVAAALTPSEIVANINIITAKSQALQAPANSITLINGPLIIVGLGPFPPIIRGFADIVATVTSDITAMQGTTRVTAAAEVKAIADAFREFVRVHQVLLNILIGKAGLFSIVPFIGVPVSAVLRQIEAVVDSIAFSLIAIVEGTANDIAAQQKNLDGTINISITTYDGLISVSKKRDLENPGSASFHALRV	MQFSITKLAVAALAIGSNVVQAAITPAQMVSNIQMLTTKSQALQAPAQSITIVNGPLIVVGLGPFPQIIAGFTDIISTVTTSIAQMQGSAPVTAEADATAIFDAFREFVRVHQALLNILIGKAGLFNTVPIIGQPVAAVLRQLESVVDTVAFMLIDGVESRAADLTKEANNLSGTLQICVQSYEGL--SLKKRTLESNSVKFAAALRV	207	206	hypothetical protein PspLS_07750 [Pyricularia sp. CBS 133598]
NODE_3_length_900818_cov_60.12.g659.t1	XP_003721139.1	62.201	209	73	5	1	207	1	205	2.11e-76	239	ref|XP_003721139.1|;gb|AAX07715.1|;gb|ELQ36302.1|;gb|KAI7929956.1|;gb|EHA46396.1|;gb|KAI7930464.1|	610	130	161	6	77.03	1	1	MQFSITKFAVTALGL-SNVVAAALTPSEIVANINIITAKSQALQAPANSITLINGPLIIVGLGPFPPIIRGFADIVATVTSDITAMQGTTRVTAAAEVKAIADAFREFVRVHQVLLNILIGKAGLFSIVPFIGVPVSAVLRQIEAVVDSIAFSLIAIVEGTANDIAAQQKNLDGTINISITTYDGLISVSKKRDLENPGSASFH-ALRV	MQFSITKLAVAALAVGSNVVQAALTPAQIISNIQMLTAKSQAIQAPAQSITILNGPLIVIGQGPFPQIIAGFTDIISTTTTAIAQMQGTNPVPAGADADAIFNAFREFVRVHQALLNILIGKAGLFNTVPIIGQPVAAVLRQLESVVDTIAFGLIDLVQSRASDLTTQANQLGGTIEVCIQSYEGL-GVT-KRELSN--SAKFRAALRV	207	205	UVI-1 [Pyricularia oryzae 70-15]<>unknown [Pyricularia grisea]<>hypothetical protein OOU_Y34scaffold00666g163 [Pyricularia oryzae Y34]<>hypothetical protein M9X92_001074 [Pyricularia oryzae]<>UVI-1 [Pyricularia oryzae 70-15]<>hypothetical protein M0657_001584 [Pyricularia oryzae]
NODE_3_length_900818_cov_60.12.g659.t1	XP_003721139.1	62.201	209	73	5	1	207	1	205	2.11e-76	239	ref|XP_003721139.1|;gb|AAX07715.1|;gb|ELQ36302.1|;gb|KAI7929956.1|;gb|EHA46396.1|;gb|KAI7930464.1|	610	130	161	6	77.03	1	1	MQFSITKFAVTALGL-SNVVAAALTPSEIVANINIITAKSQALQAPANSITLINGPLIIVGLGPFPPIIRGFADIVATVTSDITAMQGTTRVTAAAEVKAIADAFREFVRVHQVLLNILIGKAGLFSIVPFIGVPVSAVLRQIEAVVDSIAFSLIAIVEGTANDIAAQQKNLDGTINISITTYDGLISVSKKRDLENPGSASFH-ALRV	MQFSITKLAVAALAVGSNVVQAALTPAQIISNIQMLTAKSQAIQAPAQSITILNGPLIVIGQGPFPQIIAGFTDIISTTTTAIAQMQGTNPVPAGADADAIFNAFREFVRVHQALLNILIGKAGLFNTVPIIGQPVAAVLRQLESVVDTIAFGLIDLVQSRASDLTTQANQLGGTIEVCIQSYEGL-GVT-KRELSN--SAKFRAALRV	207	205	UVI-1 [Pyricularia oryzae 70-15]<>unknown [Pyricularia grisea]<>hypothetical protein OOU_Y34scaffold00666g163 [Pyricularia oryzae Y34]<>hypothetical protein M9X92_001074 [Pyricularia oryzae]<>UVI-1 [Pyricularia oryzae 70-15]<>hypothetical protein M0657_001584 [Pyricularia oryzae]
NODE_3_length_900818_cov_60.12.g659.t1	KAI6546597.1	62.201	209	73	5	1	207	1	205	2.13e-76	239	gb|KAI6546597.1|	610	130	161	6	77.03	1	1	MQFSITKFAVTALGL-SNVVAAALTPSEIVANINIITAKSQALQAPANSITLINGPLIIVGLGPFPPIIRGFADIVATVTSDITAMQGTTRVTAAAEVKAIADAFREFVRVHQVLLNILIGKAGLFSIVPFIGVPVSAVLRQIEAVVDSIAFSLIAIVEGTANDIAAQQKNLDGTINISITTYDGLISVSKKRDLENPGSASFH-ALRV	MQFSITKLAVAALAVGSNVVQAALTPAQIISNIQMLTAKSQAIQAPAQSITILNGPLIVIGQGPFPQIITGFTDIISTTTTAIAQMQGTDPVPAGADADAIFNAFREFVRVHQALLNILIGKAGLFNTVPIIGQPVAAVLRQLESVVDTIAFGLIDLVQSRASDLTTQANQLGGTIEVCIQSYEGL-GVT-KRELSN--SAKFRAALRV	207	205	hypothetical protein MCOR05_000539 [Pyricularia oryzae]
NODE_3_length_900818_cov_60.12.g659.t1	KAH8838164.1	62.201	209	73	5	1	207	1	205	2.8e-76	239	gb|KAH8838164.1|;gb|KAI6303907.1|;gb|KAH9437120.1|;gb|KAI6255923.1|;gb|KAI6274639.1|	609	130	161	6	77.03	1	1	MQFSITKFAVTALGL-SNVVAAALTPSEIVANINIITAKSQALQAPANSITLINGPLIIVGLGPFPPIIRGFADIVATVTSDITAMQGTTRVTAAAEVKAIADAFREFVRVHQVLLNILIGKAGLFSIVPFIGVPVSAVLRQIEAVVDSIAFSLIAIVEGTANDIAAQQKNLDGTINISITTYDGLISVSKKRDLENPGSASFH-ALRV	MQFSITKLAVAALAVGSNVVQAALTPAQIISNIQMLTAKSQAIQAPAQSITILNGPLIVIGQGPFPQIIAGFTDIISTTTTAIAQMQGTDPVPAGADADAIFNAFREFVRVHQALLNILIGKAGLFNTVPIIGQPVAAVLRQLESVVDTIAFGLIDLVQSRASDLTTQANQLGGTIEVCIQSYEGL-GVT-KRELSN--SAKFRAALRV	207	205	hypothetical protein MCOR01_009611 [Pyricularia oryzae]<>hypothetical protein MCOR33_001075 [Pyricularia grisea]<>hypothetical protein MCOR02_000775 [Pyricularia oryzae]<>hypothetical protein MCOR19_007605 [Pyricularia oryzae]<>hypothetical protein MCOR26_006390 [Pyricularia oryzae]
NODE_3_length_900818_cov_60.12.g659.t1	KAJ1337169.1	62.981	208	72	4	1	207	1	204	1.11e-75	237	gb|KAJ1337169.1|	605	131	154	5	74.04	1	1	MQFSITKFAVTALGLS-NVVAAALTPSEIVANINIITAKSQALQAPANSITLINGPLIIVGLGPFPPIIRGFADIVATVTSDITAMQGTTRVTAAAEVKAIADAFREFVRVHQVLLNILIGKAGLFSIVPFIGVPVSAVLRQIEAVVDSIAFSLIAIVEGTANDIAAQQKNLDGTINISITTYDGLISVSKKRDLENPGSASFHALRV	MRFSILSTAVATLALCGDAVQAAITPAEIVTNIQAVTTMSQALQGPAQSISLLNGPLIVVGLGPFPRIITGFAGIVSTTTTAIAQMQGTNPVTGAVEAKAIADAFREFVRVHQVLLNILIGKAGLFNTVPLIGQPVAAILRQVEAVVDTIAFGLIDLVESQAQELRTQTASLKGSFTISIEAYNG-IAVS-KRSL--PNSASFRTIRV	207	204	C166 family protein [Microdochium nivale]
NODE_3_length_900818_cov_60.12.g659.t1	XP_030980088.1	60.766	209	77	5	1	207	1	206	1.54e-75	237	ref|XP_030980088.1|;gb|TLD07510.1|	605	127	161	5	77.03	1	1	MQFSITKFAVTALGL-SNVVAAALTPSEIVANINIITAKSQALQAPANSITLINGPLIIVGLGPFPPIIRGFADIVATVTSDITAMQGTTRVTAAAEVKAIADAFREFVRVHQVLLNILIGKAGLFSIVPFIGVPVSAVLRQIEAVVDSIAFSLIAIVEGTANDIAAQQKNLDGTINISITTYDGLISVSKKRDLENPGSASFH-ALRV	MQFSFAKIAVAALAIGSNAVQAALTPAQMVSNIQMLTQKSQALQAPAQSITILNGPLIVIGQGPFPPIIAGFTDIITTVSTALAQMQGTQPVPAGADADSIFEAFREFVRVHQVLLNILIGKAGLFNTVPFIGQPIASILRQLEAIVDTIAFSLIDLVESRSMDLTNQANSLSATITTAINSYDGL-SLS-KRGLES-NSAKFRAALRV	207	206	hypothetical protein PgNI_10772 [Pyricularia grisea]<>hypothetical protein PgNI_10772 [Pyricularia grisea]
NODE_3_length_900818_cov_60.12.g659.t1	XP_030980088.1	60.766	209	77	5	1	207	1	206	1.54e-75	237	ref|XP_030980088.1|;gb|TLD07510.1|	605	127	161	5	77.03	1	1	MQFSITKFAVTALGL-SNVVAAALTPSEIVANINIITAKSQALQAPANSITLINGPLIIVGLGPFPPIIRGFADIVATVTSDITAMQGTTRVTAAAEVKAIADAFREFVRVHQVLLNILIGKAGLFSIVPFIGVPVSAVLRQIEAVVDSIAFSLIAIVEGTANDIAAQQKNLDGTINISITTYDGLISVSKKRDLENPGSASFH-ALRV	MQFSFAKIAVAALAIGSNAVQAALTPAQMVSNIQMLTQKSQALQAPAQSITILNGPLIVIGQGPFPPIIAGFTDIITTVSTALAQMQGTQPVPAGADADSIFEAFREFVRVHQVLLNILIGKAGLFNTVPFIGQPIASILRQLEAIVDTIAFSLIDLVESRSMDLTNQANSLSATITTAINSYDGL-SLS-KRGLES-NSAKFRAALRV	207	206	hypothetical protein PgNI_10772 [Pyricularia grisea]<>hypothetical protein PgNI_10772 [Pyricularia grisea]
NODE_3_length_900818_cov_60.12.g659.t1	EAQ70967.1	62	200	73	3	1	199	1	198	2.52e-74	236	gb|EAQ70967.1|	601	124	155	3	77.5	1	1	MQFSITKFAVTALGL-SNVVAAALTPSEIVANINIITAKSQALQAPANSITLINGPLIIVGLGPFPPIIRGFADIVATVTSDITAMQGTTRVTAAAEVKAIADAFREFVRVHQVLLNILIGKAGLFSIVPFIGVPVSAVLRQIEAVVDSIAFSLIAIVEGTANDIAAQQKNLDGTINISITTYDGLISVSKKRDLENPGS	MQFSITKLAVAALAVGSNVVQAALTPAQIISNIQMLTAKSQAIQAPAQSITILNGPLIVIGQGPFPQIIAGFTDIISTTTTAIAQMQGTNPVPAGADADAIFNAFREFVRVHQALLNILIGKAGLFNTVPIIGQPVAAVLRQLESVVDTIAFGLIDLVQSRASDLTTQANQLGGTIEVCIQSYEGL-GVT-KRELINSGK	207	258	hypothetical protein MGCH7_ch7g374 [Pyricularia oryzae 70-15]
NODE_3_length_900818_cov_60.12.g659.t1	KAI6365429.1	60.287	209	78	5	1	207	1	206	2.98e-74	234	gb|KAI6365429.1|	596	126	160	5	76.56	1	1	MQFSITKFAVTALGL-SNVVAAALTPSEIVANINIITAKSQALQAPANSITLINGPLIIVGLGPFPPIIRGFADIVATVTSDITAMQGTTRVTAAAEVKAIADAFREFVRVHQVLLNILIGKAGLFSIVPFIGVPVSAVLRQIEAVVDSIAFSLIAIVEGTANDIAAQQKNLDGTINISITTYDGLISVSKKRDLENPGSASFH-ALRV	MQFSFAKIAVAALAIGSNAVQAALTPAQMVSNIQMLTQKSQALQAPAQSITILNGPLIVIGQGPFPTIIAGFTDIITTVSTALAQMQGTQPVPAGADADSIFEAFREFVRVHQVLLNILIGKAGLFNTVPFIGQPIASILRQLEAIVDTIAFSLIDLVESRSMDLTNQANSLSATITTAINSYDGL-SLS-KRGLES-NSAKFRAALRV	207	206	hypothetical protein MCOR25_005356 [Pyricularia grisea]
NODE_3_length_900818_cov_60.12.g659.t1	TEA17654.1	62.5	192	65	2	1	185	1	192	5.69e-73	230	gb|TEA17654.1|	587	120	149	7	77.6	1	1	MQFSITKFAVTALGLSN--VVAAAL-----TPSEIVANINIITAKSQALQAPANSITLINGPLIIVGLGPFPPIIRGFADIVATVTSDITAMQGTTRVTAAAEVKAIADAFREFVRVHQVLLNILIGKAGLFSIVPFIGVPVSAVLRQIEAVVDSIAFSLIAIVEGTANDIAAQQKNLDGTINISITTYDGL	MQFSIIKFALAALAVSSEAVLGAALKPRALTPAQIVDNIRMVTTKSQALQAPAQSITIINGPLIVIGQGPFPQIVVGFTDIVSTVTTSLAQMQGTPPVPAGADADAIFDAFREFVRVHQALLNILIGKAGLFNTVPFVGQPVAAVLRQVEAVVDSIAFSLIDLVESRATDLTSQANSLGGSLQTAIDSYDGI	207	195	hypothetical protein C8034_v011847 [Colletotrichum sidae]
NODE_3_length_900818_cov_60.12.g659.t1	TDZ25474.1	62.5	192	65	2	1	185	1	192	8.25e-73	230	gb|TDZ25474.1|	586	120	149	7	77.6	1	1	MQFSITKFAVTALGLSN--VVAAAL-----TPSEIVANINIITAKSQALQAPANSITLINGPLIIVGLGPFPPIIRGFADIVATVTSDITAMQGTTRVTAAAEVKAIADAFREFVRVHQVLLNILIGKAGLFSIVPFIGVPVSAVLRQIEAVVDSIAFSLIAIVEGTANDIAAQQKNLDGTINISITTYDGL	MQFSIVKFALAALAVSSEAVLGAALKPRALTPAQIVDNIRMVTTKSQALQAPAQSITIINGPLIVIGQGPFPQIVVGFTDIVSTVTTSLAQMQGTPPVPAGADADAIFDAFREFVRVHQALLNILIGKAGLFNTVPFVGQPVTAVLRQVEAVVDSIAFSLIDLVESRATDLTSQANSLGGSLQNAIDSYDGI	207	195	hypothetical protein Cob_v001495 [Colletotrichum orbiculare MAFF 240422]
NODE_3_length_900818_cov_60.12.g659.t1	TDZ31637.1	61.979	192	66	2	1	185	1	192	4.85e-72	228	gb|TDZ31637.1|	580	119	149	7	77.6	1	1	MQFSITKFAVTALGLSN--VVAAAL-----TPSEIVANINIITAKSQALQAPANSITLINGPLIIVGLGPFPPIIRGFADIVATVTSDITAMQGTTRVTAAAEVKAIADAFREFVRVHQVLLNILIGKAGLFSIVPFIGVPVSAVLRQIEAVVDSIAFSLIAIVEGTANDIAAQQKNLDGTINISITTYDGL	MQFSIIKFALAALAVSSETVLGAALKPRALTPAQIVDNIRMVTTKSQALQAPAQSITIVNGPLIIIGQGPFPQIVVGFTDIVSTVTTSLAQMQGTPPVPAGADADAIFDAFREFVRVHQALLNILIGKAGLFNTVPFVGQPVAAVLRQVEAVVDSIAFSLIDLVQSRATDLTSQANSLGGSLQNAIDSYDGI	207	195	hypothetical protein C8035_v001861 [Colletotrichum spinosum]
NODE_3_length_900818_cov_60.12.g659.t1	TDZ74535.1	61.979	192	66	2	1	185	1	192	4.85e-72	228	gb|TDZ74535.1|	580	119	149	7	77.6	1	1	MQFSITKFAVTALGLSN--VVAAAL-----TPSEIVANINIITAKSQALQAPANSITLINGPLIIVGLGPFPPIIRGFADIVATVTSDITAMQGTTRVTAAAEVKAIADAFREFVRVHQVLLNILIGKAGLFSIVPFIGVPVSAVLRQIEAVVDSIAFSLIAIVEGTANDIAAQQKNLDGTINISITTYDGL	MQFSIIKFALAALAVSSETVLGAALKPRALTPAQIVDNIRMVTTKSQALQAPAQSITIINGPLIVIGQGPFPQIVVGFTDIVSTVTTSLAQMQGTPPVPAGADADAIFDAFREFVRVHQALLNILIGKAGLFNTVPFVGQPVAAVLRQVEAVVDSIAFSLIDLVQSRATDLTSQANSLGGSLQNAIDSYDGI	207	195	hypothetical protein CTRI78_v000684 [Colletotrichum trifolii]
NODE_3_length_900818_cov_60.12.g659.t1	XP_003842430.1	62.088	182	68	1	10	191	9	189	7.11e-72	228	ref|XP_003842430.1|;gb|AAS92538.1|;gb|KAH9866851.1|;emb|CBX98951.1|	580	113	143	1	78.57	1	1	VTALGLSNVVAAALTPSEIVANINIITAKSQALQAPANSITLINGPLIIVGLGPFPPIIRGFADIVATVTSDITAMQGTTRVTAAAEVKAIADAFREFVRVHQVLLNILIGKAGLFSIVPFIGVPVSAVLRQIEAVVDSIAFSLIAIVEGTANDIAAQQKNLDGTINISITTYDGLISVSKK	IASMALVAPIAAQLTPTQVTANINMLTQKSQALQGPAQSISILNGPLILIGQGPFPQIIQGFADIVSTATASVQQMQGMQPVAAGADSDAIFNAFREFVRVHQALLNILIGKAGLFSTVPFIGQPISAVLRQVEGIVDTIAFSLIDSVQSRATDIQAQAASLDGTLSICITKYDGL-SLSKR	207	202	hypothetical protein LEMA_P081900.1 [Plenodomus lingam JN3]<>UVI-1h [Plenodomus lingam]<>hypothetical protein IAQ61_007440 [Plenodomus lingam]<>hypothetical protein LEMA_P081900.1 [Plenodomus lingam JN3]
NODE_3_length_900818_cov_60.12.g659.t1	XP_003842430.1	62.088	182	68	1	10	191	9	189	7.11e-72	228	ref|XP_003842430.1|;gb|AAS92538.1|;gb|KAH9866851.1|;emb|CBX98951.1|	580	113	143	1	78.57	1	1	VTALGLSNVVAAALTPSEIVANINIITAKSQALQAPANSITLINGPLIIVGLGPFPPIIRGFADIVATVTSDITAMQGTTRVTAAAEVKAIADAFREFVRVHQVLLNILIGKAGLFSIVPFIGVPVSAVLRQIEAVVDSIAFSLIAIVEGTANDIAAQQKNLDGTINISITTYDGLISVSKK	IASMALVAPIAAQLTPTQVTANINMLTQKSQALQGPAQSISILNGPLILIGQGPFPQIIQGFADIVSTATASVQQMQGMQPVAAGADSDAIFNAFREFVRVHQALLNILIGKAGLFSTVPFIGQPISAVLRQVEGIVDTIAFSLIDSVQSRATDIQAQAASLDGTLSICITKYDGL-SLSKR	207	202	hypothetical protein LEMA_P081900.1 [Plenodomus lingam JN3]<>UVI-1h [Plenodomus lingam]<>hypothetical protein IAQ61_007440 [Plenodomus lingam]<>hypothetical protein LEMA_P081900.1 [Plenodomus lingam JN3]
NODE_3_length_900818_cov_60.12.g659.t1	KAH6848978.1	61.14	193	74	1	4	195	3	195	5.49e-71	225	gb|KAH6848978.1|;gb|RYN53826.1|;gb|RYN97583.1|;gb|RYO15508.1|;gb|RYO62980.1|	574	118	142	1	73.58	1	1	SITKFAVTALGLSNVVAAALTPSEIVANINIITAKSQALQAPANSITLINGPLIIVGLGPFPPIIRGFADIVATVTSDITAMQGTTRVTAAAEVKAIADAFREFVRVHQVLLNILIGKAGLFSIVPFIGVPVSAVLRQIEAVVDSIAFSLIAIVEGTANDIAAQQKNLDGTINISITTYDGLI-SVSKKRDLE	SFRNFFTAAVALSVPVAAQLSPAQVVSNIRMLTQKSQALQAPAQSITIINGPLIIIGQGPFPQIIVGFTDIVTTATTSIAQMQGMPPVPAGADSDAIFDAFREFVRVHQVLLNILIGKAGLFQTVPFIGQPVAAVLRQVESVVDTIAFGLIDTVESRASDLQSQAQSLSGTLTVCIQKYEGLTGSVKAKRSLR	207	205	hypothetical protein B0T12DRAFT_515543 [Alternaria alternata]<>hypothetical protein AA0114_g4227 [Alternaria tenuissima]<>hypothetical protein AA0119_g7263 [Alternaria tenuissima]<>hypothetical protein AA0121_g6884 [Alternaria tenuissima]<>hypothetical protein AA0116_g4595 [Alternaria tenuissima]
NODE_3_length_900818_cov_60.12.g659.t1	KXJ88665.1	60.386	207	78	3	1	207	1	203	6.26e-71	225	gb|KXJ88665.1|	574	125	152	4	73.43	1	1	MQFSITKFAVTALGLSNVVAAALTPSEIVANINIITAKSQALQAPANSITLINGPLIIVGLGPFPPIIRGFADIVATVTSDITAMQGTTRVTAAAEVKAIADAFREFVRVHQVLLNILIGKAGLFSIVPFIGVPVSAVLRQIEAVVDSIAFSLIAIVEGTANDIAAQQKNLDGTINISITTYDGLISVSKKRDLENPGSASFHALRV	MRFSITTAVAALALAGNAVQAALSPAQIVSNIKMITQKSQAIQAPAQSITIINGPLIVIGQGPFPPIIAGFVDIVSTATTAIAQMDGTAPITNPADGTAIFEAFREFVRVHQALLNILIGKAGLFNTVPFVGQPIAAVLRQIENVVDTIAFSLIDLVESRAMDLQNQANSLDMTLTTCINSYNG-ISLG-KRQLAN--SASFRALRV	207	203	hypothetical protein Micbo1qcDRAFT_213775 [Microdochium bolleyi]
NODE_3_length_900818_cov_60.12.g659.t1	XP_046019659.1	57.488	207	85	2	1	206	1	205	6.83e-71	225	ref|XP_046019659.1|;gb|KAH7041604.1|	574	119	151	3	72.95	1	1	MQFSITKFAVTALG-LSNVVAAALTPSEIVANINIITAKSQALQAPANSITLINGPLIIVGLGPFPPIIRGFADIVATVTSDITAMQGTTRVTAAAEVKAIADAFREFVRVHQVLLNILIGKAGLFSIVPFIGVPVSAVLRQIEAVVDSIAFSLIAIVEGTANDIAAQQKNLDGTINISITTYDGLISVSKKRDLENPGSASFHALR	MRFSVLSTAVAALAACSDAVQAALTPAQMVSNIQVITQKSMALQGPAQQISIINGPLIVIGQGPFPALIVGFTDIVSTATTAITQMQGSEPVTAAADATAIFEAFREFVRVHQALLNILIGKAGLFNTIPFVGQPIAAVLRQVEGVVDTIAFSLIDLVESRAQDLQREANSLGMTITTAIDSYDGLSLSKAKRGLVR--SNSFRAVR	207	206	UVI-1 protein [Microdochium trichocladiopsis]<>UVI-1 protein [Microdochium trichocladiopsis]
NODE_3_length_900818_cov_60.12.g659.t1	XP_046019659.1	57.488	207	85	2	1	206	1	205	6.83e-71	225	ref|XP_046019659.1|;gb|KAH7041604.1|	574	119	151	3	72.95	1	1	MQFSITKFAVTALG-LSNVVAAALTPSEIVANINIITAKSQALQAPANSITLINGPLIIVGLGPFPPIIRGFADIVATVTSDITAMQGTTRVTAAAEVKAIADAFREFVRVHQVLLNILIGKAGLFSIVPFIGVPVSAVLRQIEAVVDSIAFSLIAIVEGTANDIAAQQKNLDGTINISITTYDGLISVSKKRDLENPGSASFHALR	MRFSVLSTAVAALAACSDAVQAALTPAQMVSNIQVITQKSMALQGPAQQISIINGPLIVIGQGPFPALIVGFTDIVSTATTAITQMQGSEPVTAAADATAIFEAFREFVRVHQALLNILIGKAGLFNTIPFVGQPIAAVLRQVEGVVDTIAFSLIDLVESRAQDLQREANSLGMTITTAIDSYDGLSLSKAKRGLVR--SNSFRAVR	207	206	UVI-1 protein [Microdochium trichocladiopsis]<>UVI-1 protein [Microdochium trichocladiopsis]
NODE_3_length_900818_cov_60.12.g659.t1	XP_060413345.1	61.458	192	67	1	1	185	1	192	1.69e-70	224	ref|XP_060413345.1|	570	118	147	7	76.56	1	1	MQFSITKFAVTALGLSN-------VVAAALTPSEIVANINIITAKSQALQAPANSITLINGPLIIVGLGPFPPIIRGFADIVATVTSDITAMQGTTRVTAAAEVKAIADAFREFVRVHQVLLNILIGKAGLFSIVPFIGVPVSAVLRQIEAVVDSIAFSLIAIVEGTANDIAAQQKNLDGTINISITTYDGL	MQFSIFKLAVAALAVSSETVLGAVVKSRAVTPAQIVSNIQMITQKSQALQAPAQSITIINGPLIVIGQGPFPQIIAGFTDIVSTAATAIAQMQGTSPVGAGADSDAIFNAFREFVRVHQVLLNILIGKAGLFNTVPFIGQPVAAVLRQIENVVDTIAFALIDMVQSRSEDLQAEARNLDMTLENAINAYNGL	207	195	uncharacterized protein LY79DRAFT_659948 [Colletotrichum navitas]
NODE_3_length_900818_cov_60.12.g659.t1	KAK1589808.1	61.458	192	67	1	1	185	1	192	1.69e-70	224	gb|KAK1589808.1|	570	118	147	7	76.56	1	1	MQFSITKFAVTALGLSN-------VVAAALTPSEIVANINIITAKSQALQAPANSITLINGPLIIVGLGPFPPIIRGFADIVATVTSDITAMQGTTRVTAAAEVKAIADAFREFVRVHQVLLNILIGKAGLFSIVPFIGVPVSAVLRQIEAVVDSIAFSLIAIVEGTANDIAAQQKNLDGTINISITTYDGL	MQFSIFKLAVAALAVSSETVLGAVVKSRAVTPAQIVSNIQMITQKSQALQAPAQSITIINGPLIVIGQGPFPQIIAGFTDIVSTAATAIAQMQGTSPVGAGADSDAIFNAFREFVRVHQVLLNILIGKAGLFNTVPFIGQPVAAVLRQIENVVDTIAFALIDMVQSRSEDLQAEARNLDMTLENAINAYNGL	207	195	hypothetical protein LY79DRAFT_659948 [Colletotrichum navitas]
NODE_3_length_900818_cov_60.12.g659.t1	XP_051587296.1	61.14	193	74	1	4	195	3	195	1.71e-70	224	ref|XP_051587296.1|;gb|KAI5374593.1|;gb|OWY43813.1|	571	118	144	1	74.61	1	1	SITKFAVTALGLSNVVAAALTPSEIVANINIITAKSQALQAPANSITLINGPLIIVGLGPFPPIIRGFADIVATVTSDITAMQGTTRVTAAAEVKAIADAFREFVRVHQVLLNILIGKAGLFSIVPFIGVPVSAVLRQIEAVVDSIAFSLIAIVEGTANDIAAQQKNLDGTINISITTYDGLISVSK-KRDLE	SFRNFFTAAVALSVPIAAQITPAQVVSNIRMVTQKSQALQAPAQSITIINGPLIVIGQGPFPQIIAGFADIVSTATTAISQMQGMPPVPAGADSDAIFDAFREFVRVHQALLNILIGKAGLFNTVPFIGQPLAAVLRQIENVVDTIAFMLIDAVESRASDLQNQANSLDGTLTICINSYDGLSTKLKAKRSLR	207	205	uncharacterized protein J4E82_006647 [Alternaria postmessia]<>hypothetical protein J4E82_006647 [Alternaria postmessia]<>Uvi-1 [Alternaria alternata]
NODE_3_length_900818_cov_60.12.g659.t1	XP_051587296.1	61.14	193	74	1	4	195	3	195	1.71e-70	224	ref|XP_051587296.1|;gb|KAI5374593.1|;gb|OWY43813.1|	571	118	144	1	74.61	1	1	SITKFAVTALGLSNVVAAALTPSEIVANINIITAKSQALQAPANSITLINGPLIIVGLGPFPPIIRGFADIVATVTSDITAMQGTTRVTAAAEVKAIADAFREFVRVHQVLLNILIGKAGLFSIVPFIGVPVSAVLRQIEAVVDSIAFSLIAIVEGTANDIAAQQKNLDGTINISITTYDGLISVSK-KRDLE	SFRNFFTAAVALSVPIAAQITPAQVVSNIRMVTQKSQALQAPAQSITIINGPLIVIGQGPFPQIIAGFADIVSTATTAISQMQGMPPVPAGADSDAIFDAFREFVRVHQALLNILIGKAGLFNTVPFIGQPLAAVLRQIENVVDTIAFMLIDAVESRASDLQNQANSLDGTLTICINSYDGLSTKLKAKRSLR	207	205	uncharacterized protein J4E82_006647 [Alternaria postmessia]<>hypothetical protein J4E82_006647 [Alternaria postmessia]<>Uvi-1 [Alternaria alternata]
NODE_3_length_900818_cov_60.12.g659.t1	XP_036586534.1	61.29	186	71	1	1	185	1	186	2.15e-70	223	ref|XP_036586534.1|;gb|KAF6797091.1|	569	114	145	1	77.96	1	1	MQFSITKFAVTALGL-SNVVAAALTPSEIVANINIITAKSQALQAPANSITLINGPLIIVGLGPFPPIIRGFADIVATVTSDITAMQGTTRVTAAAEVKAIADAFREFVRVHQVLLNILIGKAGLFSIVPFIGVPVSAVLRQIEAVVDSIAFSLIAIVEGTANDIAAQQKNLDGTINISITTYDGL	MRFSILKLAVAALAVGTDFVQSAITPAEMETNIKMLTQKSQALQAPAQSISLINGPLIVVGLGPFPQIIAGFSDIIATVTVALAQMQGSAPVPAGAASTAIFNAFREFVRVHQVLLNILIGKAGLFNTVPIIGAPVAGILRQLEAIVDTVALSIIALVESRANDLRDEASKLSGTITIAINSYNGL	207	189	UVI-1 protein [Colletotrichum truncatum]<>UVI-1 protein [Colletotrichum truncatum]
NODE_3_length_900818_cov_60.12.g659.t1	XP_036586534.1	61.29	186	71	1	1	185	1	186	2.15e-70	223	ref|XP_036586534.1|;gb|KAF6797091.1|	569	114	145	1	77.96	1	1	MQFSITKFAVTALGL-SNVVAAALTPSEIVANINIITAKSQALQAPANSITLINGPLIIVGLGPFPPIIRGFADIVATVTSDITAMQGTTRVTAAAEVKAIADAFREFVRVHQVLLNILIGKAGLFSIVPFIGVPVSAVLRQIEAVVDSIAFSLIAIVEGTANDIAAQQKNLDGTINISITTYDGL	MRFSILKLAVAALAVGTDFVQSAITPAEMETNIKMLTQKSQALQAPAQSISLINGPLIVVGLGPFPQIIAGFSDIIATVTVALAQMQGSAPVPAGAASTAIFNAFREFVRVHQVLLNILIGKAGLFNTVPIIGAPVAGILRQLEAIVDTVALSIIALVESRANDLRDEASKLSGTITIAINSYNGL	207	189	UVI-1 protein [Colletotrichum truncatum]<>UVI-1 protein [Colletotrichum truncatum]
NODE_3_length_900818_cov_60.12.g659.t1	XP_029745380.1	57.488	207	85	3	1	206	1	205	4.23e-70	223	ref|XP_029745380.1|;gb|TLS22530.1|	569	119	153	3	73.91	1	1	MQFSITKFAVTALGL-SNVVAAALTPSEIVANINIITAKSQALQAPANSITLINGPLIIVGLGPFPPIIRGFADIVATVTSDITAMQGTTRVTAAAEVKAIADAFREFVRVHQVLLNILIGKAGLFSIVPFIGVPVSAVLRQIEAVVDSIAFSLIAIVEGTANDIAAQQKNLDGTINISITTYDGLISVSKKRDLENPGSASFHALR	MQFSFAKLAVAALAIGSNAVQAALTPAQMVSNIKMVTAKSQALQAPAQTISVINGPLIVIGQGPFPQIIAGFTDIISTVTTALAQMDGSAPVPAGADSDAIFEAFREFVRVHQALLNILIGKAGLFNTVPFIGQPVAQVLRSLEAVVDTIAFSIIDLVQSRSTDLTREANSLSTTLTTCINSYDGL-SVT-KRGLETRSAKFAAALR	207	206	uncharacterized protein PpBr36_09791 [Pyricularia pennisetigena]<>hypothetical protein PpBr36_09791 [Pyricularia pennisetigena]
NODE_3_length_900818_cov_60.12.g659.t1	XP_029745380.1	57.488	207	85	3	1	206	1	205	4.23e-70	223	ref|XP_029745380.1|;gb|TLS22530.1|	569	119	153	3	73.91	1	1	MQFSITKFAVTALGL-SNVVAAALTPSEIVANINIITAKSQALQAPANSITLINGPLIIVGLGPFPPIIRGFADIVATVTSDITAMQGTTRVTAAAEVKAIADAFREFVRVHQVLLNILIGKAGLFSIVPFIGVPVSAVLRQIEAVVDSIAFSLIAIVEGTANDIAAQQKNLDGTINISITTYDGLISVSKKRDLENPGSASFHALR	MQFSFAKLAVAALAIGSNAVQAALTPAQMVSNIKMVTAKSQALQAPAQTISVINGPLIVIGQGPFPQIIAGFTDIISTVTTALAQMDGSAPVPAGADSDAIFEAFREFVRVHQALLNILIGKAGLFNTVPFIGQPVAQVLRSLEAVVDTIAFSIIDLVQSRSTDLTREANSLSTTLTTCINSYDGL-SVT-KRGLETRSAKFAAALR	207	206	uncharacterized protein PpBr36_09791 [Pyricularia pennisetigena]<>hypothetical protein PpBr36_09791 [Pyricularia pennisetigena]
NODE_3_length_900818_cov_60.12.g659.t1	KAB2106879.1	60.622	193	75	1	4	195	3	195	9.4e-70	222	gb|KAB2106879.1|	566	117	143	1	74.09	1	1	SITKFAVTALGLSNVVAAALTPSEIVANINIITAKSQALQAPANSITLINGPLIIVGLGPFPPIIRGFADIVATVTSDITAMQGTTRVTAAAEVKAIADAFREFVRVHQVLLNILIGKAGLFSIVPFIGVPVSAVLRQIEAVVDSIAFSLIAIVEGTANDIAAQQKNLDGTINISITTYDGLISVSK-KRDLE	SFRNFFTAAVALSVPIAAQITPAQVVSNIRMVTQKSQALQAPAQSITIINGPLIVIGQGPFPQIIAGFTDIVSTATTAISQMQGMPPVPAGADSDAIFDAFREFVRVHQALLNILIGKAGLFNTVPFIGQPLAAVLRQIENVVDTIAFMLIDAVESRASDLQNQANSLDGTLTICINSYDGLSTKLKAKRSLR	207	205	hypothetical protein AG0111_0g5313 [Alternaria gaisen]
NODE_3_length_900818_cov_60.12.g659.t1	RYN80178.1	60.622	193	75	1	4	195	3	195	1.06e-69	222	gb|RYN80178.1|	566	117	144	1	74.61	1	1	SITKFAVTALGLSNVVAAALTPSEIVANINIITAKSQALQAPANSITLINGPLIIVGLGPFPPIIRGFADIVATVTSDITAMQGTTRVTAAAEVKAIADAFREFVRVHQVLLNILIGKAGLFSIVPFIGVPVSAVLRQIEAVVDSIAFSLIAIVEGTANDIAAQQKNLDGTINISITTYDGLISVSK-KRDLE	SFRNFFTAAVALSVPIAAQLSPAQVVSNIKMLTSKSQALQAPAQSITVINGPLIIIGQGPFPQIIAGFSDIVSTATTAIGQMQGMPPVPAGADSDAIYDAFREFVRVHQVLLNILIGKAGLFNTVPFIGQPLAAILRQIENVVDTIAFGLIDAVESRASDLQREANALDGTLTICINSYDGLSTKLKAKRSLR	207	205	hypothetical protein AA0117_g3146 [Alternaria alternata]
NODE_3_length_900818_cov_60.12.g659.t1	KAI4604066.1	64.865	185	65	0	1	185	1	185	1.1e-69	221	gb|KAI4604066.1|	564	120	139	0	75.14	1	1	MQFSITKFAVTALGLSNVVAAALTPSEIVANINIITAKSQALQAPANSITLINGPLIIVGLGPFPPIIRGFADIVATVTSDITAMQGTTRVTAAAEVKAIADAFREFVRVHQVLLNILIGKAGLFSIVPFIGVPVSAVLRQIEAVVDSIAFSLIAIVEGTANDIAAQQKNLDGTINISITTYDGL	MQFSIPKILIAALGLSNVINAALTPAQIVVNIRTITVKSQNLQVTAKSITVLDAVLFVVGGGQIPKVITGFGDIVATTTASITQMQGTPRVTAAADVKAIADAFRVFVQVHQALLNILIGKAGLFRAVPLIGQPVALVLSQIERVVDTIAYSLIDITEGTATDILDQTQSLDVTIINAMDAYDGL	207	185	hypothetical protein KJ359_000193 [Pestalotiopsis sp. 9143b]
NODE_3_length_900818_cov_60.12.g659.t1	XP_018381553.1	60.622	193	75	1	4	195	3	195	1.23e-69	222	ref|XP_018381553.1|;gb|OAG16132.1|	566	117	143	1	74.09	1	1	SITKFAVTALGLSNVVAAALTPSEIVANINIITAKSQALQAPANSITLINGPLIIVGLGPFPPIIRGFADIVATVTSDITAMQGTTRVTAAAEVKAIADAFREFVRVHQVLLNILIGKAGLFSIVPFIGVPVSAVLRQIEAVVDSIAFSLIAIVEGTANDIAAQQKNLDGTINISITTYDGLISVSK-KRDLE	SFRNFFTAAVALSVPIAAQITPAQVVSNIRMVTQKSQALQAPAQSITIINGPLIVIGQGPFPQIIAGFADIVSTATTAISQMQGMPPVPAGVDSDAIFDAFREFVRVHQALLNILIGKAGLFNTVPFIGQPLAAVLRQIENVVDTIAFMLIDAVESRASDLQNQANSLDGTLTICINSYDGLSTKLKAKRSLR	207	205	hypothetical protein CC77DRAFT_1024567 [Alternaria alternata]<>hypothetical protein CC77DRAFT_1024567 [Alternaria alternata]
NODE_3_length_900818_cov_60.12.g659.t1	XP_018381553.1	60.622	193	75	1	4	195	3	195	1.23e-69	222	ref|XP_018381553.1|;gb|OAG16132.1|	566	117	143	1	74.09	1	1	SITKFAVTALGLSNVVAAALTPSEIVANINIITAKSQALQAPANSITLINGPLIIVGLGPFPPIIRGFADIVATVTSDITAMQGTTRVTAAAEVKAIADAFREFVRVHQVLLNILIGKAGLFSIVPFIGVPVSAVLRQIEAVVDSIAFSLIAIVEGTANDIAAQQKNLDGTINISITTYDGLISVSK-KRDLE	SFRNFFTAAVALSVPIAAQITPAQVVSNIRMVTQKSQALQAPAQSITIINGPLIVIGQGPFPQIIAGFADIVSTATTAISQMQGMPPVPAGVDSDAIFDAFREFVRVHQALLNILIGKAGLFNTVPFIGQPLAAVLRQIENVVDTIAFMLIDAVESRASDLQNQANSLDGTLTICINSYDGLSTKLKAKRSLR	207	205	hypothetical protein CC77DRAFT_1024567 [Alternaria alternata]<>hypothetical protein CC77DRAFT_1024567 [Alternaria alternata]
NODE_3_length_900818_cov_60.12.g659.t1	KZL63279.1	61.29	186	71	1	1	185	1	186	8.18e-69	219	gb|KZL63279.1|;gb|OHW97346.1|	559	114	137	1	73.66	1	1	MQFSITKFAVTALG-LSNVVAAALTPSEIVANINIITAKSQALQAPANSITLINGPLIIVGLGPFPPIIRGFADIVATVTSDITAMQGTTRVTAAAEVKAIADAFREFVRVHQVLLNILIGKAGLFSIVPFIGVPVSAVLRQIEAVVDSIAFSLIAIVEGTANDIAAQQKNLDGTINISITTYDGL	MQFSTIKYAVAVLAAFSSSVLSQTTPEQVVQNIRTVTTKSQALQAPAQSITIINGPLIVVGLGPFPPIIAGFADIVSTATTAIAQMQGMPPVPAGRQSDLIFEAFREFVRVHQVLLNILIGKAGLFNTVPIIGQPVAAVLRQVEAIVDTIAFGLIDNVQSRANDLRDEANKLSGTLTLSIDAYDGV	207	188	uvi-1 protein [Colletotrichum incanum]<>hypothetical protein CSPAE12_03919 [Colletotrichum incanum]
NODE_3_length_900818_cov_60.12.g659.t1	XP_028508272.1	59.585	193	77	1	4	195	3	195	9.31e-69	220	ref|XP_028508272.1|;gb|RYN30622.1|;gb|RYO33473.1|;gb|RYO67180.1|	560	115	142	1	73.58	1	1	SITKFAVTALGLSNVVAAALTPSEIVANINIITAKSQALQAPANSITLINGPLIIVGLGPFPPIIRGFADIVATVTSDITAMQGTTRVTAAAEVKAIADAFREFVRVHQVLLNILIGKAGLFSIVPFIGVPVSAVLRQIEAVVDSIAFSLIAIVEGTANDIAAQQKNLDGTINISITTYDGLISVSK-KRDLE	SFRNFFTAAVALSVPIAAQITPAQVVSNIRTVTQKSQALQAPAQSITIMNGPLIVVGQGPFPQIIAGFTDIVSTATTAISQMQGMPPVPAGADSDAIFDAFREFVRVHQALLNILIGKAGLFTTVPFIGQPVAAVLRQVESVVDTIAFMLIDTVESRASDLQNQANSLDGTLTICINSYSGVSTKLKAKRSLR	207	205	hypothetical protein AA0111_g3990 [Alternaria arborescens]<>hypothetical protein AA0112_g6670 [Alternaria arborescens]<>hypothetical protein AA0111_g3990 [Alternaria arborescens]<>hypothetical protein AA0113_g4693 [Alternaria arborescens]
NODE_3_length_900818_cov_60.12.g659.t1	XP_028508272.1	59.585	193	77	1	4	195	3	195	9.31e-69	220	ref|XP_028508272.1|;gb|RYN30622.1|;gb|RYO33473.1|;gb|RYO67180.1|	560	115	142	1	73.58	1	1	SITKFAVTALGLSNVVAAALTPSEIVANINIITAKSQALQAPANSITLINGPLIIVGLGPFPPIIRGFADIVATVTSDITAMQGTTRVTAAAEVKAIADAFREFVRVHQVLLNILIGKAGLFSIVPFIGVPVSAVLRQIEAVVDSIAFSLIAIVEGTANDIAAQQKNLDGTINISITTYDGLISVSK-KRDLE	SFRNFFTAAVALSVPIAAQITPAQVVSNIRTVTQKSQALQAPAQSITIMNGPLIVVGQGPFPQIIAGFTDIVSTATTAISQMQGMPPVPAGADSDAIFDAFREFVRVHQALLNILIGKAGLFTTVPFIGQPVAAVLRQVESVVDTIAFMLIDTVESRASDLQNQANSLDGTLTICINSYSGVSTKLKAKRSLR	207	205	hypothetical protein AA0111_g3990 [Alternaria arborescens]<>hypothetical protein AA0112_g6670 [Alternaria arborescens]<>hypothetical protein AA0111_g3990 [Alternaria arborescens]<>hypothetical protein AA0113_g4693 [Alternaria arborescens]
NODE_3_length_900818_cov_60.12.g659.t1	KAI8210017.1	59.677	186	74	1	1	185	1	186	1.24e-68	219	gb|KAI8210017.1|;gb|KAI8241501.1|	557	111	140	1	75.27	1	1	MQFSITKFAVTALGL-SNVVAAALTPSEIVANINIITAKSQALQAPANSITLINGPLIIVGLGPFPPIIRGFADIVATVTSDITAMQGTTRVTAAAEVKAIADAFREFVRVHQVLLNILIGKAGLFSIVPFIGVPVSAVLRQIEAVVDSIAFSLIAIVEGTANDIAAQQKNLDGTINISITTYDGL	MQFSTLKFAIAALAICSNTVLGQTTPSQVVSNINMITQKSQALQAPAQSITAVNGPLIIVGQGPFPEIIRGFVDIVSTATTSLSQMQGMAPVPAGPDADAIADAFRGFVRVHQELLNILIGKAGLFKTIPFVGQPIAAVLRQIESVVDTLAFTLIDTVQSQASQIQFSGESLSRTVGTAINSYEGI	207	189	hypothetical protein K4K52_012842 [Colletotrichum sp. SAR 10_76]<>hypothetical protein K4K53_003907 [Colletotrichum sp. SAR 10_77]
NODE_3_length_900818_cov_60.12.g659.t1	KAI8239521.1	58.602	186	76	1	1	185	1	186	2.39e-68	218	gb|KAI8239521.1|;gb|KAI8281116.1|	556	109	141	1	75.81	1	1	MQFSITKFAVTALGL-SNVVAAALTPSEIVANINIITAKSQALQAPANSITLINGPLIIVGLGPFPPIIRGFADIVATVTSDITAMQGTTRVTAAAEVKAIADAFREFVRVHQVLLNILIGKAGLFSIVPFIGVPVSAVLRQIEAVVDSIAFSLIAIVEGTANDIAAQQKNLDGTINISITTYDGL	MHFSTLKFAIAALAICSNTVFGQTTPSQVVSNINMLTQKSQALQAPAESITIVNGPLIVAGQGPFPEIIRGFTDIVSTATTALSQMQGMAAISPGANSDAIIEAFRGFVRVHQALLEILIGKAGLFSTVPFIGQPIAAVLRQIEAIVDTLAFTLIDTLEGQASEIQSEADSLSATIGDAITSYQGV	207	189	hypothetical protein K4K55_001789 [Colletotrichum sp. SAR 10_96]<>hypothetical protein K4K56_011928 [Colletotrichum sp. SAR 10_98]
NODE_3_length_900818_cov_60.12.g659.t1	KZL69162.1	61.29	186	71	1	1	185	1	186	2.66e-68	218	gb|KZL69162.1|;dbj|GKT86138.1|	555	114	139	1	74.73	1	1	MQFSITKFAVTALGL-SNVVAAALTPSEIVANINIITAKSQALQAPANSITLINGPLIIVGLGPFPPIIRGFADIVATVTSDITAMQGTTRVTAAAEVKAIADAFREFVRVHQVLLNILIGKAGLFSIVPFIGVPVSAVLRQIEAVVDSIAFSLIAIVEGTANDIAAQQKNLDGTINISITTYDGL	MQFSTIKYAVAALAVYSSGVLSQITPAQVVDNIRAVTTKSQALQAPAQSINVLNGPLLVVGLGPFPPIIAGFADIVTTATAAIVQMQGMAPVPAGRQSDLIFEAFREFVRVHQVLLNILIGKAGLFNTVPIIGQPVAAILRQIEAVVDTIALGLINNVQSRANDLQDEAKKLSGSITLSIDAYDGL	207	188	UVI-1 protein [Colletotrichum tofieldiae]<>UVI-1 protein [Colletotrichum tofieldiae]
NODE_3_length_900818_cov_60.12.g659.t1	RII07598.1	59.585	193	77	1	4	195	3	195	4.64e-68	218	gb|RII07598.1|;gb|RYN33211.1|;gb|RYN65958.1|;gb|RYN84768.1|	555	115	140	1	72.54	1	1	SITKFAVTALGLSNVVAAALTPSEIVANINIITAKSQALQAPANSITLINGPLIIVGLGPFPPIIRGFADIVATVTSDITAMQGTTRVTAAAEVKAIADAFREFVRVHQVLLNILIGKAGLFSIVPFIGVPVSAVLRQIEAVVDSIAFSLIAIVEGTANDIAAQQKNLDGTINISITTYDGLI-SVSKKRDLE	SFRNFFTAAVALSVPVAAQLSPAQVVSNIRTLTQKSQALQAPAQSITIINGPLIVIGQGPFPQIITGFTDIVSTATTAIAQMQGMPPVPAGADSDAIFDAFREFVRVHQALLNILIGKAGLFQTVPFIGQPLAAVLRQIENVVDTIAFGLIDAVESRASDLQREANSLDGTLTICINSYEGLSGNLKAKRSLR	207	205	hypothetical protein CUC08_Gglean008568 [Alternaria sp. MG1]<>hypothetical protein AA0115_g3174 [Alternaria tenuissima]<>hypothetical protein AA0118_g3110 [Alternaria tenuissima]<>hypothetical protein AA0120_g9044 [Alternaria tenuissima]
NODE_3_length_900818_cov_60.12.g659.t1	KAH7369014.1	61.081	185	72	0	1	185	1	185	5.98e-68	217	gb|KAH7369014.1|	553	113	137	0	74.05	1	1	MQFSITKFAVTALGLSNVVAAALTPSEIVANINIITAKSQALQAPANSITLINGPLIIVGLGPFPPIIRGFADIVATVTSDITAMQGTTRVTAAAEVKAIADAFREFVRVHQVLLNILIGKAGLFSIVPFIGVPVSAVLRQIEAVVDSIAFSLIAIVEGTANDIAAQQKNLDGTINISITTYDGL	MRFSILNSVVAALAVCSSAVAQLTPQQAVDNIRSLTTKSQALQAPAQSITIINGPLVVVGLGPFPPLIAGFVDIVATATTAIAQMQGMAPVPAGAPSDAIFDAFREFVRVHQVLLNILIGKAGLFTVVPIIGQPVAAVLRQVEAIVDTIAFGLIDKVESRSQDLQNQAGSLGMTIDTAISSFDGL	207	188	UVI-1 protein [Plectosphaerella cucumerina]
NODE_3_length_900818_cov_60.12.g659.t1	XP_031879971.1	58.602	186	76	1	1	185	1	186	9.16e-68	217	ref|XP_031879971.1|;gb|KAF4490573.1|;gb|KAE9570423.1|;gb|KAF4413819.1|;gb|KAF4887088.1|;gb|KAF4903122.1|	552	109	140	1	75.27	1	1	MQFSITKFAVTALGL-SNVVAAALTPSEIVANINIITAKSQALQAPANSITLINGPLIIVGLGPFPPIIRGFADIVATVTSDITAMQGTTRVTAAAEVKAIADAFREFVRVHQVLLNILIGKAGLFSIVPFIGVPVSAVLRQIEAVVDSIAFSLIAIVEGTANDIAAQQKNLDGTINISITTYDGL	MHFSTLKFAIAALAICSNTVFGQTTPSQVVSNINMLTQKSQALQAPAESITIVNGPLIVAGQGPFPEIIRGFTDIVSTATTALSQMQGMAAIPPGANSDAIIEAFRGFVRVHQALLEILIGKAGLFSTVPFIGQPIAAVLRQIEAIVDTLAFTLIDTLEGQASEIQSEADSLSATIGGAITSYQGV	207	189	uncharacterized protein CGMCC3_g13474 [Colletotrichum fructicola]<>hypothetical protein CGGC5_v000057 [Colletotrichum fructicola Nara gc5]<>hypothetical protein CGMCC3_g13474 [Colletotrichum fructicola]<>hypothetical protein CFRS1_v012777 [Colletotrichum fructicola]<>hypothetical protein CGCFRS4_v010710 [Colletotrichum fructicola]<>hypothetical protein CGCF415_v009139 [Colletotrichum fructicola]
NODE_3_length_900818_cov_60.12.g659.t1	XP_031879971.1	58.602	186	76	1	1	185	1	186	9.16e-68	217	ref|XP_031879971.1|;gb|KAF4490573.1|;gb|KAE9570423.1|;gb|KAF4413819.1|;gb|KAF4887088.1|;gb|KAF4903122.1|	552	109	140	1	75.27	1	1	MQFSITKFAVTALGL-SNVVAAALTPSEIVANINIITAKSQALQAPANSITLINGPLIIVGLGPFPPIIRGFADIVATVTSDITAMQGTTRVTAAAEVKAIADAFREFVRVHQVLLNILIGKAGLFSIVPFIGVPVSAVLRQIEAVVDSIAFSLIAIVEGTANDIAAQQKNLDGTINISITTYDGL	MHFSTLKFAIAALAICSNTVFGQTTPSQVVSNINMLTQKSQALQAPAESITIVNGPLIVAGQGPFPEIIRGFTDIVSTATTALSQMQGMAAIPPGANSDAIIEAFRGFVRVHQALLEILIGKAGLFSTVPFIGQPIAAVLRQIEAIVDTLAFTLIDTLEGQASEIQSEADSLSATIGGAITSYQGV	207	189	uncharacterized protein CGMCC3_g13474 [Colletotrichum fructicola]<>hypothetical protein CGGC5_v000057 [Colletotrichum fructicola Nara gc5]<>hypothetical protein CGMCC3_g13474 [Colletotrichum fructicola]<>hypothetical protein CFRS1_v012777 [Colletotrichum fructicola]<>hypothetical protein CGCFRS4_v010710 [Colletotrichum fructicola]<>hypothetical protein CGCF415_v009139 [Colletotrichum fructicola]
NODE_3_length_900818_cov_60.12.g659.t1	KAF3042102.1	59.259	189	77	0	7	195	6	194	1.09e-67	217	gb|KAF3042102.1|	553	112	140	0	74.07	1	1	KFAVTALGLSNVVAAALTPSEIVANINIITAKSQALQAPANSITLINGPLIIVGLGPFPPIIRGFADIVATVTSDITAMQGTTRVTAAAEVKAIADAFREFVRVHQVLLNILIGKAGLFSIVPFIGVPVSAVLRQIEAVVDSIAFSLIAIVEGTANDIAAQQKNLDGTINISITTYDGLISVSKKRDLE	KIFASAMALAVPVIAQITPAQVVSNINMITQKSQALQAPAQSITIINGPLIIIGQGPFPQIITGFVDIVSTASTAIAQMQGMEPVPAGQPSDQIFDAFREFVRVHQALLNILIGKAGLFNTVPFIGQPVAAVLRQIENVVDTIAFSLIDAVQSRASDLQAQAQSLSGSLDVCIQKYEGLSLSRKTRSLK	207	204	hypothetical protein E8E12_002691 [Didymella heteroderae]
NODE_3_length_900818_cov_60.12.g659.t1	EQB49295.1	59.14	186	75	1	1	185	1	186	1.95e-67	216	gb|EQB49295.1|	550	110	139	1	74.73	1	1	MQFSITKFAVTALGL-SNVVAAALTPSEIVANINIITAKSQALQAPANSITLINGPLIIVGLGPFPPIIRGFADIVATVTSDITAMQGTTRVTAAAEVKAIADAFREFVRVHQVLLNILIGKAGLFSIVPFIGVPVSAVLRQIEAVVDSIAFSLIAIVEGTANDIAAQQKNLDGTINISITTYDGL	MQFSTLKFAIAALAICSNTVFGQTTPSQVVCNINILTQKSQALQAPAESITIVNGLLIVAGQGPFPEIIRRFTDIVSTATTALSQMQGMAAVPPGANADAIVEAFRDFVRVHQALLEILIGKAGLFSTVPFIGQPIAAVLRQIESIVDTLAFTLIDTVEGQASEIQSEADSLSATIRDAITSYQGV	207	189	hypothetical protein CGLO_11372 [Colletotrichum gloeosporioides Cg-14]
NODE_3_length_900818_cov_60.12.g659.t1	BAA96293.1	60.44	182	72	0	4	185	3	184	2.2e-67	216	dbj|BAA96293.1|;dbj|BAA96294.1|	549	110	138	0	75.82	1	1	SITKFAVTALGLSNVVAAALTPSEIVANINIITAKSQALQAPANSITLINGPLIIVGLGPFPPIIRGFADIVATVTSDITAMQGTTRVTAAAEVKAIADAFREFVRVHQVLLNILIGKAGLFSIVPFIGVPVSAVLRQIEAVVDSIAFSLIAIVEGTANDIAAQQKNLDGTINISITTYDGL	SIRNIFTAALALAAPISAAITPAQMVDNIKMVTAKSQALQAPAQSITIVNGPLIVIGQGPFPQIIAGFTDIVTTVTVAIAQMDGSQPVKAGAQADAIFDAFREFVRVHQALLNILIGKAGLFTTVPFIGQPVAAVLRQIESVVDTIAFAIIDLVQSRAADLQREANNLGGTLDICINSYQGL	207	184	UVI-1 [Bipolaris oryzae]<>UVI-1 [Bipolaris oryzae]
NODE_3_length_900818_cov_60.12.g659.t1	KAH7345969.1	57.895	190	79	1	11	200	14	202	2.87e-67	216	gb|KAH7345969.1|	550	110	145	1	76.32	1	1	TALGLSNVVAAALTPSEIVANINIITAKSQALQAPANSITLINGPLIIVGLGPFPPIIRGFADIVATVTSDITAMQGTTRVTAAAEVKAIADAFREFVRVHQVLLNILIGKAGLFSIVPFIGVPVSAVLRQIEAVVDSIAFSLIAIVEGTANDIAAQQKNLDGTINISITTYDGLISVSKKRDLENPGSA	SALALTAPIVAQISPAQVVQNINLLTQKSQALQAPAQSITIVNGPLIIVGLGPFPPLIAGFTDIVSTATTALAQMDGMPPVPSGAQSDAIFDAFREFVCVHQVLFNILIGKAGLFQTVPIIGQPVAAVLRQIEAIVDTVAFNLIENVQSRSSDLQAQAQSLSGTIEAAINSYDG-VSVSRREILRSLGFA	207	210	hypothetical protein BKA66DRAFT_602980 [Pyrenochaeta sp. MPI-SDFR-AT-0127]
NODE_3_length_900818_cov_60.12.g659.t1	KAJ4331154.1	59.259	189	77	0	7	195	6	194	3.7e-67	216	gb|KAJ4331154.1|	549	112	137	0	72.49	1	1	KFAVTALGLSNVVAAALTPSEIVANINIITAKSQALQAPANSITLINGPLIIVGLGPFPPIIRGFADIVATVTSDITAMQGTTRVTAAAEVKAIADAFREFVRVHQVLLNILIGKAGLFSIVPFIGVPVSAVLRQIEAVVDSIAFSLIAIVEGTANDIAAQQKNLDGTINISITTYDGLISVSKKRDLE	KIFTSAMAMAVPVVAQLTPAQVVSNINMITQKSQALQAPAQSITIINGPLIIIGQGPFPQIITGFVDIVSTATTAIAQMQGMAPVPAGQPSDDIFNAFREFVRVHQALLNILIGKAGLFQTVPFIGQPVAAVLRQIENVVDTIAFGLIDTVESRASDLQAQANSLSGSLDVCIQKYEGLSLSRKARSLK	207	204	hypothetical protein N0V87_009382 [Didymella glomerata]
NODE_3_length_900818_cov_60.12.g659.t1	XP_036502659.1	58.065	186	77	1	1	185	1	186	4.37e-67	215	ref|XP_036502659.1|;gb|KAF5516895.1|	547	108	139	1	74.73	1	1	MQFSITKFAVTALGL-SNVVAAALTPSEIVANINIITAKSQALQAPANSITLINGPLIIVGLGPFPPIIRGFADIVATVTSDITAMQGTTRVTAAAEVKAIADAFREFVRVHQVLLNILIGKAGLFSIVPFIGVPVSAVLRQIEAVVDSIAFSLIAIVEGTANDIAAQQKNLDGTINISITTYDGL	MHFSTLKFAIAVLAICSNTVFGQTTPSQVVSNINMLTQKSQALQAPAESITIVNGPLIVAGQGPFPEIIRGFTDIVSTATTALSQMQGMAAIPPGANSDAIIEAFRGFVRVHQALLEILIGKAGLFSTVPFIGQPIAAVLRQIEAIVDTLAFTLIDTLEGQASEIQSEADSLSATIGDAITSYQGV	207	189	uncharacterized protein CGCS363_v000055 [Colletotrichum siamense]<>hypothetical protein CGCS363_v000055 [Colletotrichum siamense]
NODE_3_length_900818_cov_60.12.g659.t1	XP_036502659.1	58.065	186	77	1	1	185	1	186	4.37e-67	215	ref|XP_036502659.1|;gb|KAF5516895.1|	547	108	139	1	74.73	1	1	MQFSITKFAVTALGL-SNVVAAALTPSEIVANINIITAKSQALQAPANSITLINGPLIIVGLGPFPPIIRGFADIVATVTSDITAMQGTTRVTAAAEVKAIADAFREFVRVHQVLLNILIGKAGLFSIVPFIGVPVSAVLRQIEAVVDSIAFSLIAIVEGTANDIAAQQKNLDGTINISITTYDGL	MHFSTLKFAIAVLAICSNTVFGQTTPSQVVSNINMLTQKSQALQAPAESITIVNGPLIVAGQGPFPEIIRGFTDIVSTATTALSQMQGMAAIPPGANSDAIIEAFRGFVRVHQALLEILIGKAGLFSTVPFIGQPIAAVLRQIEAIVDTLAFTLIDTLEGQASEIQSEADSLSATIGDAITSYQGV	207	189	uncharacterized protein CGCS363_v000055 [Colletotrichum siamense]<>hypothetical protein CGCS363_v000055 [Colletotrichum siamense]
NODE_3_length_900818_cov_60.12.g659.t1	KAH9866332.1	57.292	192	82	0	4	195	3	194	4.4e-67	216	gb|KAH9866332.1|	549	110	138	0	71.88	1	1	SITKFAVTALGLSNVVAAALTPSEIVANINIITAKSQALQAPANSITLINGPLIIVGLGPFPPIIRGFADIVATVTSDITAMQGTTRVTAAAEVKAIADAFREFVRVHQVLLNILIGKAGLFSIVPFIGVPVSAVLRQIEAVVDSIAFSLIAIVEGTANDIAAQQKNLDGTINISITTYDGLISVSKKRDLE	SFHKILTAALAMAAPIVAQSTPAQVVSNIQMITQKSQALQGPSQSISIINGPLILIGQGPFPQIIIGFTDIVTTATTAIAQMQGMPPVPAGAQSDAIFDAFREFVRVHQVLLNILIGKAGLFNTVPFIGQPVAAVLRQVESVVDTIAFALIDSVQSRATDLQGQASSLSGSLTTAIDSYDGLALSKKKRSLR	207	204	hypothetical protein J1614_008899 [Plenodomus biglobosus]
NODE_3_length_900818_cov_60.12.g659.t1	KAI8289985.1	58.065	186	77	1	1	185	1	186	5.68e-67	215	gb|KAI8289985.1|	547	108	139	1	74.73	1	1	MQFSITKFAVTALGL-SNVVAAALTPSEIVANINIITAKSQALQAPANSITLINGPLIIVGLGPFPPIIRGFADIVATVTSDITAMQGTTRVTAAAEVKAIADAFREFVRVHQVLLNILIGKAGLFSIVPFIGVPVSAVLRQIEAVVDSIAFSLIAIVEGTANDIAAQQKNLDGTINISITTYDGL	MHFSTLKFVIAALAICSNTVFGQTTPSQVVSNINMLTQKSQALQAPAESITIVNGPLIVAGQGPFPEIIRGFTDIVSTATTALSQMQGMAAIPPGANSDAIIEAFRGFVRVHQALLEILIGKAGLFSTVPFIGQPIAAVLRQIEAIVDTLAFTLIDTLEGQASEIQSEADSLSATIGGAITSYQGV	207	189	hypothetical protein K4K60_007232 [Colletotrichum sp. SAR11_57]
NODE_3_length_900818_cov_60.12.g659.t1	GKT57903.1	60.753	186	72	1	1	185	1	186	6.69e-67	214	dbj|GKT57903.1|;dbj|GKT77460.1|	546	113	138	1	74.19	1	1	MQFSITKFAVTALGL-SNVVAAALTPSEIVANINIITAKSQALQAPANSITLINGPLIIVGLGPFPPIIRGFADIVATVTSDITAMQGTTRVTAAAEVKAIADAFREFVRVHQVLLNILIGKAGLFSIVPFIGVPVSAVLRQIEAVVDSIAFSLIAIVEGTANDIAAQQKNLDGTINISITTYDGL	MQFSTIKYAVAALAVYSSGVLSQITPAKVVDNIRAVTTKSQALQAPAQSINVINGPLLVVGLGPFPPIIVGFADIVTTATAAIAEMQGMAPVPAGRQSDLIFEAFREFVRVHQVLLNILIGKAGLFNTVPIIGQPVAAILRQIEGVVDTIALGLINNVQSRADDLQDEAKKLSGSIALSIDAYDGL	207	188	UVI-1 protein [Colletotrichum tofieldiae]<>UVI-1 protein [Colletotrichum tofieldiae]
NODE_3_length_900818_cov_60.12.g659.t1	KAI8189847.1	59.14	186	75	1	1	185	1	186	6.84e-67	214	gb|KAI8189847.1|	546	110	142	1	76.34	1	1	MQFSITKFAVTALGL-SNVVAAALTPSEIVANINIITAKSQALQAPANSITLINGPLIIVGLGPFPPIIRGFADIVATVTSDITAMQGTTRVTAAAEVKAIADAFREFVRVHQVLLNILIGKAGLFSIVPFIGVPVSAVLRQIEAVVDSIAFSLIAIVEGTANDIAAQQKNLDGTINISITTYDGL	MQFSTLKFAIAALAICSNTVLGQTTPSQVVSNINMITQKSQALQAPAQSITAVNGPLIIVGQGPFPEIIRGFVDIVSTATTSLSQMQGMAPVPAGPDADAIADAFRDFVRVHQALLNILIGKAGLFKTIPFVGQPIAAVLRQIESIVDTLAFTLIDTVQSQASQIQSSGESLSRTVETAINSYEGI	207	189	hypothetical protein K4K51_003619 [Colletotrichum sp. SAR 10_75]
NODE_3_length_900818_cov_60.12.g659.t1	XP_007704458.1	63.218	174	64	0	12	185	11	184	7.3e-67	214	ref|XP_007704458.1|;gb|EMD59780.1|	546	110	135	0	77.59	1	1	ALGLSNVVAAALTPSEIVANINIITAKSQALQAPANSITLINGPLIIVGLGPFPPIIRGFADIVATVTSDITAMQGTTRVTAAAEVKAIADAFREFVRVHQVLLNILIGKAGLFSIVPFIGVPVSAVLRQIEAVVDSIAFSLIAIVEGTANDIAAQQKNLDGTINISITTYDGL	ALALAAPISAALTPAQIVDNIKMLTTKSQALQGPAQSITIINGPLIVIGQGPFPQIIAGFTDIVTTTTTAISQMQGTQPVKAGADADAIFDAFREFVRVHQVLLNILIGKAGLFTTIPFIGQPVAAVLRQVEGVVDTIAFGIIDLVESRAADLQREANNLGATLDICINSYDGL	207	187	uncharacterized protein COCSADRAFT_30546 [Bipolaris sorokiniana ND90Pr]<>hypothetical protein COCSADRAFT_30546 [Bipolaris sorokiniana ND90Pr]
NODE_3_length_900818_cov_60.12.g659.t1	XP_007704458.1	63.218	174	64	0	12	185	11	184	7.3e-67	214	ref|XP_007704458.1|;gb|EMD59780.1|	546	110	135	0	77.59	1	1	ALGLSNVVAAALTPSEIVANINIITAKSQALQAPANSITLINGPLIIVGLGPFPPIIRGFADIVATVTSDITAMQGTTRVTAAAEVKAIADAFREFVRVHQVLLNILIGKAGLFSIVPFIGVPVSAVLRQIEAVVDSIAFSLIAIVEGTANDIAAQQKNLDGTINISITTYDGL	ALALAAPISAALTPAQIVDNIKMLTTKSQALQGPAQSITIINGPLIVIGQGPFPQIIAGFTDIVTTTTTAISQMQGTQPVKAGADADAIFDAFREFVRVHQVLLNILIGKAGLFTTIPFIGQPVAAVLRQVEGVVDTIAFGIIDLVESRAADLQREANNLGATLDICINSYDGL	207	187	uncharacterized protein COCSADRAFT_30546 [Bipolaris sorokiniana ND90Pr]<>hypothetical protein COCSADRAFT_30546 [Bipolaris sorokiniana ND90Pr]
NODE_3_length_900818_cov_60.12.g659.t1	KAI8304474.1	57.527	186	78	1	1	185	1	186	8.69e-67	214	gb|KAI8304474.1|	545	107	138	1	74.19	1	1	MQFSITKFAVTALGL-SNVVAAALTPSEIVANINIITAKSQALQAPANSITLINGPLIIVGLGPFPPIIRGFADIVATVTSDITAMQGTTRVTAAAEVKAIADAFREFVRVHQVLLNILIGKAGLFSIVPFIGVPVSAVLRQIEAVVDSIAFSLIAIVEGTANDIAAQQKNLDGTINISITTYDGL	MHFSTLKFAIAALAICSNTVFGQTTPSQVVSNINMLTQKSQALQAPAESINIVNGPLIVAGQGPFPEIIRGFTDIVSTATTALSQMQGMAAIPPGANADAILEAFRGFVRVHQALLEILIGKAGLFSTVPFIGQPIAAALRQIEAIVDTLAFTLIDTLEGQASEIQSEADSLSATIRDAITSYQGV	207	189	hypothetical protein K4K61_006090 [Colletotrichum sp. SAR11_59]
NODE_3_length_900818_cov_60.12.g659.t1	KAJ0349941.1	57.527	186	78	1	1	185	1	186	9.38e-67	214	gb|KAJ0349941.1|	545	107	140	1	75.27	1	1	MQFSITKFAVTALGL-SNVVAAALTPSEIVANINIITAKSQALQAPANSITLINGPLIIVGLGPFPPIIRGFADIVATVTSDITAMQGTTRVTAAAEVKAIADAFREFVRVHQVLLNILIGKAGLFSIVPFIGVPVSAVLRQIEAVVDSIAFSLIAIVEGTANDIAAQQKNLDGTINISITTYDGL	MRFSTLKFAIAALAICSNTVFGQTTPSQVVSNINMLTQKSEALQAPAESITIVNGPLIVAGQGPFPEIIRGFTDIVSTATTALSQMQGMAAIPPGANSDAILEAFRGFVRVHQALLEILIGKAGLFSTVPFIGQPIAAALRQIEAIVDTLAFTLIDTLEGQASEIQSEADSLSATIGDAITSYQGV	207	189	hypothetical protein KNSL1_004323 [Colletotrichum chrysophilum]
NODE_3_length_900818_cov_60.12.g659.t1	XP_037184770.1	60.215	186	73	1	1	185	1	186	1.18e-66	214	ref|XP_037184770.1|;gb|KAF5527135.1|	544	112	140	1	75.27	1	1	MQFSITKFAVTALGL-SNVVAAALTPSEIVANINIITAKSQALQAPANSITLINGPLIIVGLGPFPPIIRGFADIVATVTSDITAMQGTTRVTAAAEVKAIADAFREFVRVHQVLLNILIGKAGLFSIVPFIGVPVSAVLRQIEAVVDSIAFSLIAIVEGTANDIAAQQKNLDGTINISITTYDGL	MQFSTLKFAVAALAICSNTVLGQTTPSQVVGNINMITQKSQALQAPAQSITVVNGPLIIVGQGPFPEIIRGFVDIVSTATTSLSQMQGMAPVPAGPDADAIADAFRGFVRVHQELLNILIGKAGLFETIPFVGQPIAAVLRQIEAIVDTLAFTLIDTVSSQASQIQSSGESLSRTVETAINSYEGI	207	189	uncharacterized protein CGCA056_v000052 [Colletotrichum aenigma]<>hypothetical protein CGCA056_v000052 [Colletotrichum aenigma]
NODE_3_length_900818_cov_60.12.g659.t1	XP_037184770.1	60.215	186	73	1	1	185	1	186	1.18e-66	214	ref|XP_037184770.1|;gb|KAF5527135.1|	544	112	140	1	75.27	1	1	MQFSITKFAVTALGL-SNVVAAALTPSEIVANINIITAKSQALQAPANSITLINGPLIIVGLGPFPPIIRGFADIVATVTSDITAMQGTTRVTAAAEVKAIADAFREFVRVHQVLLNILIGKAGLFSIVPFIGVPVSAVLRQIEAVVDSIAFSLIAIVEGTANDIAAQQKNLDGTINISITTYDGL	MQFSTLKFAVAALAICSNTVLGQTTPSQVVGNINMITQKSQALQAPAQSITVVNGPLIIVGQGPFPEIIRGFVDIVSTATTSLSQMQGMAPVPAGPDADAIADAFRGFVRVHQELLNILIGKAGLFETIPFVGQPIAAVLRQIEAIVDTLAFTLIDTVSSQASQIQSSGESLSRTVETAINSYEGI	207	189	uncharacterized protein CGCA056_v000052 [Colletotrichum aenigma]<>hypothetical protein CGCA056_v000052 [Colletotrichum aenigma]
NODE_3_length_900818_cov_60.12.g659.t1	XP_014077856.1	62.069	174	66	0	12	185	11	184	1.18e-66	214	ref|XP_014077856.1|;gb|EMD87060.1|;gb|KAH7559735.1|;gb|ENI03947.1|;gb|KAJ5021618.1|;gb|KAJ6192892.1|	544	108	135	0	77.59	1	1	ALGLSNVVAAALTPSEIVANINIITAKSQALQAPANSITLINGPLIIVGLGPFPPIIRGFADIVATVTSDITAMQGTTRVTAAAEVKAIADAFREFVRVHQVLLNILIGKAGLFSIVPFIGVPVSAVLRQIEAVVDSIAFSLIAIVEGTANDIAAQQKNLDGTINISITTYDGL	ALALAAPISAAITPAQMVDNIRMLTSKSQALQAPAQSITIINGPLIVIGQGPFPQIIAGFTDIISTTTAAITQMQGTQPIKAGAESDAIFDAFREFVRVHQVLLNILIGKAGLFETVPVIGEPVAAVLRQLENVVDTIAFGIIDVAESHAADLQDQTNSLIGTLDICINSYQGL	207	187	hypothetical protein COCC4DRAFT_140986 [Bipolaris maydis ATCC 48331]<>hypothetical protein COCHEDRAFT_1185473 [Bipolaris maydis C5]<>hypothetical protein BM1_03369 [Bipolaris maydis]<>hypothetical protein COCC4DRAFT_140986 [Bipolaris maydis ATCC 48331]<>hypothetical protein J3E73DRAFT_350449 [Bipolaris maydis]<>UVI-1 [Bipolaris maydis]
NODE_3_length_900818_cov_60.12.g659.t1	XP_014077856.1	62.069	174	66	0	12	185	11	184	1.18e-66	214	ref|XP_014077856.1|;gb|EMD87060.1|;gb|KAH7559735.1|;gb|ENI03947.1|;gb|KAJ5021618.1|;gb|KAJ6192892.1|	544	108	135	0	77.59	1	1	ALGLSNVVAAALTPSEIVANINIITAKSQALQAPANSITLINGPLIIVGLGPFPPIIRGFADIVATVTSDITAMQGTTRVTAAAEVKAIADAFREFVRVHQVLLNILIGKAGLFSIVPFIGVPVSAVLRQIEAVVDSIAFSLIAIVEGTANDIAAQQKNLDGTINISITTYDGL	ALALAAPISAAITPAQMVDNIRMLTSKSQALQAPAQSITIINGPLIVIGQGPFPQIIAGFTDIISTTTAAITQMQGTQPIKAGAESDAIFDAFREFVRVHQVLLNILIGKAGLFETVPVIGEPVAAVLRQLENVVDTIAFGIIDVAESHAADLQDQTNSLIGTLDICINSYQGL	207	187	hypothetical protein COCC4DRAFT_140986 [Bipolaris maydis ATCC 48331]<>hypothetical protein COCHEDRAFT_1185473 [Bipolaris maydis C5]<>hypothetical protein BM1_03369 [Bipolaris maydis]<>hypothetical protein COCC4DRAFT_140986 [Bipolaris maydis ATCC 48331]<>hypothetical protein J3E73DRAFT_350449 [Bipolaris maydis]<>UVI-1 [Bipolaris maydis]
NODE_3_length_900818_cov_60.12.g659.t1	KAJ4400327.1	58.73	189	78	0	7	195	6	194	1.86e-66	214	gb|KAJ4400327.1|	545	111	136	0	71.96	1	1	KFAVTALGLSNVVAAALTPSEIVANINIITAKSQALQAPANSITLINGPLIIVGLGPFPPIIRGFADIVATVTSDITAMQGTTRVTAAAEVKAIADAFREFVRVHQVLLNILIGKAGLFSIVPFIGVPVSAVLRQIEAVVDSIAFSLIAIVEGTANDIAAQQKNLDGTINISITTYDGLISVSKKRDLE	KILTSAMAMAVPVIAQLTPAQVVSNINMITQKSQALQAPAQSITIINGPLIIIGQGPFPQIIAGFTDIVSTATTAIAQMQGMAPVPAGQPSDDIFDAFREFVRVHQALLNILIGKAGLFQTVPFIGQPIAAVLRQIENVVDTIAFGLIDQVQSRASDLQSQANSLDGSLTICIEKYEGVGQSLKARSLR	207	204	hypothetical protein N0V91_008786 [Didymella pomorum]
NODE_3_length_900818_cov_60.12.g659.t1	KAG9197316.1	57.672	189	80	0	7	195	6	194	1.86e-66	214	gb|KAG9197316.1|	544	109	139	0	73.54	1	1	KFAVTALGLSNVVAAALTPSEIVANINIITAKSQALQAPANSITLINGPLIIVGLGPFPPIIRGFADIVATVTSDITAMQGTTRVTAAAEVKAIADAFREFVRVHQVLLNILIGKAGLFSIVPFIGVPVSAVLRQIEAVVDSIAFSLIAIVEGTANDIAAQQKNLDGTINISITTYDGLISVSKKRDLE	KLITSAVALAIPALAAVTPAQIVSNIELITQKSAALQAPAKTITLVNAPLLIVGQGPLPTVIRGFTDIVTTATNAISEMQGTSPVPAGADSDAIADAFRSFVRVHQDLLNILIGKAGLLNTVPFVGAPMAAVLRQVESVVDTIAFSLIDMVESRAKDLQADAQSLDGTLETCINAYSGVTNGITKRSLR	207	202	hypothetical protein G6514_001876 [Epicoccum nigrum]
NODE_3_length_900818_cov_60.12.g659.t1	KAJ3956296.1	59.14	186	75	1	1	185	1	186	1.97e-66	213	gb|KAJ3956296.1|	543	110	141	1	75.81	1	1	MQFSITKFAVTALGL-SNVVAAALTPSEIVANINIITAKSQALQAPANSITLINGPLIIVGLGPFPPIIRGFADIVATVTSDITAMQGTTRVTAAAEVKAIADAFREFVRVHQVLLNILIGKAGLFSIVPFIGVPVSAVLRQIEAVVDSIAFSLIAIVEGTANDIAAQQKNLDGTINISITTYDGL	MQFSTLKFAIAALAICSNAVLGQTTPSQVVSNINMITQKSQAFQAPAQSITAVNGPLIIVGQGPFPEIIRGFVDIVSTATTSLSQMQGMAPVPAGPDADAIADAFRDFVRVHQALLNILIGKAGLFKTIPFVGQPIAAVLRQIESVVDTLAFTLIDTVQSQASQIQSSGESLSRTVETAINSYEGI	207	189	hypothetical protein N0V92_007158 [Colletotrichum tropicale]
NODE_3_length_900818_cov_60.12.g659.t1	XP_038785547.1	56.995	193	82	1	4	195	3	195	2.01e-66	214	ref|XP_038785547.1|;gb|KAF7675265.1|;emb|CAI9626950.1|	544	110	140	1	72.54	1	1	SITKFAVTALGLSNVVAAALTPSEIVANINIITAKSQALQAPANSITLINGPLIIVGLGPFPPIIRGFADIVATVTSDITAMQGTTRVTAAAEVKAIADAFREFVRVHQVLLNILIGKAGLFSIVPFIGVPVSAVLRQIEAVVDSIAFSLIAIVEGTANDIAAQQKNLDGTINISITTYDGLIS-VSKKRDLE	SFRNFFTAAVALSVPIAAQISPAQVVSNLRMVTQKSQALQAPAQSITIVNGPLIVIGQGPFPQIIAGFTDIVSTATTAISQMQGMPPVPAGADSDAIFDAFREFVRVHQALLNILIGKAGLFQTVPIVGQPVAAVLRQIEAVVDTIAFMLIDTVQSRATDLQNQANSLDGTLTICINSYSGVTNDLKAKRSLR	207	205	uncharacterized protein GT037_007028 [Alternaria burnsii]<>hypothetical protein GT037_007028 [Alternaria burnsii]<>unnamed protein product [Alternaria burnsii]
NODE_3_length_900818_cov_60.12.g659.t1	XP_038785547.1	56.995	193	82	1	4	195	3	195	2.01e-66	214	ref|XP_038785547.1|;gb|KAF7675265.1|;emb|CAI9626950.1|	544	110	140	1	72.54	1	1	SITKFAVTALGLSNVVAAALTPSEIVANINIITAKSQALQAPANSITLINGPLIIVGLGPFPPIIRGFADIVATVTSDITAMQGTTRVTAAAEVKAIADAFREFVRVHQVLLNILIGKAGLFSIVPFIGVPVSAVLRQIEAVVDSIAFSLIAIVEGTANDIAAQQKNLDGTINISITTYDGLIS-VSKKRDLE	SFRNFFTAAVALSVPIAAQISPAQVVSNLRMVTQKSQALQAPAQSITIVNGPLIVIGQGPFPQIIAGFTDIVSTATTAISQMQGMPPVPAGADSDAIFDAFREFVRVHQALLNILIGKAGLFQTVPIVGQPVAAVLRQIEAVVDTIAFMLIDTVQSRATDLQNQANSLDGTLTICINSYSGVTNDLKAKRSLR	207	205	uncharacterized protein GT037_007028 [Alternaria burnsii]<>hypothetical protein GT037_007028 [Alternaria burnsii]<>unnamed protein product [Alternaria burnsii]
NODE_3_length_900818_cov_60.12.g659.t1	XP_014555455.1	58.791	182	75	0	4	185	3	184	2.3e-66	213	ref|XP_014555455.1|	542	107	138	0	75.82	1	1	SITKFAVTALGLSNVVAAALTPSEIVANINIITAKSQALQAPANSITLINGPLIIVGLGPFPPIIRGFADIVATVTSDITAMQGTTRVTAAAEVKAIADAFREFVRVHQVLLNILIGKAGLFSIVPFIGVPVSAVLRQIEAVVDSIAFSLIAIVEGTANDIAAQQKNLDGTINISITTYDGL	SIRNIFTAALALAAPISAAITPAQTVSNIKMLTSKSQALQAPAQSITIINGPLIVIGQGPFPQIIAGFTDIISTVTTSIAQMQGSEPVKAGPDSDAIFDAFREFVRVHQVLLNILIGKAGLFTTVPFIGQPVAAVLRQLESVVDTIAFMLIDTVQSRSADLIKEANNLGATLDVCINSYQGL	207	185	hypothetical protein COCVIDRAFT_102275 [Bipolaris victoriae FI3]
NODE_3_length_900818_cov_60.12.g659.t1	XP_014555455.1	58.791	182	75	0	4	185	3	184	2.3e-66	213	ref|XP_014555455.1|	542	107	138	0	75.82	1	1	SITKFAVTALGLSNVVAAALTPSEIVANINIITAKSQALQAPANSITLINGPLIIVGLGPFPPIIRGFADIVATVTSDITAMQGTTRVTAAAEVKAIADAFREFVRVHQVLLNILIGKAGLFSIVPFIGVPVSAVLRQIEAVVDSIAFSLIAIVEGTANDIAAQQKNLDGTINISITTYDGL	SIRNIFTAALALAAPISAAITPAQTVSNIKMLTSKSQALQAPAQSITIINGPLIVIGQGPFPQIIAGFTDIISTVTTSIAQMQGSEPVKAGPDSDAIFDAFREFVRVHQVLLNILIGKAGLFTTVPFIGQPVAAVLRQLESVVDTIAFMLIDTVQSRSADLIKEANNLGATLDVCINSYQGL	207	185	hypothetical protein COCVIDRAFT_102275 [Bipolaris victoriae FI3]
NODE_3_length_900818_cov_60.12.g659.t1	KAF4839660.1	58.602	186	76	1	1	185	1	186	2.35e-66	213	gb|KAF4839660.1|;gb|KAF4853964.1|	542	109	142	1	76.34	1	1	MQFSITKFAVTALGL-SNVVAAALTPSEIVANINIITAKSQALQAPANSITLINGPLIIVGLGPFPPIIRGFADIVATVTSDITAMQGTTRVTAAAEVKAIADAFREFVRVHQVLLNILIGKAGLFSIVPFIGVPVSAVLRQIEAVVDSIAFSLIAIVEGTANDIAAQQKNLDGTINISITTYDGL	MQFSTLKFAIAALAICSNTVLGQTTPSQVVSNINMITQKSQALQVPAQSITVVNGPLIIVGQGPFPEIIRGFVDIVSTATTSLSQMQGMAPVPAGPDADAIADAFRDFVRVHQALLNILIGKAGLFKTIPFVGQPIAAVLRQIESIVDTLAFTLIDTVQSQASQIQSSGESLSRTVETAINSYEGI	207	189	hypothetical protein CGCSCA4_v011090 [Colletotrichum siamense]<>hypothetical protein CGCSCA2_v009675 [Colletotrichum siamense]
NODE_3_length_900818_cov_60.12.g659.t1	KAF4876435.1	58.602	186	76	1	1	185	1	186	3.48e-66	213	gb|KAF4876435.1|	541	109	142	1	76.34	1	1	MQFSITKFAVTALGL-SNVVAAALTPSEIVANINIITAKSQALQAPANSITLINGPLIIVGLGPFPPIIRGFADIVATVTSDITAMQGTTRVTAAAEVKAIADAFREFVRVHQVLLNILIGKAGLFSIVPFIGVPVSAVLRQIEAVVDSIAFSLIAIVEGTANDIAAQQKNLDGTINISITTYDGL	MQLSTLKFAIAALAICSNTVLGQTTPSQVVSNINMITQKSQALQAPAQSITVVNGPLIIVGQGPFPEIIRGFVDIVSTATTSLSQMQGMAPVPAGPDADAIADAFRDFVRVHQALLNILIGKAGLFKTIPFVGQPIAAVLRQIESIVDTLAFTLIDTVQSQASQIQSSGESLSRTVETAINSYEGI	207	189	hypothetical protein CGCSCA1_v004492 [Colletotrichum siamense]
NODE_3_length_900818_cov_60.12.g659.t1	XP_049128697.1	58.602	186	76	1	1	185	1	186	4.28e-66	213	ref|XP_049128697.1|;dbj|GKT46347.1|	541	109	138	1	74.19	1	1	MQFSITKFAVTALGL-SNVVAAALTPSEIVANINIITAKSQALQAPANSITLINGPLIIVGLGPFPPIIRGFADIVATVTSDITAMQGTTRVTAAAEVKAIADAFREFVRVHQVLLNILIGKAGLFSIVPFIGVPVSAVLRQIEAVVDSIAFSLIAIVEGTANDIAAQQKNLDGTINISITTYDGL	MQFSTIKYAVAALAVYSSSVLSAATPAEVVQNIRTLTQKSQALQAPAQSINIVSGPLILIGQGPFPPIIAGFTDIVVTTTTAIASMQGMSPVPAGSPSDDIFNAFREFVRVHQVLLNILIGKAGLFQTVPFIGQPVAQVLRQVESVVDTVAFGLIDAVQSRADDLRGQASQLTMTISKAVDSYDGL	207	189	uncharacterized protein ColLi_06528 [Colletotrichum spaethianum]<>hypothetical protein ColSpa_06528 [Colletotrichum spaethianum]
NODE_3_length_900818_cov_60.12.g659.t1	XP_049128697.1	58.602	186	76	1	1	185	1	186	4.28e-66	213	ref|XP_049128697.1|;dbj|GKT46347.1|	541	109	138	1	74.19	1	1	MQFSITKFAVTALGL-SNVVAAALTPSEIVANINIITAKSQALQAPANSITLINGPLIIVGLGPFPPIIRGFADIVATVTSDITAMQGTTRVTAAAEVKAIADAFREFVRVHQVLLNILIGKAGLFSIVPFIGVPVSAVLRQIEAVVDSIAFSLIAIVEGTANDIAAQQKNLDGTINISITTYDGL	MQFSTIKYAVAALAVYSSSVLSAATPAEVVQNIRTLTQKSQALQAPAQSINIVSGPLILIGQGPFPPIIAGFTDIVVTTTTAIASMQGMSPVPAGSPSDDIFNAFREFVRVHQVLLNILIGKAGLFQTVPFIGQPVAQVLRQVESVVDTVAFGLIDAVQSRADDLRGQASQLTMTISKAVDSYDGL	207	189	uncharacterized protein ColLi_06528 [Colletotrichum spaethianum]<>hypothetical protein ColSpa_06528 [Colletotrichum spaethianum]
NODE_3_length_900818_cov_60.12.g659.t1	KAH9226323.1	57.292	192	75	2	1	185	1	192	4.88e-66	213	gb|KAH9226323.1|	541	110	141	7	73.44	1	1	MQFSITKFAVTALGL-SNVVAAALTPSEIVANINIITAKSQALQAPANSITLINGPLIIVGLGPFPPIIRGFADIVATVTSDIT------AMQGTTRVTAAAEVKAIADAFREFVRVHQVLLNILIGKAGLFSIVPFIGVPVSAVLRQIEAVVDSIAFSLIAIVEGTANDIAAQQKNLDGTINISITTYDGL	MQFSTLKFAIAALAICSNTVFGQTTPSQVVSNINMLTQKSQALRAPAESITIVNGPLIVAGQGPFPEIIRGFTDIISTATNWVTDVIALSQMQGMAAIPPGANADAILEAFRGFVRVHQTLLEILIGKAGLFSTVPFIGQPISAVLRQIESVVDTLAFTLIDTLEGQASEIQSEADSLSATIGDAITSYQGV	207	195	hypothetical protein K456DRAFT_1850657 [Colletotrichum gloeosporioides 23]
NODE_3_length_900818_cov_60.12.g659.t1	OLN93971.1	58.947	190	73	2	1	185	1	190	5.75e-66	212	gb|OLN93971.1|	540	112	138	5	72.63	1	1	MQFSITKFAVTALGLSN-VVAAALTPSEIVANINIITAKSQALQAPANSITLINGPLIIVGLGPFPPIIRGFADIVATVTSDITAMQGTTRVTAAAEVKAIADAFREFVRVHQVLLNILIGKAGLFSIVPFIGVPVSAVLRQIEAVVDSIAFSLIAIVEGTA----NDIAAQQKNLDGTINISITTYDGL	MQFSFLKVAVAALAVCNNAVLGALTPQQIVSNIQMLTSKSQALQAPAQSITILNGPLIIIGQGPFPQIIAGFTDIITTVTVAIAQMQGTPVITVEADATAIANTFREFVRVHQVLLNILIGKSGLFSTVPIIGQPVAAILRQLESVVDTIAFGLIDTIDGGAGTAKGDVTKDANSLSATIGTAIEKYEGI	207	194	hypothetical protein CCHL11_03473 [Colletotrichum chlorophyti]
NODE_3_length_900818_cov_60.12.g659.t1	KAI8216232.1	59.14	186	75	1	1	185	1	186	5.82e-66	212	gb|KAI8216232.1|	540	110	141	1	75.81	1	1	MQFSITKFAVTALGL-SNVVAAALTPSEIVANINIITAKSQALQAPANSITLINGPLIIVGLGPFPPIIRGFADIVATVTSDITAMQGTTRVTAAAEVKAIADAFREFVRVHQVLLNILIGKAGLFSIVPFIGVPVSAVLRQIEAVVDSIAFSLIAIVEGTANDIAAQQKNLDGTINISITTYDGL	MQFSTLKFAIAALAICSNTVLGQTTPSQVVSNINMITQKSQALQAPAQSITAVNGPLIIVGQGPFPEIIRGFVDIVSTATTSLSQMQGMAPVPAGPDADAIADAFRGFVRVHQELLNILIGKAGLFKTIPFVGQPIAAVLRQIESIVDTLAFTLIDTVQSQASQIQSSGESLSRTVETAINSYEGI	207	189	hypothetical protein K4K54_013207 [Colletotrichum sp. SAR 10_86]
NODE_3_length_900818_cov_60.12.g659.t1	KAH6675856.1	58.065	186	77	1	1	185	1	186	6e-66	212	gb|KAH6675856.1|	540	108	143	1	76.88	1	1	MQFSITKFAVTALGLSNVVA-AALTPSEIVANINIITAKSQALQAPANSITLINGPLIIVGLGPFPPIIRGFADIVATVTSDITAMQGTTRVTAAAEVKAIADAFREFVRVHQVLLNILIGKAGLFSIVPFIGVPVSAVLRQIEAVVDSIAFSLIAIVEGTANDIAAQQKNLDGTINISITTYDGL	MRFNLLTTAVTALTFFSAPSFAAVTPAQIVTNIQILTSKSQALQAPAQSINIINGPLIVIGQGPFPQIISGFADIVSTATVAISSMQGSADVPAGPPAQAIADAFREFVRVHQVLLNILIGKAGLFTTIPLVGAPVAAVLRQVEGVVDTIAFALIDMVQSQATELTNQHNSLSLTLDTTIKSYSGI	207	196	hypothetical protein B0J14DRAFT_626301 [Halenospora varia]
NODE_3_length_900818_cov_60.12.g659.t1	XP_038796423.1	59.794	194	76	2	4	197	3	194	6.95e-66	213	ref|XP_038796423.1|;gb|KZM21325.1|;gb|UPX18603.1|	541	116	142	2	73.2	1	1	SITKFAVTALGLSNVVAAALTPSEIVANINIITAKSQALQAPANSITLINGPLIIVGLGPFPPIIRGFADIVATVTSDITAMQGTTRVTAAAEVKAIADAFREFVRVHQVLLNILIGKAGLFSIVPFIGVPVSAVLRQIEAVVDSIAFSLIAIVEGTANDIAAQQKNLDGTINISITTYDGLISVSKKRDLENP	SFRKLFVSAAALAVPVSAFLTPAQIVSTINVITTKSQALQVPAQSITLLNAPLIVVGLGPLPQIIFGFTDIVVTATGAIAQLPGTPTVLPGAPSDAIFDAFREFVRVHQVLLNILIGKAGLFNAVPFIGAPVSAALRQIEKVVDAIAFGLINLVQSRASDLQAQATSLKVTIDVAVDSYDG-ISLA-KREMSRP	207	210	uncharacterized protein EKO05_007543 [Ascochyta rabiei]<>hypothetical protein ST47_g7528 [Ascochyta rabiei]<>hypothetical protein EKO05_0008897 [Ascochyta rabiei]
NODE_3_length_900818_cov_60.12.g659.t1	XP_038796423.1	59.794	194	76	2	4	197	3	194	6.95e-66	213	ref|XP_038796423.1|;gb|KZM21325.1|;gb|UPX18603.1|	541	116	142	2	73.2	1	1	SITKFAVTALGLSNVVAAALTPSEIVANINIITAKSQALQAPANSITLINGPLIIVGLGPFPPIIRGFADIVATVTSDITAMQGTTRVTAAAEVKAIADAFREFVRVHQVLLNILIGKAGLFSIVPFIGVPVSAVLRQIEAVVDSIAFSLIAIVEGTANDIAAQQKNLDGTINISITTYDGLISVSKKRDLENP	SFRKLFVSAAALAVPVSAFLTPAQIVSTINVITTKSQALQVPAQSITLLNAPLIVVGLGPLPQIIFGFTDIVVTATGAIAQLPGTPTVLPGAPSDAIFDAFREFVRVHQVLLNILIGKAGLFNAVPFIGAPVSAALRQIEKVVDAIAFGLINLVQSRASDLQAQATSLKVTIDVAVDSYDG-ISLA-KREMSRP	207	210	uncharacterized protein EKO05_007543 [Ascochyta rabiei]<>hypothetical protein ST47_g7528 [Ascochyta rabiei]<>hypothetical protein EKO05_0008897 [Ascochyta rabiei]
NODE_3_length_900818_cov_60.12.g659.t1	KAI8267231.1	59.14	186	75	1	1	185	1	186	8.62e-66	212	gb|KAI8267231.1|	539	110	141	1	75.81	1	1	MQFSITKFAVTALGL-SNVVAAALTPSEIVANINIITAKSQALQAPANSITLINGPLIIVGLGPFPPIIRGFADIVATVTSDITAMQGTTRVTAAAEVKAIADAFREFVRVHQVLLNILIGKAGLFSIVPFIGVPVSAVLRQIEAVVDSIAFSLIAIVEGTANDIAAQQKNLDGTINISITTYDGL	MQFSTLKFAIAALAICSNTVLGQTTPSQVVSNINMITQKSQALQAPAQSITAVNGPLIIVGQGPFPEIIRGFVDIVSTATTSLSQMQGMAPVPAGPDADAIADAFRGFVRVHQELLNILIGKAGLFKTIPFVGQPIAAVLRQIESIVDTLAFTLIDTVQSQASQIQSSGESLSRTVGTAINSYEGI	207	189	hypothetical protein K4K58_008327 [Colletotrichum sp. SAR11_239]
NODE_3_length_900818_cov_60.12.g659.t1	QDQ70830.1	57.527	186	78	1	1	185	1	186	9.41e-66	211	gb|QDQ70830.1|	538	107	137	1	73.66	1	1	MQFSITKFAVTALGLS-NVVAAALTPSEIVANINIITAKSQALQAPANSITLINGPLIIVGLGPFPPIIRGFADIVATVTSDITAMQGTTRVTAAAEVKAIADAFREFVRVHQVLLNILIGKAGLFSIVPFIGVPVSAVLRQIEAVVDSIAFSLIAIVEGTANDIAAQQKNLDGTINISITTYDGL	MQFSVFNLAIAALAVCGDVVHAAITPAQTADNIKMLTEKSQALQAPAQSITIINGPLIVVGQGPFPTIINGFAEIITIATTSNAQMQGSSNVPAGADADLIFDAFREFVRVHQVLLNILIGKAGLFTTVPIIGQPIATVLRQLEAIVDTIAFQLIDTVQGRSKDLTTQANSLSMTLTTAINSYDGL	207	188	UVI-1 [Zoysia japonica]
NODE_3_length_900818_cov_60.12.g659.t1	PQE06983.1	59.677	186	72	2	1	185	1	184	1.05e-65	211	gb|PQE06983.1|	538	111	141	3	75.81	1	1	MQFSITKFAVTALGL-SNVVAAALTPSEIVANINIITAKSQALQAPANSITLINGPLIIVGLGPFPPIIRGFADIVATVTSDITAMQGTTRVTAAAEVKAIADAFREFVRVHQVLLNILIGKAGLFSIVPFIGVPVSAVLRQIEAVVDSIAFSLIAIVEGTANDIAAQQKNLDGTINISITTYDGL	MHF--TKIFASAVALCASVSSAALTPAEITHNIQILTQKSQALQSPAQTISVINGPLILIGQGPFPTIIAGFTDLVSTALTDIEAMQDTAQITGAADSTAIANAFREFVRVHQVLLNILIGKAGLFQTVPFIGQPIAAVLRQVENVVDTIAFGLIDDVQKESASLNENALSLKGTITIAINSYDGL	207	187	UVI-1 protein [Rutstroemia sp. NJR-2017a BBW]
NODE_3_length_900818_cov_60.12.g659.t1	EPS45967.1	59.884	172	69	0	21	192	21	192	1.09e-65	212	gb|EPS45967.1|	539	103	135	0	78.49	1	1	AALTPSEIVANINIITAKSQALQAPANSITLINGPLIIVGLGPFPPIIRGFADIVATVTSDITAMQGTTRVTAAAEVKAIADAFREFVRVHQVLLNILIGKAGLFSIVPFIGVPVSAVLRQIEAVVDSIAFSLIAIVEGTANDIAAQQKNLDGTINISITTYDGLISVSKKR	AAVTPTQVVSNIKILTSKSKALQGPAQSISLINGPLIVIGLGPFPPIIAGFTEIITLVTADIAAMSGTAPITGAVDAKNIADAFREFVQVHQKMLNILIGKAGLFNTVPIIGEPVAGVLRSLEKIVDTIAFGLIDLVESQAVQMTMDKESLGGTITLAIDSYDGLNLKSKQR	207	201	hypothetical protein H072_24 [Dactylellina haptotyla CBS 200.50]
NODE_3_length_900818_cov_60.12.g659.t1	XP_008098478.1	55.914	186	81	1	1	185	1	186	1.13e-65	211	ref|XP_008098478.1|;gb|EFQ34458.1|;gb|WDK08835.1|	538	104	143	1	76.88	1	1	MQFSITKFAVTALGLSNV-VAAALTPSEIVANINIITAKSQALQAPANSITLINGPLIIVGLGPFPPIIRGFADIVATVTSDITAMQGTTRVTAAAEVKAIADAFREFVRVHQVLLNILIGKAGLFSIVPFIGVPVSAVLRQIEAVVDSIAFSLIAIVEGTANDIAAQQKNLDGTINISITTYDGL	MQFTMLKYAVVALATHGSGVLSQLTPANVVTNLNTLTAKSRALQAPAKDITLVNGPLILIGQGPFPAIIQGFTDIVSTTTNAITSMQGMAPVSAGADSDSIFNAFRDFVRVHQALLNILIGKAGLLNTVPFAGQPIAAVLRQVEAVVDTVAFTLIDMVQSRAADLTAEANSLDQSLDTAIKSYQGV	207	191	uncharacterized protein GLRG_09602 [Colletotrichum graminicola M1.001]<>hypothetical protein GLRG_09602 [Colletotrichum graminicola M1.001]<>hypothetical protein CGRA01v4_00113 [Colletotrichum graminicola]
NODE_3_length_900818_cov_60.12.g659.t1	XP_008098478.1	55.914	186	81	1	1	185	1	186	1.13e-65	211	ref|XP_008098478.1|;gb|EFQ34458.1|;gb|WDK08835.1|	538	104	143	1	76.88	1	1	MQFSITKFAVTALGLSNV-VAAALTPSEIVANINIITAKSQALQAPANSITLINGPLIIVGLGPFPPIIRGFADIVATVTSDITAMQGTTRVTAAAEVKAIADAFREFVRVHQVLLNILIGKAGLFSIVPFIGVPVSAVLRQIEAVVDSIAFSLIAIVEGTANDIAAQQKNLDGTINISITTYDGL	MQFTMLKYAVVALATHGSGVLSQLTPANVVTNLNTLTAKSRALQAPAKDITLVNGPLILIGQGPFPAIIQGFTDIVSTTTNAITSMQGMAPVSAGADSDSIFNAFRDFVRVHQALLNILIGKAGLLNTVPFAGQPIAAVLRQVEAVVDTVAFTLIDMVQSRAADLTAEANSLDQSLDTAIKSYQGV	207	191	uncharacterized protein GLRG_09602 [Colletotrichum graminicola M1.001]<>hypothetical protein GLRG_09602 [Colletotrichum graminicola M1.001]<>hypothetical protein CGRA01v4_00113 [Colletotrichum graminicola]
NODE_3_length_900818_cov_60.12.g659.t1	KAF2998488.1	59.459	185	74	1	7	191	6	189	1.23e-65	212	gb|KAF2998488.1|	539	110	137	1	74.05	1	1	KFAVTALGLSNVVAAALTPSEIVANINIITAKSQALQAPANSITLINGPLIIVGLGPFPPIIRGFADIVATVTSDITAMQGTTRVTAAAEVKAIADAFREFVRVHQVLLNILIGKAGLFSIVPFIGVPVSAVLRQIEAVVDSIAFSLIAIVEGTANDIAAQQKNLDGTINISITTYDGLISVSKK	KIFASAMALAVPALAQLTPAQVVSNINMITQKSQALQAPAQSITIVNGPLIVIGQGPFPQIIAGFTDIVSTATTAISQMQGMDPVPAGQPSDAIFDAFREFVRVHQALLNILIGKAGLFNTVPIVGQPVAAVLRQIENVVDTIAFGLIDQVESRAADLQAQAQTLDGTLQVCIDSYSG-INLQKR	207	202	hypothetical protein E8E13_003103 [Curvularia kusanoi]
NODE_3_length_900818_cov_60.12.g659.t1	KAI8309466.1	57.527	186	78	1	1	185	1	186	1.24e-65	211	gb|KAI8309466.1|	538	107	136	1	73.12	1	1	MQFSITKFAVTALGL-SNVVAAALTPSEIVANINIITAKSQALQAPANSITLINGPLIIVGLGPFPPIIRGFADIVATVTSDITAMQGTTRVTAAAEVKAIADAFREFVRVHQVLLNILIGKAGLFSIVPFIGVPVSAVLRQIEAVVDSIAFSLIAIVEGTANDIAAQQKNLDGTINISITTYDGL	MHFSTLKFAIAALAICSNTVFGQTTPSQVVSNVNMLTQKSQALRAPAESITIVNGPLIVAGQGPFPEIIRGFTDIVSTATTALSQMQGMAAVPPGTNADAILDAFRGFVRVHQALLETLIGKAGLFSTVPFIGQPIAAVLRQIESVVDTLAFTLIDTVQGQASEIQSDADSLSATIGDAITGYQGV	207	189	hypothetical protein K4K59_009188 [Colletotrichum sp. SAR11_240]
NODE_3_length_900818_cov_60.12.g659.t1	KAF4810228.1	58.602	186	76	1	1	185	1	186	1.5e-65	211	gb|KAF4810228.1|	537	109	142	1	76.34	1	1	MQFSITKFAVTALGL-SNVVAAALTPSEIVANINIITAKSQALQAPANSITLINGPLIIVGLGPFPPIIRGFADIVATVTSDITAMQGTTRVTAAAEVKAIADAFREFVRVHQVLLNILIGKAGLFSIVPFIGVPVSAVLRQIEAVVDSIAFSLIAIVEGTANDIAAQQKNLDGTINISITTYDGL	MQFSTLKFAIAALAVCSNTVLGQTTPSQVVSNINMITQKSQALQAPAQSITVVNGPLIIVGQGPFPEIIRGFVDIVSTATTSLSQMQGMAPVPAGPDADAIADAFRGFVRVHQALLDILIGKAGLFKTIPFVGQPIAAVLRQIESIVDTLAFTLIDTVQSQASQIQSSGESLSRTVGTAINSYEGI	207	189	hypothetical protein CGCSCA5_v010742 [Colletotrichum siamense]
NODE_3_length_900818_cov_60.12.g659.t1	XP_049200568.1	56.771	192	83	0	4	195	3	194	1.56e-65	211	ref|XP_049200568.1|;gb|KAI4648077.1|	538	109	133	0	69.27	1	1	SITKFAVTALGLSNVVAAALTPSEIVANINIITAKSQALQAPANSITLINGPLIIVGLGPFPPIIRGFADIVATVTSDITAMQGTTRVTAAAEVKAIADAFREFVRVHQVLLNILIGKAGLFSIVPFIGVPVSAVLRQIEAVVDSIAFSLIAIVEGTANDIAAQQKNLDGTINISITTYDGLISVSKKRDLE	SFRNFFTAALAFSVPISAAITPAEVVTNIKSITQKSQALQSPAQSISVVNGPLVLIGQGPFPKIILGFSDIVTTATTAIAQMQGMPREPAGASTDAVFEAFREFVRVHQALLNILIGKAGLFQTVPFIGQPVSAVLRQIEQVVDTIAFMLIDTFEARAADLQKEAMSLTGTLDICIAKYQGITDGITKRNLR	207	203	uncharacterized protein J4E93_004488 [Alternaria ventricosa]<>hypothetical protein J4E93_004488 [Alternaria ventricosa]
NODE_3_length_900818_cov_60.12.g659.t1	XP_049200568.1	56.771	192	83	0	4	195	3	194	1.56e-65	211	ref|XP_049200568.1|;gb|KAI4648077.1|	538	109	133	0	69.27	1	1	SITKFAVTALGLSNVVAAALTPSEIVANINIITAKSQALQAPANSITLINGPLIIVGLGPFPPIIRGFADIVATVTSDITAMQGTTRVTAAAEVKAIADAFREFVRVHQVLLNILIGKAGLFSIVPFIGVPVSAVLRQIEAVVDSIAFSLIAIVEGTANDIAAQQKNLDGTINISITTYDGLISVSKKRDLE	SFRNFFTAALAFSVPISAAITPAEVVTNIKSITQKSQALQSPAQSISVVNGPLVLIGQGPFPKIILGFSDIVTTATTAIAQMQGMPREPAGASTDAVFEAFREFVRVHQALLNILIGKAGLFQTVPFIGQPVSAVLRQIEQVVDTIAFMLIDTFEARAADLQKEAMSLTGTLDICIAKYQGITDGITKRNLR	207	203	uncharacterized protein J4E93_004488 [Alternaria ventricosa]<>hypothetical protein J4E93_004488 [Alternaria ventricosa]
NODE_3_length_900818_cov_60.12.g659.t1	XP_007685652.1	58.791	182	75	0	4	185	3	184	1.72e-65	211	ref|XP_007685652.1|;gb|EUC47811.1|	536	107	137	0	75.27	1	1	SITKFAVTALGLSNVVAAALTPSEIVANINIITAKSQALQAPANSITLINGPLIIVGLGPFPPIIRGFADIVATVTSDITAMQGTTRVTAAAEVKAIADAFREFVRVHQVLLNILIGKAGLFSIVPFIGVPVSAVLRQIEAVVDSIAFSLIAIVEGTANDIAAQQKNLDGTINISITTYDGL	SIRNIFTAALALAAPISAAITPAQMVDNIKMVTAKSQALQAPAQSITIVNGPLIVIGQGPFPQIIAGFTDIVTTVTVAIAQMDGSQPVKAGAQADAIFDAFREFVRVHQALLNILIGKAGLFTTVPFIGQPVAAVLRQIESVVDTIAFAIIDLVQSRAADLQREANSLGATLDVCINSYQGL	207	184	hypothetical protein COCMIDRAFT_3288 [Bipolaris oryzae ATCC 44560]<>hypothetical protein COCMIDRAFT_3288 [Bipolaris oryzae ATCC 44560]
NODE_3_length_900818_cov_60.12.g659.t1	XP_007685652.1	58.791	182	75	0	4	185	3	184	1.72e-65	211	ref|XP_007685652.1|;gb|EUC47811.1|	536	107	137	0	75.27	1	1	SITKFAVTALGLSNVVAAALTPSEIVANINIITAKSQALQAPANSITLINGPLIIVGLGPFPPIIRGFADIVATVTSDITAMQGTTRVTAAAEVKAIADAFREFVRVHQVLLNILIGKAGLFSIVPFIGVPVSAVLRQIEAVVDSIAFSLIAIVEGTANDIAAQQKNLDGTINISITTYDGL	SIRNIFTAALALAAPISAAITPAQMVDNIKMVTAKSQALQAPAQSITIVNGPLIVIGQGPFPQIIAGFTDIVTTVTVAIAQMDGSQPVKAGAQADAIFDAFREFVRVHQALLNILIGKAGLFTTVPFIGQPVAAVLRQIESVVDTIAFAIIDLVQSRAADLQREANSLGATLDVCINSYQGL	207	184	hypothetical protein COCMIDRAFT_3288 [Bipolaris oryzae ATCC 44560]<>hypothetical protein COCMIDRAFT_3288 [Bipolaris oryzae ATCC 44560]
NODE_3_length_900818_cov_60.12.g659.t1	KAI8154053.1	58.602	186	76	1	1	185	1	186	2.07e-65	211	gb|KAI8154053.1|;gb|KAI8164429.1|;gb|KAI8171332.1|	536	109	141	1	75.81	1	1	MQFSITKFAVTALGL-SNVVAAALTPSEIVANINIITAKSQALQAPANSITLINGPLIIVGLGPFPPIIRGFADIVATVTSDITAMQGTTRVTAAAEVKAIADAFREFVRVHQVLLNILIGKAGLFSIVPFIGVPVSAVLRQIEAVVDSIAFSLIAIVEGTANDIAAQQKNLDGTINISITTYDGL	MQFSTLKFAIAALAICSNTVLGQTTASQVVSNINMITQKSQALQAPAQSITAVNGPLIIVGQGPFPEIIRGFVDIVSTATTSLSQMQGMAPVPAGPDADAIADAFRDFVRVHQALLNILIGKAGLFKTIPFVGQPIAAVLRQIESIVDTLAFTLIDTVQSQASQIQSSGESLSRTVETAINSYEGI	207	189	hypothetical protein K4K50_007756 [Colletotrichum sp. SAR 10_71]<>hypothetical protein KHU50_007249 [Colletotrichum sp. SAR 10_65]<>hypothetical protein K4K49_004297 [Colletotrichum sp. SAR 10_70]
NODE_3_length_900818_cov_60.12.g659.t1	KAF3046211.1	58.201	189	79	0	7	195	6	194	2.29e-65	211	gb|KAF3046211.1|	537	110	136	0	71.96	1	1	KFAVTALGLSNVVAAALTPSEIVANINIITAKSQALQAPANSITLINGPLIIVGLGPFPPIIRGFADIVATVTSDITAMQGTTRVTAAAEVKAIADAFREFVRVHQVLLNILIGKAGLFSIVPFIGVPVSAVLRQIEAVVDSIAFSLIAIVEGTANDIAAQQKNLDGTINISITTYDGLISVSKKRDLE	KIFTSAMAMAVPVIAQLTPAQVVSNINMITQKSEALQAPAQNITIINGPLIIVGQGPFPQIIAGFVDIVSTATTAIAQMQGMAPVPAGQPSDDIFDAFREFVRVHQALLNILIGKAGLFQTVPFIGQPVAAVIRQIENVVDTIAFGLIDAVESRTSDLQAQANSLSGSLDVCIQKYEGLSLSRKARSLK	207	204	hypothetical protein E8E11_009286 [Didymella keratinophila]
NODE_3_length_900818_cov_60.12.g659.t1	KAH6685307.1	58.378	185	77	0	1	185	1	185	2.78e-65	210	gb|KAH6685307.1|	535	108	135	0	72.97	1	1	MQFSITKFAVTALGLSNVVAAALTPSEIVANINIITAKSQALQAPANSITLINGPLIIVGLGPFPPIIRGFADIVATVTSDITAMQGTTRVTAAAEVKAIADAFREFVRVHQVLLNILIGKAGLFSIVPFIGVPVSAVLRQIEAVVDSIAFSLIAIVEGTANDIAAQQKNLDGTINISITTYDGL	MRFSILNSAVAALAVCSTALGQMTPSQVVDNIKSLTTKSQALQAPAQSISIINGPLIVVGLGPFPPLILGFTDIVTTATTAIAQMQSMPPVAAGAPSDLIFDAFREFVRVHQVLLNILIGKAGLFTVVPLIGAPVAAVLRQIESIVDTVAFKLIDNVQSRADDLRREAGSLGSTITIAIDQFEGL	207	187	UVI-1 protein [Plectosphaerella plurivora]
NODE_3_length_900818_cov_60.12.g659.t1	KAG7104102.1	58.602	186	76	1	1	185	1	186	3.45e-65	210	gb|KAG7104102.1|;gb|KAG7131011.1|;emb|CRK29921.1|;emb|CRK32213.1|	535	109	137	1	73.66	1	1	MQFSITKFAVTALGLSNVVA-AALTPSEIVANINIITAKSQALQAPANSITLINGPLIIVGLGPFPPIIRGFADIVATVTSDITAMQGTTRVTAAAEVKAIADAFREFVRVHQVLLNILIGKAGLFSIVPFIGVPVSAVLRQIEAVVDSIAFSLIAIVEGTANDIAAQQKNLDGTINISITTYDGL	MRFSLLKSVVAALAVCSQTALGQITPAQVVDNIKTLTTKSQALQAPAQSISIINGPLIVVGLGPFPTLITGFTDIVSTATVAISQMQGMADVPAGPPSDAIFEAFREFVRVHQVLLNILIGRAGLFNTVPIIGQPVAAVLRSIEKVVDTVAFMLIDAVESRAEDLQSQSQSLKGTITVAIGSYDGL	207	188	hypothetical protein HYQ44_015414 [Verticillium longisporum]<>hypothetical protein HYQ45_010310 [Verticillium longisporum]<>hypothetical protein BN1708_005060 [Verticillium longisporum]<>hypothetical protein BN1723_003870 [Verticillium longisporum]
NODE_3_length_900818_cov_60.12.g659.t1	XP_033458925.1	64.848	165	57	1	27	191	25	188	3.74e-65	211	ref|XP_033458925.1|;gb|KAF1821889.1|	536	107	129	1	78.18	1	1	EIVANINIITAKSQALQAPANSITLINGPLIIVGLGPFPPIIRGFADIVATVTSDITAMQGTTRVTAAAEVKAIADAFREFVRVHQVLLNILIGKAGLFSIVPFIGVPVSAVLRQIEAVVDSIAFSLIAIVEGTANDIAAQQKNLDGTINISITTYDGLISVSKK	QVVSNIKMLTQKSQALQAPAQSITIINGPLIIIGQGPFPQLIAGFTDIISTATTSIAQMQGDAPVTKAADATAIYDAFREFVRVHQVLLNILIGKAGLFQTVPFIGQPIAAVLRQVEGVVDTIAFSLIDGVESRAADLQGQANSLHQTIEIAINSYDGL-SLSKR	207	205	uncharacterized protein K489DRAFT_395413 [Dissoconium aciculare CBS 342.82]<>hypothetical protein K489DRAFT_395413 [Dissoconium aciculare CBS 342.82]
NODE_3_length_900818_cov_60.12.g659.t1	XP_033458925.1	64.848	165	57	1	27	191	25	188	3.74e-65	211	ref|XP_033458925.1|;gb|KAF1821889.1|	536	107	129	1	78.18	1	1	EIVANINIITAKSQALQAPANSITLINGPLIIVGLGPFPPIIRGFADIVATVTSDITAMQGTTRVTAAAEVKAIADAFREFVRVHQVLLNILIGKAGLFSIVPFIGVPVSAVLRQIEAVVDSIAFSLIAIVEGTANDIAAQQKNLDGTINISITTYDGLISVSKK	QVVSNIKMLTQKSQALQAPAQSITIINGPLIIIGQGPFPQLIAGFTDIISTATTSIAQMQGDAPVTKAADATAIYDAFREFVRVHQVLLNILIGKAGLFQTVPFIGQPIAAVLRQVEGVVDTIAFSLIDGVESRAADLQGQANSLHQTIEIAINSYDGL-SLSKR	207	205	uncharacterized protein K489DRAFT_395413 [Dissoconium aciculare CBS 342.82]<>hypothetical protein K489DRAFT_395413 [Dissoconium aciculare CBS 342.82]
NODE_3_length_900818_cov_60.12.g659.t1	KAF4835729.1	58.602	186	76	1	1	185	1	186	4.69e-65	210	gb|KAF4835729.1|	534	109	140	1	75.27	1	1	MQFSITKFAVTALGL-SNVVAAALTPSEIVANINIITAKSQALQAPANSITLINGPLIIVGLGPFPPIIRGFADIVATVTSDITAMQGTTRVTAAAEVKAIADAFREFVRVHQVLLNILIGKAGLFSIVPFIGVPVSAVLRQIEAVVDSIAFSLIAIVEGTANDIAAQQKNLDGTINISITTYDGL	MQFSTLKFAIAALAICSNTVLGQTTPSQVVSNINMITQKSQALQTPAQSITVVNGPLIIVGQGPFPEIIRGFVDIVSTATTSLSQMQGMAPVPAGPDADAIADAFRGFVRVHQELLKILIGKAGLFQTIPFVGQPIAAVLRQIESVVDTLAFTLIDTVQSQASQIQSSGESLSRTVETAINSYEGI	207	189	hypothetical protein CGCTS75_v002219 [Colletotrichum tropicale]
NODE_3_length_900818_cov_60.12.g659.t1	KAI4701288.1	56.25	192	84	0	4	195	3	194	6.12e-65	210	gb|KAI4701288.1|	535	108	133	0	69.27	1	1	SITKFAVTALGLSNVVAAALTPSEIVANINIITAKSQALQAPANSITLINGPLIIVGLGPFPPIIRGFADIVATVTSDITAMQGTTRVTAAAEVKAIADAFREFVRVHQVLLNILIGKAGLFSIVPFIGVPVSAVLRQIEAVVDSIAFSLIAIVEGTANDIAAQQKNLDGTINISITTYDGLISVSKKRDLE	SFRNFFTAALAFSVPISAAITPAEVVTNIKSITQKSQALQSPAQSISVVNGPLVLIGQGPFPKIILGFSDIVTTATTAIAQMQGMPKEPAGASTDAVFEAFREFVRVHQALLNILIGKAGLFQTVPFIGQPVSAVLRQIEQVVDTIAFMLIDTFEARAADLQKEAMSLTGTLDICIAKYQGITDGITKRNLR	207	204	hypothetical protein J4E81_003028 [Alternaria sp. BMP 2799]
NODE_3_length_900818_cov_60.12.g659.t1	KAF3027932.1	58.101	179	75	0	7	185	6	184	8.05e-65	210	gb|KAF3027932.1|	534	104	136	0	75.98	1	1	KFAVTALGLSNVVAAALTPSEIVANINIITAKSQALQAPANSITLINGPLIIVGLGPFPPIIRGFADIVATVTSDITAMQGTTRVTAAAEVKAIADAFREFVRVHQVLLNILIGKAGLFSIVPFIGVPVSAVLRQIEAVVDSIAFSLIAIVEGTANDIAAQQKNLDGTINISITTYDGL	KLFASAMALAVPVIAQITPAQIVSNIQLITQKSQALQAPAQSISIINGPLIVIGQGPFPEIIRGLSDIVITGTNAISQMQGTPAVVPGADSDAIYNAFREFVRVHQTLLNVLIGKAGLLNTVPYIGQPMSLVLRQVESVVDTIAFSLIDTVQSRTSDLQGQAASLDGSLQTAINSYDGL	207	202	hypothetical protein E8E12_000129 [Didymella heteroderae]
NODE_3_length_900818_cov_60.12.g659.t1	USP79085.1	60.92	174	68	0	12	185	11	184	1.12e-64	209	gb|USP79085.1|	531	106	134	0	77.01	1	1	ALGLSNVVAAALTPSEIVANINIITAKSQALQAPANSITLINGPLIIVGLGPFPPIIRGFADIVATVTSDITAMQGTTRVTAAAEVKAIADAFREFVRVHQVLLNILIGKAGLFSIVPFIGVPVSAVLRQIEAVVDSIAFSLIAIVEGTANDIAAQQKNLDGTINISITTYDGL	ALALATPIAAALTPAQVADNIKTLTSKSAALQAPAQSITIINGPLIVIGQGPFPQIIAGFTDIVSTATVAISQMEGSSPVPAGADADLIFEAFREFVRVHQVLLNILIGKAGLFTTVPFIGQPVAAVLRQVEAVVDTIAFGLIDSVESRAADLQSQANTLGATLDICINSYEGI	207	184	uncharacterized protein yc1106_06359 [Curvularia clavata]
NODE_3_length_900818_cov_60.12.g659.t1	KAJ0324195.1	57.527	186	78	1	1	185	1	186	1.29e-64	209	gb|KAJ0324195.1|	531	107	138	1	74.19	1	1	MQFSITKFAVTALGL-SNVVAAALTPSEIVANINIITAKSQALQAPANSITLINGPLIIVGLGPFPPIIRGFADIVATVTSDITAMQGTTRVTAAAEVKAIADAFREFVRVHQVLLNILIGKAGLFSIVPFIGVPVSAVLRQIEAVVDSIAFSLIAIVEGTANDIAAQQKNLDGTINISITTYDGL	MQFSILKFAVAALAICSDSVLGQTTPAQVVQNIDMVTTKSNALIAPAKKIDLVSGPLLIVGLGPFPQIITGFVDIVSTVTLALAQMKGMPPVPAGAQSDAIFEAFREFVRIHQMLLNVLIGKAGLFSTLPLIGAPIAAVLRQVESVVDAVAFALIAAVQSRATDLQVQASMLTGTITTTIDRYEGL	207	189	hypothetical protein COL5a_007861 [Colletotrichum fioriniae]
NODE_3_length_900818_cov_60.12.g659.t1	XP_046029491.1	57.609	184	78	0	12	195	11	194	1.55e-64	209	ref|XP_046029491.1|;gb|KAH6878663.1|	532	106	133	0	72.28	1	1	ALGLSNVVAAALTPSEIVANINIITAKSQALQAPANSITLINGPLIIVGLGPFPPIIRGFADIVATVTSDITAMQGTTRVTAAAEVKAIADAFREFVRVHQVLLNILIGKAGLFSIVPFIGVPVSAVLRQIEAVVDSIAFSLIAIVEGTANDIAAQQKNLDGTINISITTYDGLISVSKKRDLE	ALAFSVPISAAITPAEVVTNIKTITQKSQALQAPAKEISIVNGPLILIGQGPFPKIIIGFSDIVQTATTAIAQMQGMPKEPAGAPTDAVFEAFREFVRVHQALLNILIGKAGLFNTVPFIGQPIAAVLRQIEKVVDTIAFMLIDTFEARAADLQKEAMSLTGSLDICIKSYDGLTGGITKRNLR	207	204	uncharacterized protein BKA58DRAFT_466309 [Alternaria rosae]<>hypothetical protein BKA58DRAFT_466309 [Alternaria rosae]
NODE_3_length_900818_cov_60.12.g659.t1	XP_046029491.1	57.609	184	78	0	12	195	11	194	1.55e-64	209	ref|XP_046029491.1|;gb|KAH6878663.1|	532	106	133	0	72.28	1	1	ALGLSNVVAAALTPSEIVANINIITAKSQALQAPANSITLINGPLIIVGLGPFPPIIRGFADIVATVTSDITAMQGTTRVTAAAEVKAIADAFREFVRVHQVLLNILIGKAGLFSIVPFIGVPVSAVLRQIEAVVDSIAFSLIAIVEGTANDIAAQQKNLDGTINISITTYDGLISVSKKRDLE	ALAFSVPISAAITPAEVVTNIKTITQKSQALQAPAKEISIVNGPLILIGQGPFPKIIIGFSDIVQTATTAIAQMQGMPKEPAGAPTDAVFEAFREFVRVHQALLNILIGKAGLFNTVPFIGQPIAAVLRQIEKVVDTIAFMLIDTFEARAADLQKEAMSLTGSLDICIKSYDGLTGGITKRNLR	207	204	uncharacterized protein BKA58DRAFT_466309 [Alternaria rosae]<>hypothetical protein BKA58DRAFT_466309 [Alternaria rosae]
NODE_3_length_900818_cov_60.12.g659.t1	KDN60717.1	56.281	199	73	3	1	185	1	199	1.64e-64	209	gb|KDN60717.1|	532	112	142	14	71.36	1	1	MQFSITKFAVTALGLSN--VVAAALTP-----SEIVANINIITAKSQALQAPANSITLINGPLIIVGLGPFP-------PIIRGFADIVATVTSDITAMQGTTRVTAAAEVKAIADAFREFVRVHQVLLNILIGKAGLFSIVPFIGVPVSAVLRQIEAVVDSIAFSLIAIVEGTANDIAAQQKNLDGTINISITTYDGL	MQFSILKLAVAALAVSSETVLGAVMKPRAITAAQMVDNIKMITQKSQALQAPAQSITVLNGPLIAVGLGPFPLTICVNQQIIAGFTDIVSTATTAIAQMQGSAPVPAGNDAKAIFEAFREFVRVHQALLNILIGKAGLFNTIPLIGQPVAAVLRQVEAIVDTIAFGIIDLVESQAEDLMSQANSLGSSLEVCIQSYDGL	207	203	putative conserved hypothetical protein [Colletotrichum sublineola]
NODE_3_length_900818_cov_60.12.g659.t1	CZT12186.1	59.89	182	72	1	10	191	8	188	2.64e-64	208	emb|CZT12186.1|;emb|CZT42918.1|	530	109	134	1	73.63	1	1	VTALGLSNVVAAALTPSEIVANINIITAKSQALQAPANSITLINGPLIIVGLGPFPPIIRGFADIVATVTSDITAMQGTTRVTAAAEVKAIADAFREFVRVHQVLLNILIGKAGLFSIVPFIGVPVSAVLRQIEAVVDSIAFSLIAIVEGTANDIAAQQKNLDGTINISITTYDGLISVSKK	VAMMALAAPVMAQTTPAQVVTNIKLITQKSQALQAPAEKISLLNGPLIIIGLGPFPQIITGFVDIVTTTTVALTQMNGMRPVPAGADSDAIFNAFREFVRVHQVLLNILIGKAGLFNTVPLIGTPIAAVLRQIEKIVDSVAFALIDAVQSRATDIQTQAKSLTGTVTSAIDAFDGL-SLSKR	207	205	uncharacterized protein RCO7_02288 [Rhynchosporium commune]<>uncharacterized protein RSE6_02878 [Rhynchosporium secalis]
NODE_3_length_900818_cov_60.12.g659.t1	CZT02327.1	59.89	182	72	1	10	191	8	188	2.73e-64	208	emb|CZT02327.1|	530	109	134	1	73.63	1	1	VTALGLSNVVAAALTPSEIVANINIITAKSQALQAPANSITLINGPLIIVGLGPFPPIIRGFADIVATVTSDITAMQGTTRVTAAAEVKAIADAFREFVRVHQVLLNILIGKAGLFSIVPFIGVPVSAVLRQIEAVVDSIAFSLIAIVEGTANDIAAQQKNLDGTINISITTYDGLISVSKK	VAMMALAAPVMAQTTPAQVVTNIKLITQKSQALQAPAEKISLLNGPLIIIGLGPFPQIITGFVDIVTTTTVALTQMNGMRPVPAGADSDAIFNAFREFVRVHQVLLNILIGKAGLFNTVPLIGTPIAAVLRQIEKIVDSVAFALIDAVQSRATDIQTQAKSLTGTVTSAIDAFDGL-SLSKR	207	205	uncharacterized protein RAG0_09550 [Rhynchosporium agropyri]
NODE_3_length_900818_cov_60.12.g659.t1	OSS47059.1	55.556	189	84	0	7	195	6	194	3.25e-64	208	gb|OSS47059.1|	530	105	138	0	73.02	1	1	KFAVTALGLSNVVAAALTPSEIVANINIITAKSQALQAPANSITLINGPLIIVGLGPFPPIIRGFADIVATVTSDITAMQGTTRVTAAAEVKAIADAFREFVRVHQVLLNILIGKAGLFSIVPFIGVPVSAVLRQIEAVVDSIAFSLIAIVEGTANDIAAQQKNLDGTINISITTYDGLISVSKKRDLE	KLITSAVALAIPALAAVTPAQIVSNIEMITQKSAALQAPAKTITLVNAPLLVIGQGPLPTIITGFTDIVTTATNAISQMQGSSPVPAGADSDAIADAFRSFVRVHQELLNILIGKAGLLNTLPFVGAPMAAVLRQVESVVDTIAFSLIDMVESRAKDLQADAQSLDGTLETCINAYSGVTNGITKRSLR	207	202	hypothetical protein B5807_10100 [Epicoccum nigrum]
NODE_3_length_900818_cov_60.12.g659.t1	KAJ4347687.1	59.162	191	75	1	7	194	6	196	5.19e-64	208	gb|KAJ4347687.1|	529	113	135	3	70.68	1	1	KFAVTALGLSNVVAAALTPSEIVANINIITAKSQALQAPANSITLINGPLIIVGLGPFPPIIRGFADIVATVTSDITAMQGTTRVTAAAEVKAIADAFRE---FVRVHQVLLNILIGKAGLFSIVPFIGVPVSAVLRQIEAVVDSIAFSLIAIVEGTANDIAAQQKNLDGTINISITTYDGLISVSKKRDL	KIFTSAMALAVPVMAQFTPAQVVTSIQLITQKSQALQAPAQSITIINGPLIVVGLGPFPQIIVGFADIVSTTITALAQMQGMAPVPEGAPSDAIFDAFREFSKFVRVHQALLNILIGKAGLFSTVPIIGQPIASALRQIEGIVDTIAFALIDNVQSRATDIQAQANSLSGTITIAINAYDGLSISSKARSL	207	207	hypothetical protein N0V95_005185 [Ascochyta clinopodiicola]
NODE_3_length_900818_cov_60.12.g659.t1	KAF0326723.1	57.527	186	78	1	1	185	245	430	6.33e-64	215	gb|KAF0326723.1|	547	107	138	1	74.19	1	1	MQFSITKFAVTALGL-SNVVAAALTPSEIVANINIITAKSQALQAPANSITLINGPLIIVGLGPFPPIIRGFADIVATVTSDITAMQGTTRVTAAAEVKAIADAFREFVRVHQVLLNILIGKAGLFSIVPFIGVPVSAVLRQIEAVVDSIAFSLIAIVEGTANDIAAQQKNLDGTINISITTYDGL	MHFSTLKFAIAALAICSNTVFGQTTPSQVVSNINMLTQKSQALQAPAESINIVNGPLIVAGQGPFPEIIRGFTDIVSTATTALSQMQGMAAIPPGANADAILEAFRGFVRVHQALLEILIGKAGLFSTVPFIGQPIAAALRQIEAIVDTLAFTLIDTLEGQASEIQSEADSLSATIRDAITSYQGV	207	433	isopropanol dehydrogenase [Colletotrichum asianum]
NODE_3_length_900818_cov_60.12.g659.t1	XP_053048191.1	56.989	186	79	1	1	185	1	186	7.35e-64	207	ref|XP_053048191.1|;gb|KAJ0301938.1|	526	106	137	1	73.66	1	1	MQFSITKFAVTALGL-SNVVAAALTPSEIVANINIITAKSQALQAPANSITLINGPLIIVGLGPFPPIIRGFADIVATVTSDITAMQGTTRVTAAAEVKAIADAFREFVRVHQVLLNILIGKAGLFSIVPFIGVPVSAVLRQIEAVVDSIAFSLIAIVEGTANDIAAQQKNLDGTINISITTYDGL	MQFYILKFAVAALAICSDSVLGQTTPAQVVQNIDMVTTKSNALIAPAKKIDLVSGPLLIVGLGPFPQIITGFVDIVSTVTLALAQMKGMPPVPAGAQSDAIFEAFREFVRIHQMLLNVLIGKAGLFSTLPLIGAPIAAVLRQVESVVDAVAFALIAAVQSRATDLQVQASMLTGTITTTIDRYEGL	207	189	uncharacterized protein COL516b_007445 [Colletotrichum fioriniae]<>hypothetical protein COL516b_007445 [Colletotrichum fioriniae]
NODE_3_length_900818_cov_60.12.g659.t1	XP_035336154.1	56.989	186	79	1	1	185	1	186	1.02e-63	206	ref|XP_035336154.1|;gb|KAF4783151.1|	525	106	135	1	72.58	1	1	MQFSITKFAVTALGL-SNVVAAALTPSEIVANINIITAKSQALQAPANSITLINGPLIIVGLGPFPPIIRGFADIVATVTSDITAMQGTTRVTAAAEVKAIADAFREFVRVHQVLLNILIGKAGLFSIVPFIGVPVSAVLRQIEAVVDSIAFSLIAIVEGTANDIAAQQKNLDGTINISITTYDGL	MQFSILKLAVAALAICSDSVLGQTTPAQVVQNIDMVTKKSNDLIAPAQKIDLVSGPLLIIGLGPFPKIITGFVDIVSTVTTAMAQMQGMPPVPAGPQSDAIFEAFREFVRIHQMLLNVLIGKAGLFSTIPLIGAPVAAVLRQVEAVVDSVAFALIGAVQSRATDLQVQAGMLTGTITTTIDRYEGL	207	189	UVI-1h [Colletotrichum scovillei]<>UVI-1h [Colletotrichum scovillei]
NODE_3_length_900818_cov_60.12.g659.t1	XP_035336154.1	56.989	186	79	1	1	185	1	186	1.02e-63	206	ref|XP_035336154.1|;gb|KAF4783151.1|	525	106	135	1	72.58	1	1	MQFSITKFAVTALGL-SNVVAAALTPSEIVANINIITAKSQALQAPANSITLINGPLIIVGLGPFPPIIRGFADIVATVTSDITAMQGTTRVTAAAEVKAIADAFREFVRVHQVLLNILIGKAGLFSIVPFIGVPVSAVLRQIEAVVDSIAFSLIAIVEGTANDIAAQQKNLDGTINISITTYDGL	MQFSILKLAVAALAICSDSVLGQTTPAQVVQNIDMVTKKSNDLIAPAQKIDLVSGPLLIIGLGPFPKIITGFVDIVSTVTTAMAQMQGMPPVPAGPQSDAIFEAFREFVRIHQMLLNVLIGKAGLFSTIPLIGAPVAAVLRQVEAVVDSVAFALIGAVQSRATDLQVQAGMLTGTITTTIDRYEGL	207	189	UVI-1h [Colletotrichum scovillei]<>UVI-1h [Colletotrichum scovillei]
NODE_3_length_900818_cov_60.12.g659.t1	XP_060319516.1	57.527	186	78	1	1	185	1	186	1.23e-63	206	ref|XP_060319516.1|	525	107	135	1	72.58	1	1	MQFSITKFAVTALGL-SNVVAAALTPSEIVANINIITAKSQALQAPANSITLINGPLIIVGLGPFPPIIRGFADIVATVTSDITAMQGTTRVTAAAEVKAIADAFREFVRVHQVLLNILIGKAGLFSIVPFIGVPVSAVLRQIEAVVDSIAFSLIAIVEGTANDIAAQQKNLDGTINISITTYDGL	MQFSILKLAVAALAICSDSVLGQTTPAQVVQNIDMVTKKSNDLIAPAQKIDLVSGPLLIVGLGPFPKIITGFVDIVSTVTTALAQMQGMPPVPAGPQSDAIFEAFREFVRIHQVLLNVLIGKAGLFSTVPLIGAPIAAVLRQVENVVDSVAFALISAVQSRATDLQVQAGMLTGTITTTIDRYEGL	207	189	UVI-1 [Colletotrichum costaricense]
NODE_3_length_900818_cov_60.12.g659.t1	KAK1537358.1	57.527	186	78	1	1	185	1	186	1.23e-63	206	gb|KAK1537358.1|	525	107	135	1	72.58	1	1	MQFSITKFAVTALGL-SNVVAAALTPSEIVANINIITAKSQALQAPANSITLINGPLIIVGLGPFPPIIRGFADIVATVTSDITAMQGTTRVTAAAEVKAIADAFREFVRVHQVLLNILIGKAGLFSIVPFIGVPVSAVLRQIEAVVDSIAFSLIAIVEGTANDIAAQQKNLDGTINISITTYDGL	MQFSILKLAVAALAICSDSVLGQTTPAQVVQNIDMVTKKSNDLIAPAQKIDLVSGPLLIVGLGPFPKIITGFVDIVSTVTTALAQMQGMPPVPAGPQSDAIFEAFREFVRIHQVLLNVLIGKAGLFSTVPLIGAPIAAVLRQVENVVDSVAFALISAVQSRATDLQVQAGMLTGTITTTIDRYEGL	207	189	UVI-1 [Colletotrichum costaricense]
NODE_3_length_900818_cov_60.12.g659.t1	KAF3360243.1	58.602	186	76	1	1	185	1	186	1.33e-63	206	gb|KAF3360243.1|;gb|RBQ98786.1|	524	109	135	1	72.58	1	1	MQFSITKFAVTALGLSNVVA-AALTPSEIVANINIITAKSQALQAPANSITLINGPLIIVGLGPFPPIIRGFADIVATVTSDITAMQGTTRVTAAAEVKAIADAFREFVRVHQVLLNILIGKAGLFSIVPFIGVPVSAVLRQIEAVVDSIAFSLIAIVEGTANDIAAQQKNLDGTINISITTYDGL	MRFSLLKSVVAALAVCSQTAFGQITPAQVVDNIEALTTKSQALQAPAQRISIINGPLIVVGLGPFPDLITGFTDIVSTATVAISQMQGMADVPAGPPSDAIFDAFREFVRVHQVLLNILIGKAGLFNTVPIIGQPVAAVLRSIEKVVDTAAFMLIDAVESRAEDLQSQAQSLKGTITVAIGSYEGL	207	188	Protein TANC1 [Verticillium dahliae VDG1]<>hypothetical protein VDGD_04530 [Verticillium dahliae]
NODE_3_length_900818_cov_60.12.g659.t1	KAK1721548.1	56.452	186	80	1	1	185	1	186	1.34e-63	206	gb|KAK1721548.1|	524	105	136	1	73.12	1	1	MQFSITKFAVTALGL-SNVVAAALTPSEIVANINIITAKSQALQAPANSITLINGPLIIVGLGPFPPIIRGFADIVATVTSDITAMQGTTRVTAAAEVKAIADAFREFVRVHQVLLNILIGKAGLFSIVPFIGVPVSAVLRQIEAVVDSIAFSLIAIVEGTANDIAAQQKNLDGTINISITTYDGL	MQFSILKLAVAALAICSDSVLGQTTPAQVVQNIDMVTKKSNDLIAPAQKIDLVSGPLLIIGLGPFPKIITGFVDIVSTVTTALAQMQGMPPVPAGPQSDAIFEAFREFVRIHQVLLNVLIGKAGLFSTVPLIGAPIAAVLRQVESVIDSVAFALISAVQSRATDLQVQAGMLTGTITTTIDRYEGL	207	189	UVI-1h [Colletotrichum lupini]
NODE_3_length_900818_cov_60.12.g659.t1	XP_009649272.1	58.602	186	76	1	1	185	1	186	1.34e-63	206	ref|XP_009649272.1|;gb|KAF3346098.1|;gb|KAG7120494.1|;gb|KAH6700113.1|;gb|EGY23092.1|;gb|KAG7144763.1|	524	109	135	1	72.58	1	1	MQFSITKFAVTALGLSNVVA-AALTPSEIVANINIITAKSQALQAPANSITLINGPLIIVGLGPFPPIIRGFADIVATVTSDITAMQGTTRVTAAAEVKAIADAFREFVRVHQVLLNILIGKAGLFSIVPFIGVPVSAVLRQIEAVVDSIAFSLIAIVEGTANDIAAQQKNLDGTINISITTYDGL	MRFSLLKSVVAALAVCSQTAFGQITPAQVVDNIEALTTKSQALQAPAQRISIINGPLIVVGLGPFPALITGFTDIVSTATVAISQMQGMADVPAGPPSDAIFDAFREFVRVHQVLLNILIGKAGLFNTVPIIGQPVAAVLRSIEKVVDTAAFMLIDAVESRAEDLQSQAQSLKGTITVAIGSYEGL	207	188	UVI-1 protein [Verticillium dahliae VdLs.17]<>putative trans-sulfuration enzyme [Verticillium dahliae VDG2]<>hypothetical protein HYQ44_004990 [Verticillium longisporum]<>UVI-1 protein [Verticillium dahliae]<>UVI-1 protein [Verticillium dahliae VdLs.17]<>hypothetical protein HYQ46_006499 [Verticillium longisporum]
NODE_3_length_900818_cov_60.12.g659.t1	XP_009649272.1	58.602	186	76	1	1	185	1	186	1.34e-63	206	ref|XP_009649272.1|;gb|KAF3346098.1|;gb|KAG7120494.1|;gb|KAH6700113.1|;gb|EGY23092.1|;gb|KAG7144763.1|	524	109	135	1	72.58	1	1	MQFSITKFAVTALGLSNVVA-AALTPSEIVANINIITAKSQALQAPANSITLINGPLIIVGLGPFPPIIRGFADIVATVTSDITAMQGTTRVTAAAEVKAIADAFREFVRVHQVLLNILIGKAGLFSIVPFIGVPVSAVLRQIEAVVDSIAFSLIAIVEGTANDIAAQQKNLDGTINISITTYDGL	MRFSLLKSVVAALAVCSQTAFGQITPAQVVDNIEALTTKSQALQAPAQRISIINGPLIVVGLGPFPALITGFTDIVSTATVAISQMQGMADVPAGPPSDAIFDAFREFVRVHQVLLNILIGKAGLFNTVPIIGQPVAAVLRSIEKVVDTAAFMLIDAVESRAEDLQSQAQSLKGTITVAIGSYEGL	207	188	UVI-1 protein [Verticillium dahliae VdLs.17]<>putative trans-sulfuration enzyme [Verticillium dahliae VDG2]<>hypothetical protein HYQ44_004990 [Verticillium longisporum]<>UVI-1 protein [Verticillium dahliae]<>UVI-1 protein [Verticillium dahliae VdLs.17]<>hypothetical protein HYQ46_006499 [Verticillium longisporum]
NODE_3_length_900818_cov_60.12.g659.t1	XP_007715608.1	57.692	182	77	0	4	185	3	184	1.48e-63	206	ref|XP_007715608.1|;gb|EUC30072.1|	524	105	134	0	73.63	1	1	SITKFAVTALGLSNVVAAALTPSEIVANINIITAKSQALQAPANSITLINGPLIIVGLGPFPPIIRGFADIVATVTSDITAMQGTTRVTAAAEVKAIADAFREFVRVHQVLLNILIGKAGLFSIVPFIGVPVSAVLRQIEAVVDSIAFSLIAIVEGTANDIAAQQKNLDGTINISITTYDGL	SIRNIFTAALALAAPISAAITPAQTVSNIKMLTSKSQALQAPAQSITIINGPLIVIGQGPFPQIIAGFTDIITTVTTSIAQMDGSEPVKAGPDSDAIFDAFREFVRVHQVLLNILIGKAGLFTTVPIIGQPVAAVLRQLEGVVDTIAFMLIDSVQSRSADLIKEANNLGATLDVCINSYQGL	207	185	hypothetical protein COCCADRAFT_7813 [Bipolaris zeicola 26-R-13]<>hypothetical protein COCCADRAFT_7813 [Bipolaris zeicola 26-R-13]
NODE_3_length_900818_cov_60.12.g659.t1	XP_007715608.1	57.692	182	77	0	4	185	3	184	1.48e-63	206	ref|XP_007715608.1|;gb|EUC30072.1|	524	105	134	0	73.63	1	1	SITKFAVTALGLSNVVAAALTPSEIVANINIITAKSQALQAPANSITLINGPLIIVGLGPFPPIIRGFADIVATVTSDITAMQGTTRVTAAAEVKAIADAFREFVRVHQVLLNILIGKAGLFSIVPFIGVPVSAVLRQIEAVVDSIAFSLIAIVEGTANDIAAQQKNLDGTINISITTYDGL	SIRNIFTAALALAAPISAAITPAQTVSNIKMLTSKSQALQAPAQSITIINGPLIVIGQGPFPQIIAGFTDIITTVTTSIAQMDGSEPVKAGPDSDAIFDAFREFVRVHQVLLNILIGKAGLFTTVPIIGQPVAAVLRQLEGVVDTIAFMLIDSVQSRSADLIKEANNLGATLDVCINSYQGL	207	185	hypothetical protein COCCADRAFT_7813 [Bipolaris zeicola 26-R-13]<>hypothetical protein COCCADRAFT_7813 [Bipolaris zeicola 26-R-13]
NODE_3_length_900818_cov_60.12.g659.t1	KXH67410.1	56.989	186	79	1	1	185	1	186	1.69e-63	206	gb|KXH67410.1|	524	106	135	1	72.58	1	1	MQFSITKFAVTALGL-SNVVAAALTPSEIVANINIITAKSQALQAPANSITLINGPLIIVGLGPFPPIIRGFADIVATVTSDITAMQGTTRVTAAAEVKAIADAFREFVRVHQVLLNILIGKAGLFSIVPFIGVPVSAVLRQIEAVVDSIAFSLIAIVEGTANDIAAQQKNLDGTINISITTYDGL	MQFSILKLAVAALAICSDSVLGQTTPAQVVQNIDMVTKKSNDLIAPAQKISLLNGPLIIVGLGPYPTIITGFVDIVSTVTTALAQMQGMPPVPAGPQSDAIFEAFREFVRIHQMLLNVLIGKAGLFSTVPFIGAPIAAVLRQVENIVDTVAFALIDAVQSRATDLQVQAGMLTGTITTTIDRYQGL	207	188	hypothetical protein CSAL01_02592 [Colletotrichum salicis]
NODE_3_length_900818_cov_60.12.g659.t1	KAH8724418.1	61.582	177	67	1	19	195	17	192	1.71e-63	206	gb|KAH8724418.1|	525	109	130	1	73.45	1	1	VAAALTPSEIVANINIITAKSQALQAPANSITLINGPLIIVGLGPFPPIIRGFADIVATVTSDITAMQGTTRVTAAAEVKAIADAFREFVRVHQVLLNILIGKAGLFSIVPFIGVPVSAVLRQIEAVVDSIAFSLIAIVEGTANDIAAQQKNLDGTINISITTYDGLISVSKKRDLE	IAAQITPSQVVDNIKVLTAKSQQIQAPALSISIINGPLLIIGQGPFPVIIAGFADIVTTATVAITQMQGMSPVASGPPSDAIFDAFREFVRVHQVLLNILIGKAGLFQTVPFIGAPVAGVLRQIENVVDTIAIGLIKNVQSRANDLQTQANALSGTLTIAIQRYNG-ISTGSKRSLK	207	206	UVI-1 [Phaeosphaeriaceae sp. PMI808]
NODE_3_length_900818_cov_60.12.g659.t1	KAI3533167.1	56.989	186	79	1	1	185	1	186	1.94e-63	206	gb|KAI3533167.1|	523	106	135	1	72.58	1	1	MQFSITKFAVTALGL-SNVVAAALTPSEIVANINIITAKSQALQAPANSITLINGPLIIVGLGPFPPIIRGFADIVATVTSDITAMQGTTRVTAAAEVKAIADAFREFVRVHQVLLNILIGKAGLFSIVPFIGVPVSAVLRQIEAVVDSIAFSLIAIVEGTANDIAAQQKNLDGTINISITTYDGL	MQFSILKLAVAALAICSDSVLSQTTPAQVVQNIDMVTKKSNDLIAPAQKIDLVSGPLLIVGLGPFPKIITGFVDIVSTVTTAMAQMQGMPPVPAGPQSDAIFEAFREFVRIHQMLLNVLIGKAGLFSTVPLIGAPIAAVLRQVEKVVDSVAFALIGAVQSRATDLQVQAGMLTGTITTTIDRYEGL	207	189	UVI-1 [Colletotrichum filicis]
NODE_3_length_900818_cov_60.12.g659.t1	KAG9188327.1	56.477	193	83	1	4	195	3	195	1.97e-63	206	gb|KAG9188327.1|	525	109	136	1	70.47	1	1	SITKFAVTALGLSNVVAAALTPSEIVANINIITAKSQALQAPANSITLINGPLIIVGLGPFPPIIRGFADIVATVTSDITAMQGTTRVTAAAEVKAIADAFREFVRVHQVLLNILIGKAGLFSIVPFIGVPVSAVLRQIEAVVDSIAFSLIAIVEGTANDIAAQQKNLDGTINISITTYDGLI-SVSKKRDLE	SLRNLFTAAVALSAPIAAQITPAQVVDNIRALTQKSQALQAPAQSISLVNGPLILVGQGPFPQIITGFTDIVTTATVAINQMQGMPPVAAGEPSDAIFEAFREFVRVHQVLLNILIGKAGLFETVPFIGAPVAAVLRQVEKIVDTIAFALIDNVQSRASDIQSQASSLGGTLDTCIQKYEGITNNLKAKRGLR	207	205	hypothetical protein G6011_02250 [Alternaria panax]
NODE_3_length_900818_cov_60.12.g659.t1	XP_060383272.1	56.452	186	80	1	1	185	1	186	2.03e-63	206	ref|XP_060383272.1|	523	105	136	1	73.12	1	1	MQFSITKFAVTALGL-SNVVAAALTPSEIVANINIITAKSQALQAPANSITLINGPLIIVGLGPFPPIIRGFADIVATVTSDITAMQGTTRVTAAAEVKAIADAFREFVRVHQVLLNILIGKAGLFSIVPFIGVPVSAVLRQIEAVVDSIAFSLIAIVEGTANDIAAQQKNLDGTINISITTYDGL	MQFSILKLAVAALAICSDSVLGQTTPAQVVQNIDMVTKKSNDLIAPAQKIDLVSGPLLIIGLGPFPKIITGFVDIVSTVTTALAQMQGMPPVPAGPQSDAIFEAFREFVRIHQMLLNVLIGKAGLFSTVPLIGAPIAAVLRQVESVVDSVAFALISAVQSRATDLQVQAGMLTGTITTTIDRYEGL	207	189	UVI-1 [Colletotrichum tamarilloi]
NODE_3_length_900818_cov_60.12.g659.t1	KAK1501327.1	56.452	186	80	1	1	185	1	186	2.03e-63	206	gb|KAK1501327.1|	523	105	136	1	73.12	1	1	MQFSITKFAVTALGL-SNVVAAALTPSEIVANINIITAKSQALQAPANSITLINGPLIIVGLGPFPPIIRGFADIVATVTSDITAMQGTTRVTAAAEVKAIADAFREFVRVHQVLLNILIGKAGLFSIVPFIGVPVSAVLRQIEAVVDSIAFSLIAIVEGTANDIAAQQKNLDGTINISITTYDGL	MQFSILKLAVAALAICSDSVLGQTTPAQVVQNIDMVTKKSNDLIAPAQKIDLVSGPLLIIGLGPFPKIITGFVDIVSTVTTALAQMQGMPPVPAGPQSDAIFEAFREFVRIHQMLLNVLIGKAGLFSTVPLIGAPIAAVLRQVESVVDSVAFALISAVQSRATDLQVQAGMLTGTITTTIDRYEGL	207	189	UVI-1 [Colletotrichum tamarilloi]
NODE_3_length_900818_cov_60.12.g659.t1	XP_060391794.1	56.989	186	79	1	1	185	1	186	2.94e-63	205	ref|XP_060391794.1|	522	106	134	1	72.04	1	1	MQFSITKFAVTALGL-SNVVAAALTPSEIVANINIITAKSQALQAPANSITLINGPLIIVGLGPFPPIIRGFADIVATVTSDITAMQGTTRVTAAAEVKAIADAFREFVRVHQVLLNILIGKAGLFSIVPFIGVPVSAVLRQIEAVVDSIAFSLIAIVEGTANDIAAQQKNLDGTINISITTYDGL	MQFSILKLAVAALAICSDSVLGQTTPAQVVQNIDMVTKKSNDLIAPAQKIDLVSGPLLIVGLGPFPKIITGFVDIVSTVTTALAQMQGMPPVPAGPQSDAIFEAFREFVRIHQMLLNVLIGKAGLFSTVPLIGAPIAAVLRQVEKVVDSVAFALIGAVQSRATDLQVQAGMLTGTITTTIDRYEGL	207	189	UVI-1 [Colletotrichum abscissum]
NODE_3_length_900818_cov_60.12.g659.t1	KAK1476247.1	56.989	186	79	1	1	185	1	186	2.94e-63	205	gb|KAK1476247.1|	522	106	134	1	72.04	1	1	MQFSITKFAVTALGL-SNVVAAALTPSEIVANINIITAKSQALQAPANSITLINGPLIIVGLGPFPPIIRGFADIVATVTSDITAMQGTTRVTAAAEVKAIADAFREFVRVHQVLLNILIGKAGLFSIVPFIGVPVSAVLRQIEAVVDSIAFSLIAIVEGTANDIAAQQKNLDGTINISITTYDGL	MQFSILKLAVAALAICSDSVLGQTTPAQVVQNIDMVTKKSNDLIAPAQKIDLVSGPLLIVGLGPFPKIITGFVDIVSTVTTALAQMQGMPPVPAGPQSDAIFEAFREFVRIHQMLLNVLIGKAGLFSTVPLIGAPIAAVLRQVEKVVDSVAFALIGAVQSRATDLQVQAGMLTGTITTTIDRYEGL	207	189	UVI-1 [Colletotrichum abscissum]
NODE_3_length_900818_cov_60.12.g659.t1	KXH64678.1	56.989	186	79	1	1	185	1	186	2.94e-63	205	gb|KXH64678.1|	522	106	134	1	72.04	1	1	MQFSITKFAVTALGL-SNVVAAALTPSEIVANINIITAKSQALQAPANSITLINGPLIIVGLGPFPPIIRGFADIVATVTSDITAMQGTTRVTAAAEVKAIADAFREFVRVHQVLLNILIGKAGLFSIVPFIGVPVSAVLRQIEAVVDSIAFSLIAIVEGTANDIAAQQKNLDGTINISITTYDGL	MQFSILKLAVAALAICSDSVLGQTTPAQVVQNIDMVTKKSNDLIAPAQKIDLVSGPLLIVGLGPFPKIITGFVDIVSTVTTAMAQMQGMPPVPAGPQSDAIFEAFREFVRIHQMLLNVLIGKAGLFSTVPLIGAPIAAVLRQVEKVVDSVAFALIGAVQSRATDLQVQAGMLTGTITTTIDRYEGL	207	189	UVI-1 protein [Colletotrichum nymphaeae SA-01]
NODE_3_length_900818_cov_60.12.g659.t1	XP_060362441.1	57.527	186	78	1	1	185	1	186	4.7e-63	205	ref|XP_060362441.1|	521	107	134	1	72.04	1	1	MQFSITKFAVTALGL-SNVVAAALTPSEIVANINIITAKSQALQAPANSITLINGPLIIVGLGPFPPIIRGFADIVATVTSDITAMQGTTRVTAAAEVKAIADAFREFVRVHQVLLNILIGKAGLFSIVPFIGVPVSAVLRQIEAVVDSIAFSLIAIVEGTANDIAAQQKNLDGTINISITTYDGL	MQFSILKLAVAALAICSDSVLGQTTPAQVVQNINMVTKKSNDLIAPAQKINVISGPLLIVGLGPFPQIITGFVDIVGTVTTALAQMKGMPPVPAGAQSDAIFEAFREFVRIHQMLLNVLIGKAGLFSTVPFIGAPIAAVLRQVEDVVDSVAFALIDAVQSRATDLQAQANMLTATITTTMDRYQGL	207	189	UVI-1h [Colletotrichum acutatum]
NODE_3_length_900818_cov_60.12.g659.t1	KAK1722386.1	57.527	186	78	1	1	185	1	186	4.7e-63	205	gb|KAK1722386.1|	521	107	134	1	72.04	1	1	MQFSITKFAVTALGL-SNVVAAALTPSEIVANINIITAKSQALQAPANSITLINGPLIIVGLGPFPPIIRGFADIVATVTSDITAMQGTTRVTAAAEVKAIADAFREFVRVHQVLLNILIGKAGLFSIVPFIGVPVSAVLRQIEAVVDSIAFSLIAIVEGTANDIAAQQKNLDGTINISITTYDGL	MQFSILKLAVAALAICSDSVLGQTTPAQVVQNINMVTKKSNDLIAPAQKINVISGPLLIVGLGPFPQIITGFVDIVGTVTTALAQMKGMPPVPAGAQSDAIFEAFREFVRIHQMLLNVLIGKAGLFSTVPFIGAPIAAVLRQVEDVVDSVAFALIDAVQSRATDLQAQANMLTATITTTMDRYQGL	207	189	UVI-1h [Colletotrichum acutatum]
NODE_3_length_900818_cov_60.12.g659.t1	XP_008081117.1	58.889	180	73	1	12	191	10	188	4.87e-63	205	ref|XP_008081117.1|;gb|EHK97582.1|;gb|EPE32062.1|	522	106	133	1	73.89	1	1	ALGLSNVVAAALTPSEIVANINIITAKSQALQAPANSITLINGPLIIVGLGPFPPIIRGFADIVATVTSDITAMQGTTRVTAAAEVKAIADAFREFVRVHQVLLNILIGKAGLFSIVPFIGVPVSAVLRQIEAVVDSIAFSLIAIVEGTANDIAAQQKNLDGTINISITTYDGLISVSKK	AMALSIPVIAQTTPAQVVQNIQLITQKSQALQTPAQTINILNGPLILIGQGPYPQIIVGFTDIVTTATTALAQMKGMAPVPAGAESDAIFNAFREFVRVHQVLLNILIGKAGLFQTVPFIGQPIAAVLRQIEGVVDTVAFALIDSVQSRATDLQSQASSLSGTITTAINAYDGL-SLSKR	207	203	UVI-1h [Glarea lozoyensis ATCC 20868]<>hypothetical protein M7I_6670 [Glarea lozoyensis 74030]<>UVI-1h [Glarea lozoyensis ATCC 20868]
NODE_3_length_900818_cov_60.12.g659.t1	XP_008081117.1	58.889	180	73	1	12	191	10	188	4.87e-63	205	ref|XP_008081117.1|;gb|EHK97582.1|;gb|EPE32062.1|	522	106	133	1	73.89	1	1	ALGLSNVVAAALTPSEIVANINIITAKSQALQAPANSITLINGPLIIVGLGPFPPIIRGFADIVATVTSDITAMQGTTRVTAAAEVKAIADAFREFVRVHQVLLNILIGKAGLFSIVPFIGVPVSAVLRQIEAVVDSIAFSLIAIVEGTANDIAAQQKNLDGTINISITTYDGLISVSKK	AMALSIPVIAQTTPAQVVQNIQLITQKSQALQTPAQTINILNGPLILIGQGPYPQIIVGFTDIVTTATTALAQMKGMAPVPAGAESDAIFNAFREFVRVHQVLLNILIGKAGLFQTVPFIGQPIAAVLRQIEGVVDTVAFALIDSVQSRATDLQSQASSLSGTITTAINAYDGL-SLSKR	207	203	UVI-1h [Glarea lozoyensis ATCC 20868]<>hypothetical protein M7I_6670 [Glarea lozoyensis 74030]<>UVI-1h [Glarea lozoyensis ATCC 20868]
NODE_3_length_900818_cov_60.12.g659.t1	XP_043170850.1	55.978	184	81	0	12	195	11	194	4.98e-63	205	ref|XP_043170850.1|;emb|CAG5171171.1|	522	103	131	0	71.2	1	1	ALGLSNVVAAALTPSEIVANINIITAKSQALQAPANSITLINGPLIIVGLGPFPPIIRGFADIVATVTSDITAMQGTTRVTAAAEVKAIADAFREFVRVHQVLLNILIGKAGLFSIVPFIGVPVSAVLRQIEAVVDSIAFSLIAIVEGTANDIAAQQKNLDGTINISITTYDGLISVSKKRDLE	AVALSVPIAAQTTPAQVVSNIQMLTQKSQALQTPAQQISIINGPLILIGQGPFPQIIIGFTDIVTTATTALAQMQGMPPVPAGEQSDAIFNAFREFVRVHQALLNILIGKAGLFQTVPFIGQPVASVLRSVEGVVDTIAFGLIDTVQSRASDLQSQANSLSGTLQVCINSYDGLSLTRAKRTLR	207	204	uncharacterized protein ALTATR162_LOCUS7287 [Alternaria atra]<>unnamed protein product [Alternaria atra]
NODE_3_length_900818_cov_60.12.g659.t1	XP_043170850.1	55.978	184	81	0	12	195	11	194	4.98e-63	205	ref|XP_043170850.1|;emb|CAG5171171.1|	522	103	131	0	71.2	1	1	ALGLSNVVAAALTPSEIVANINIITAKSQALQAPANSITLINGPLIIVGLGPFPPIIRGFADIVATVTSDITAMQGTTRVTAAAEVKAIADAFREFVRVHQVLLNILIGKAGLFSIVPFIGVPVSAVLRQIEAVVDSIAFSLIAIVEGTANDIAAQQKNLDGTINISITTYDGLISVSKKRDLE	AVALSVPIAAQTTPAQVVSNIQMLTQKSQALQTPAQQISIINGPLILIGQGPFPQIIIGFTDIVTTATTALAQMQGMPPVPAGEQSDAIFNAFREFVRVHQALLNILIGKAGLFQTVPFIGQPVASVLRSVEGVVDTIAFGLIDTVQSRASDLQSQANSLSGTLQVCINSYDGLSLTRAKRTLR	207	204	uncharacterized protein ALTATR162_LOCUS7287 [Alternaria atra]<>unnamed protein product [Alternaria atra]
NODE_3_length_900818_cov_60.12.g659.t1	KAG7134963.1	58.065	186	77	1	1	185	1	186	6.11e-63	204	gb|KAG7134963.1|	520	108	134	1	72.04	1	1	MQFSITKFAVTALGLSNVVA-AALTPSEIVANINIITAKSQALQAPANSITLINGPLIIVGLGPFPPIIRGFADIVATVTSDITAMQGTTRVTAAAEVKAIADAFREFVRVHQVLLNILIGKAGLFSIVPFIGVPVSAVLRQIEAVVDSIAFSLIAIVEGTANDIAAQQKNLDGTINISITTYDGL	MRFSLLKSVVAALAVCSQTAFGQITPAQVVDNIEALTTKSQALQAPAQRISIINGPLIVVGLGPFPALITGFTDIVSTATVAISQMQGMADVPAGPPSDAIFDAFREFVRVHQVLLNILIGKVGLFNTVPIIGQPVAAVLRSIEKVVDTAAFMLIDAVESRAEDLQSQAQSLKGTITVAIGSYEGL	207	188	hypothetical protein HYQ45_007154 [Verticillium longisporum]
NODE_3_length_900818_cov_60.12.g659.t1	XP_060341961.1	55.914	186	81	1	1	185	1	186	8.86e-63	204	ref|XP_060341961.1|	519	104	134	1	72.04	1	1	MQFSITKFAVTALGL-SNVVAAALTPSEIVANINIITAKSQALQAPANSITLINGPLIIVGLGPFPPIIRGFADIVATVTSDITAMQGTTRVTAAAEVKAIADAFREFVRVHQVLLNILIGKAGLFSIVPFIGVPVSAVLRQIEAVVDSIAFSLIAIVEGTANDIAAQQKNLDGTINISITTYDGL	MQFSILKLAVAALAICSDSVLGQTTPAQVVQNIDMVTKKSNDLIAPAQKIDLVSGPLLVIGLGPFPKIITGFVDIVSTVTTAMAPMQGMPPVPAGPQSDAIFEAFREFVRIHQMLLNVLIGKAGLFSTVPLIGAPIAAVLRQVEKVVDSVAFALIGAVQSRATDLQVQAGMLTGTITTTIDRYEGL	207	189	UVI-1 [Colletotrichum paranaense]
NODE_3_length_900818_cov_60.12.g659.t1	KAK1520229.1	55.914	186	81	1	1	185	1	186	8.86e-63	204	gb|KAK1520229.1|	519	104	134	1	72.04	1	1	MQFSITKFAVTALGL-SNVVAAALTPSEIVANINIITAKSQALQAPANSITLINGPLIIVGLGPFPPIIRGFADIVATVTSDITAMQGTTRVTAAAEVKAIADAFREFVRVHQVLLNILIGKAGLFSIVPFIGVPVSAVLRQIEAVVDSIAFSLIAIVEGTANDIAAQQKNLDGTINISITTYDGL	MQFSILKLAVAALAICSDSVLGQTTPAQVVQNIDMVTKKSNDLIAPAQKIDLVSGPLLVIGLGPFPKIITGFVDIVSTVTTAMAPMQGMPPVPAGPQSDAIFEAFREFVRIHQMLLNVLIGKAGLFSTVPLIGAPIAAVLRQVEKVVDSVAFALIGAVQSRATDLQVQAGMLTGTITTTIDRYEGL	207	189	UVI-1 [Colletotrichum paranaense]
NODE_3_length_900818_cov_60.12.g659.t1	KXH30826.1	56.452	186	80	1	1	185	1	186	9.66e-63	204	gb|KXH30826.1|	519	105	134	1	72.04	1	1	MQFSITKFAVTALGL-SNVVAAALTPSEIVANINIITAKSQALQAPANSITLINGPLIIVGLGPFPPIIRGFADIVATVTSDITAMQGTTRVTAAAEVKAIADAFREFVRVHQVLLNILIGKAGLFSIVPFIGVPVSAVLRQIEAVVDSIAFSLIAIVEGTANDIAAQQKNLDGTINISITTYDGL	MQFSVLKLAVAALAICSDSVLGQTTPAQVVQNIDMVTKKSNDLIAPAQKIDLVSGPLLIVGLGPFPKIIAGFVDIVSTVTTAMAQMQGMPPVPAGPQSDAIFEAFREFVRIHQMLLNVLIGKAGLFSTVPIIGAPIAAVLRQVEKVVDSVAFALIGAVQSRATDLQVQAGMLTGTITTTIDRYEGL	207	189	UVI-1 protein [Colletotrichum simmondsii]
NODE_3_length_900818_cov_60.12.g659.t1	KAI4953602.1	56.522	184	80	0	12	195	11	194	1.1e-62	204	gb|KAI4953602.1|	520	104	131	0	71.2	1	1	ALGLSNVVAAALTPSEIVANINIITAKSQALQAPANSITLINGPLIIVGLGPFPPIIRGFADIVATVTSDITAMQGTTRVTAAAEVKAIADAFREFVRVHQVLLNILIGKAGLFSIVPFIGVPVSAVLRQIEAVVDSIAFSLIAIVEGTANDIAAQQKNLDGTINISITTYDGLISVSKKRDLE	ALAFSVPISAAITPAEVVTNIKTITQKSQALQAPAKEISIVNGPLILIGQGPFPKIIIGFSDIVQTATTAIAQMQGMPKEPAGAPTDAVFEAFREFVRVHQALLNILIGKAGLFNTVPFIGQPVAAVLRQIEKVVDTIAFMLIDTFEARAADLQKEAMALSGSLDTCIKSYEGITGGITKRNLR	207	204	hypothetical protein J4E91_002450 [Alternaria rosae]
NODE_3_length_900818_cov_60.12.g659.t1	XP_051292163.1	56.25	192	82	1	4	195	3	192	1.53e-62	204	ref|XP_051292163.1|;gb|KAI4915634.1|	519	108	129	2	67.19	1	1	SITKFAVTALGLSNVVAAALTPSEIVANINIITAKSQALQAPANSITLINGPLIIVGLGPFPPIIRGFADIVATVTSDITAMQGTTRVTAAAEVKAIADAFREFVRVHQVLLNILIGKAGLFSIVPFIGVPVSAVLRQIEAVVDSIAFSLIAIVEGTANDIAAQQKNLDGTINISITTYDGLISVSKKRDLE	SFRNFFTAALAFSVPISAAITPAEVVTNIKSITQKSLALQAPAKDISLVNGPLVLIGQGPFPKIILGFSDIVTTATTAIAQMQGMPKEPAGASTDAVFEAFREFVRVHQALLNILIGKAGLFQTVPFIGQPVAAVLRQVEQVVDTIAFMLIDTFEARAADLKDEAGALSGTLTICIDKYQGL--ALKKRSLR	207	202	uncharacterized protein J4E90_004079 [Alternaria incomplexa]<>hypothetical protein J4E90_004079 [Alternaria incomplexa]
NODE_3_length_900818_cov_60.12.g659.t1	XP_051292163.1	56.25	192	82	1	4	195	3	192	1.53e-62	204	ref|XP_051292163.1|;gb|KAI4915634.1|	519	108	129	2	67.19	1	1	SITKFAVTALGLSNVVAAALTPSEIVANINIITAKSQALQAPANSITLINGPLIIVGLGPFPPIIRGFADIVATVTSDITAMQGTTRVTAAAEVKAIADAFREFVRVHQVLLNILIGKAGLFSIVPFIGVPVSAVLRQIEAVVDSIAFSLIAIVEGTANDIAAQQKNLDGTINISITTYDGLISVSKKRDLE	SFRNFFTAALAFSVPISAAITPAEVVTNIKSITQKSLALQAPAKDISLVNGPLVLIGQGPFPKIILGFSDIVTTATTAIAQMQGMPKEPAGASTDAVFEAFREFVRVHQALLNILIGKAGLFQTVPFIGQPVAAVLRQVEQVVDTIAFMLIDTFEARAADLKDEAGALSGTLTICIDKYQGL--ALKKRSLR	207	202	uncharacterized protein J4E90_004079 [Alternaria incomplexa]<>hypothetical protein J4E90_004079 [Alternaria incomplexa]
NODE_3_length_900818_cov_60.12.g659.t1	XP_033453964.1	54.68	203	74	1	11	195	10	212	1.61e-62	204	ref|XP_033453964.1|;gb|KAF1933716.1|	520	111	139	18	68.47	1	1	TALGLSNVVAAALTPSEIVANINIITAKSQALQAPANSITLINGPLIIVGLGPFPPIIRGFADIVATVTSDITAMQGTTRVTAAAEVKAIADAFRE------------------FVRVHQVLLNILIGKAGLFSIVPFIGVPVSAVLRQIEAVVDSIAFSLIAIVEGTANDIAAQQKNLDGTINISITTYDGLISVSKKRDLE	SAMALAVPVIAQTTPAQVVTNIDLITQKSQALQAPAQSINLINGPLILIGQGPFPQIITGFADIVSTATTALSQIRGMPPVPAGDESNAIFDAFREVRHVLPLGVAMLLTYSLQFVRVHQALLNILIGKAGLFSTVPFIGQPVAAVLRQVESVVDTIAFALIDTVQSRAADLQAQTQSLDGTLTTTINAYEGLSLRRKTRSLR	207	222	UVI-1h [Didymella exigua CBS 183.55]<>UVI-1h [Didymella exigua CBS 183.55]
NODE_3_length_900818_cov_60.12.g659.t1	XP_033453964.1	54.68	203	74	1	11	195	10	212	1.61e-62	204	ref|XP_033453964.1|;gb|KAF1933716.1|	520	111	139	18	68.47	1	1	TALGLSNVVAAALTPSEIVANINIITAKSQALQAPANSITLINGPLIIVGLGPFPPIIRGFADIVATVTSDITAMQGTTRVTAAAEVKAIADAFRE------------------FVRVHQVLLNILIGKAGLFSIVPFIGVPVSAVLRQIEAVVDSIAFSLIAIVEGTANDIAAQQKNLDGTINISITTYDGLISVSKKRDLE	SAMALAVPVIAQTTPAQVVTNIDLITQKSQALQAPAQSINLINGPLILIGQGPFPQIITGFADIVSTATTALSQIRGMPPVPAGDESNAIFDAFREVRHVLPLGVAMLLTYSLQFVRVHQALLNILIGKAGLFSTVPFIGQPVAAVLRQVESVVDTIAFALIDTVQSRAADLQAQTQSLDGTLTTTINAYEGLSLRRKTRSLR	207	222	UVI-1h [Didymella exigua CBS 183.55]<>UVI-1h [Didymella exigua CBS 183.55]
NODE_3_length_900818_cov_60.12.g659.t1	PVH68622.1	58.47	183	73	1	10	192	8	187	6.84e-62	202	gb|PVH68622.1|	514	107	133	3	72.68	1	1	VTALGLSNVVAAALTPSEIVANINIITAKSQALQAPANSITLINGPLIIVGLGPFPPIIRGFADIVATVTSDITAMQGTTRVTAAAEVKAIADAFREFVRVHQVLLNILIGKAGLFSIVPFIGVPVSAVLRQIEAVVDSIAFSLIAIVEGTANDIAAQQKNLDGTINISITTYDGLISVSKKR	VAAIALTVPVMAQTIPAQVVNNIEMLTQKSQALQGPAQSINIINGPLIIIGQGPFPQIILGFTDIVSTTTAALSQMNGMTPVPAGAQSDAIFDAFREFVRVHQVLLNILIGKAGLFSTVPLIGEPVAAVLRQIENIVDTVAFALIDSVQSRATDLQNQAGSLDGTLTTAINSYSG---ISLKR	207	202	hypothetical protein DL98DRAFT_522641 [Cadophora sp. DSE1049]
NODE_3_length_900818_cov_60.12.g659.t1	KAA8612758.1	56.983	179	76	1	12	190	11	188	1.19e-61	202	gb|KAA8612758.1|;gb|KAI0572455.1|;gb|KAI0586044.1|;gb|KAI0605976.1|;gb|KAI0623396.1|	513	102	129	1	72.07	1	1	ALGLSNVVAAALTPSEIVANINIITAKSQALQAPANSITLINGPLIIVGLGPFPPIIRGFADIVATVTSDITAMQGTTRVTAAAEVKAIADAFREFVRVHQVLLNILIGKAGLFSIVPFIGVPVSAVLRQIEAVVDSIAFSLIAIVEGTANDIAAQQKNLDGTINISITTYDGLISVSK	ALALATPITAAISAAEVTVNIKVVTQKSMALQQPAQSISLVNGPLILIGQGPFPKLIFGFADIVTTATAAISQMQGMPKEPAGPATDAVFEAFREFVRVHQALLNILIGKAGLFQAVPFIGQPIAAVLRQIEGVVDTIAFMLIATFEARASDFQKEASTLTGTLSLCIAKYDGL-SVSR	207	201	hypothetical protein PtrV1_13327 [Pyrenophora tritici-repentis]<>hypothetical protein Alg130_10493 [Pyrenophora tritici-repentis]<>hypothetical protein Alg215_02246 [Pyrenophora tritici-repentis]<>hypothetical protein TUN205_09776 [Pyrenophora tritici-repentis]<>hypothetical protein TUN199_04587 [Pyrenophora tritici-repentis]
NODE_3_length_900818_cov_60.12.g659.t1	KAF9698383.1	56.044	182	80	0	4	185	3	184	3.05e-61	200	gb|KAF9698383.1|	509	102	132	0	72.53	1	1	SITKFAVTALGLSNVVAAALTPSEIVANINIITAKSQALQAPANSITLINGPLIIVGLGPFPPIIRGFADIVATVTSDITAMQGTTRVTAAAEVKAIADAFREFVRVHQVLLNILIGKAGLFSIVPFIGVPVSAVLRQIEAVVDSIAFSLIAIVEGTANDIAAQQKNLDGTINISITTYDGL	AIRNLFTAALALATPIAAALTPAQMVENIKMVTQKSQALQAPAQSITIINGPLLIIGQGPFPQIIAGFTDIISTAATAVGQMQGSNPVKAGAESDDIFNAFRDFVRVHQVLLNILIGKAGLFTTVPVIGQPVAAVLRQLENVVDTLAFGTIDLVESRAADLQREANSLGATFDICINSYKGI	207	186	hypothetical protein EKO04_003925 [Ascochyta lentis]
NODE_3_length_900818_cov_60.12.g659.t1	XP_049170741.1	55.556	180	80	0	6	185	4	183	6.26e-61	199	ref|XP_049170741.1|;gb|KAI1858562.1|;gb|KAI1867115.1|	506	100	130	0	72.22	1	1	TKFAVTALGLSNVVAAALTPSEIVANINIITAKSQALQAPANSITLINGPLIIVGLGPFPPIIRGFADIVATVTSDITAMQGTTRVTAAAEVKAIADAFREFVRVHQVLLNILIGKAGLFSIVPFIGVPVSAVLRQIEAVVDSIAFSLIAIVEGTANDIAAQQKNLDGTINISITTYDGL	SKIISVALSLFATSALAITPADVVNNINMLTEKSQALQAPAQSLTIVNGPLVVAGQGPFPQIITGFTDIVSTGSAALASMQGMEPIPAGTESDDVFDAFREFVRIHQQLLNILIGKAGLFQTVPFIGAPVAAVLRQIEAIVDTLAFALIDQVESRATDLQNQAGSLGMTVQTAIQQYEGL	207	186	uncharacterized protein JN550_007167 [Neoarthrinium moseri]<>hypothetical protein JX265_010655 [Neoarthrinium moseri]<>hypothetical protein JN550_007167 [Neoarthrinium moseri]
NODE_3_length_900818_cov_60.12.g659.t1	XP_049170741.1	55.556	180	80	0	6	185	4	183	6.26e-61	199	ref|XP_049170741.1|;gb|KAI1858562.1|;gb|KAI1867115.1|	506	100	130	0	72.22	1	1	TKFAVTALGLSNVVAAALTPSEIVANINIITAKSQALQAPANSITLINGPLIIVGLGPFPPIIRGFADIVATVTSDITAMQGTTRVTAAAEVKAIADAFREFVRVHQVLLNILIGKAGLFSIVPFIGVPVSAVLRQIEAVVDSIAFSLIAIVEGTANDIAAQQKNLDGTINISITTYDGL	SKIISVALSLFATSALAITPADVVNNINMLTEKSQALQAPAQSLTIVNGPLVVAGQGPFPQIITGFTDIVSTGSAALASMQGMEPIPAGTESDDVFDAFREFVRIHQQLLNILIGKAGLFQTVPFIGAPVAAVLRQIEAIVDTLAFALIDQVESRATDLQNQAGSLGMTVQTAIQQYEGL	207	186	uncharacterized protein JN550_007167 [Neoarthrinium moseri]<>hypothetical protein JX265_010655 [Neoarthrinium moseri]<>hypothetical protein JN550_007167 [Neoarthrinium moseri]
NODE_3_length_900818_cov_60.12.g659.t1	XP_060434973.1	54.839	186	83	1	1	185	1	186	7.21e-61	199	ref|XP_060434973.1|	506	102	133	1	71.51	1	1	MQFSITKFAVTALGL-SNVVAAALTPSEIVANINIITAKSQALQAPANSITLINGPLIIVGLGPFPPIIRGFADIVATVTSDITAMQGTTRVTAAAEVKAIADAFREFVRVHQVLLNILIGKAGLFSIVPFIGVPVSAVLRQIEAVVDSIAFSLIAIVEGTANDIAAQQKNLDGTINISITTYDGL	MQFSILKLAVAALAICSDSVLGQTTPAQVVQNIDMVTKKSNDLIAPAKQISILTGPLIIVGLGPYPKIIAGFVDIVSTVTTALAQMQGMPPVPAGPQSDAIFEAFREFVRIHQMLLNVLIGKAGLFSTVPLIGAPIAAVLREVENIVDTVAFALIDAVQSRATDLQVQASMLTGTITTTIDRYQGL	207	188	UVI-1h [Colletotrichum godetiae]
NODE_3_length_900818_cov_60.12.g659.t1	KAK1691278.1	54.839	186	83	1	1	185	1	186	7.21e-61	199	gb|KAK1691278.1|	506	102	133	1	71.51	1	1	MQFSITKFAVTALGL-SNVVAAALTPSEIVANINIITAKSQALQAPANSITLINGPLIIVGLGPFPPIIRGFADIVATVTSDITAMQGTTRVTAAAEVKAIADAFREFVRVHQVLLNILIGKAGLFSIVPFIGVPVSAVLRQIEAVVDSIAFSLIAIVEGTANDIAAQQKNLDGTINISITTYDGL	MQFSILKLAVAALAICSDSVLGQTTPAQVVQNIDMVTKKSNDLIAPAKQISILTGPLIIVGLGPYPKIIAGFVDIVSTVTTALAQMQGMPPVPAGPQSDAIFEAFREFVRIHQMLLNVLIGKAGLFSTVPLIGAPIAAVLREVENIVDTVAFALIDAVQSRATDLQVQASMLTGTITTTIDRYQGL	207	188	UVI-1h [Colletotrichum godetiae]
NODE_3_length_900818_cov_60.12.g659.t1	KAJ5055741.1	59.341	182	74	0	4	185	3	184	8.32e-61	199	gb|KAJ5055741.1|	506	108	135	0	74.18	1	1	SITKFAVTALGLSNVVAAALTPSEIVANINIITAKSQALQAPANSITLINGPLIIVGLGPFPPIIRGFADIVATVTSDITAMQGTTRVTAAAEVKAIADAFREFVRVHQVLLNILIGKAGLFSIVPFIGVPVSAVLRQIEAVVDSIAFSLIAIVEGTANDIAAQQKNLDGTINISITTYDGL	SMRNIFTAALALAAPISAAITPAQMVDNIRMLTSKSQALQAPAQSITIINGPLIVIGQGPFPQLIAGFTDIIATTTTAIAQMQDTQPVKAGAESDAIFDAFREFVRVHQVLLNILIGKAGLFETVPVIGEPVAAVLRQLENVVDTIAFGIIDVAESHAADLQDQTNSLIGTLDICINSYQGL	207	187	UVI-1 [Bipolaris maydis]
NODE_3_length_900818_cov_60.12.g659.t1	XP_051303270.1	52.153	209	83	1	4	195	3	211	1.16e-60	200	ref|XP_051303270.1|;gb|KAI4957497.1|	508	109	132	17	63.16	1	1	SITKFAVTALGLSNVVAAALTPSEIVANINIITAKSQALQAPANSITLINGPLIIVGLGPFPPIIRGFADIVATVTSDITAMQGTTRVTAAAEVKAIADAFRE-----------------FVRVHQVLLNILIGKAGLFSIVPFIGVPVSAVLRQIEAVVDSIAFSLIAIVEGTANDIAAQQKNLDGTINISITTYDGLISVSKKRDLE	SFRNFFTAALAFSVPISAAITPAEVVTNIKSITTKSMALQAPAKSVTIVSGQLLLIGQGPFPEIIRGFADIVTTATTAIAQMQGMPKEPAGASTDAVFEAFREVSTICSTDIHVAYDEKQFVRVHQALLNILIGKAGLFSTVPFVGAPVAAVLRQIEKVVDTIAFMLIDTFEARAADFKDEAGALDGTLTICINQYQGIASGITKRNLR	207	221	uncharacterized protein J4E86_004635 [Alternaria arbusti]<>hypothetical protein J4E86_004635 [Alternaria arbusti]
NODE_3_length_900818_cov_60.12.g659.t1	XP_051303270.1	52.153	209	83	1	4	195	3	211	1.16e-60	200	ref|XP_051303270.1|;gb|KAI4957497.1|	508	109	132	17	63.16	1	1	SITKFAVTALGLSNVVAAALTPSEIVANINIITAKSQALQAPANSITLINGPLIIVGLGPFPPIIRGFADIVATVTSDITAMQGTTRVTAAAEVKAIADAFRE-----------------FVRVHQVLLNILIGKAGLFSIVPFIGVPVSAVLRQIEAVVDSIAFSLIAIVEGTANDIAAQQKNLDGTINISITTYDGLISVSKKRDLE	SFRNFFTAALAFSVPISAAITPAEVVTNIKSITTKSMALQAPAKSVTIVSGQLLLIGQGPFPEIIRGFADIVTTATTAIAQMQGMPKEPAGASTDAVFEAFREVSTICSTDIHVAYDEKQFVRVHQALLNILIGKAGLFSTVPFVGAPVAAVLRQIEKVVDTIAFMLIDTFEARAADFKDEAGALDGTLTICINQYQGIASGITKRNLR	207	221	uncharacterized protein J4E86_004635 [Alternaria arbusti]<>hypothetical protein J4E86_004635 [Alternaria arbusti]
NODE_3_length_900818_cov_60.12.g659.t1	CRK41547.1	58.639	191	77	2	1	190	1	190	1.21e-60	208	emb|CRK41547.1|	530	112	139	2	72.77	1	1	MQFSITKFAVTALGLSNVVA-AALTPSEIVANINIITAKSQALQAPANSITLINGPLIIVGLGPFPPIIRGFADIVATVTSDITAMQGTTRVTAAAEVKAIADAFREFVRVHQVLLNILIGKAGLFSIVPFIGVPVSAVLRQIEAVVDSIAFSLIAIVEGTANDIAAQQKNLDGTINISITTYDGLISVSK	MRFSLLKSVVAALAVCSQTAFGQITPAQVVDNIEALTTKSQALQAPAQRISIINGPLIVVGLGPFPALITGFTDIVSTATVAISQMQGMADVPAGPPSDAIFDAFREFVRVHQVLLNILIGKAGLFNTVPIIGQPVAAVLRSIEKVVDTAAFMLIDAVESRAEDLQSQAQSLKGTITVAIGSYEGL-NVSK	207	511	hypothetical protein BN1723_015933 [Verticillium longisporum]
NODE_3_length_900818_cov_60.12.g659.t1	CRK20099.1	58.639	191	77	2	1	190	1	190	1.25e-60	208	emb|CRK20099.1|	530	112	139	2	72.77	1	1	MQFSITKFAVTALGLSNVVA-AALTPSEIVANINIITAKSQALQAPANSITLINGPLIIVGLGPFPPIIRGFADIVATVTSDITAMQGTTRVTAAAEVKAIADAFREFVRVHQVLLNILIGKAGLFSIVPFIGVPVSAVLRQIEAVVDSIAFSLIAIVEGTANDIAAQQKNLDGTINISITTYDGLISVSK	MRFSLLKSVVAALAVCSQTAFGQITPAQVVDNIEALTTKSQALQAPAQRISIINGPLIVVGLGPFPALITGFTDIVSTATVAISQMQGMADVPAGPPSDAIFDAFREFVRVHQVLLNILIGKAGLFNTVPIIGQPVAAVLRSIEKVVDTAAFMLIDAVESRAEDLQSQAQSLKGTITVAIGSYEGL-NVSK	207	511	hypothetical protein BN1708_012746 [Verticillium longisporum]
NODE_3_length_900818_cov_60.12.g659.t1	KAG4420712.1	59.016	183	72	1	10	192	8	187	1.29e-60	199	gb|KAG4420712.1|	506	108	134	3	73.22	1	1	VTALGLSNVVAAALTPSEIVANINIITAKSQALQAPANSITLINGPLIIVGLGPFPPIIRGFADIVATVTSDITAMQGTTRVTAAAEVKAIADAFREFVRVHQVLLNILIGKAGLFSIVPFIGVPVSAVLRQIEAVVDSIAFSLIAIVEGTANDIAAQQKNLDGTINISITTYDGLISVSKKR	VAAIALTVPVMAQTTPAQVVDNIRMLTQKSQALQAPAQSINIINGPLILIGQGPFPQIIVGFTEIVTTTTTALAQMNGMAPVPAGAQSDAIFDAFREFVRVHQVLLNILIGKAGLFSTVPLIGQPIAAVLRQIESIVDTAAFALIDSVQSRATDIQNQAASLDGTLNTAIDSYNGL---SLKR	207	202	hypothetical protein IFR04_006098 [Cadophora malorum]
NODE_3_length_900818_cov_60.12.g659.t1	XP_001800309.1	59.884	172	67	1	24	195	23	192	1.4e-60	199	ref|XP_001800309.1|;gb|KAH3912915.1|;gb|EAT82361.1|;gb|KAH3922326.1|;gb|KAH3950943.1|;gb|KAH3974317.1|	506	103	125	2	72.67	1	1	TPSEIVANINIITAKSQALQAPANSITLINGPLIIVGLGPFPPIIRGFADIVATVTSDITAMQGTTRVTAAAEVKAIADAFREFVRVHQVLLNILIGKAGLFSIVPFIGVPVSAVLRQIEAVVDSIAFSLIAIVEGTANDIAAQQKNLDGTINISITTYDGLISVSKKRDLE	SPADVVKNIQAITQKSQALQAPAQSINLINGPLILIGQGPFPQIIVGFTDIVSSATTYITQMQGMAPVPAGAPADAIFDAFREFVRVHQALLNILIGKAGLFETVPFIGQPIASVLRQIENVVDTIAFALIDTVESRAKDLQGQASALGNTLDLAVNRYQGIANV--KRSLR	207	202	hypothetical protein SNOG_10026 [Parastagonospora nodorum SN15]<>hypothetical protein HBH56_109210 [Parastagonospora nodorum]<>hypothetical protein SNOG_10026 [Parastagonospora nodorum SN15]<>hypothetical protein HBH54_226310 [Parastagonospora nodorum]<>hypothetical protein HBH53_064950 [Parastagonospora nodorum]<>hypothetical protein HBH51_093330 [Parastagonospora nodorum]
NODE_3_length_900818_cov_60.12.g659.t1	XP_001800309.1	59.884	172	67	1	24	195	23	192	1.4e-60	199	ref|XP_001800309.1|;gb|KAH3912915.1|;gb|EAT82361.1|;gb|KAH3922326.1|;gb|KAH3950943.1|;gb|KAH3974317.1|	506	103	125	2	72.67	1	1	TPSEIVANINIITAKSQALQAPANSITLINGPLIIVGLGPFPPIIRGFADIVATVTSDITAMQGTTRVTAAAEVKAIADAFREFVRVHQVLLNILIGKAGLFSIVPFIGVPVSAVLRQIEAVVDSIAFSLIAIVEGTANDIAAQQKNLDGTINISITTYDGLISVSKKRDLE	SPADVVKNIQAITQKSQALQAPAQSINLINGPLILIGQGPFPQIIVGFTDIVSSATTYITQMQGMAPVPAGAPADAIFDAFREFVRVHQALLNILIGKAGLFETVPFIGQPIASVLRQIENVVDTIAFALIDTVESRAKDLQGQASALGNTLDLAVNRYQGIANV--KRSLR	207	202	hypothetical protein SNOG_10026 [Parastagonospora nodorum SN15]<>hypothetical protein HBH56_109210 [Parastagonospora nodorum]<>hypothetical protein SNOG_10026 [Parastagonospora nodorum SN15]<>hypothetical protein HBH54_226310 [Parastagonospora nodorum]<>hypothetical protein HBH53_064950 [Parastagonospora nodorum]<>hypothetical protein HBH51_093330 [Parastagonospora nodorum]
NODE_3_length_900818_cov_60.12.g659.t1	XP_028494993.1	54.146	205	74	2	1	185	1	205	1.78e-60	199	ref|XP_028494993.1|;gb|RNJ56835.1|	505	111	136	20	66.34	1	1	MQFSITKFAVTALGLSNVVA-AALTPSEIVANINIITAKSQALQAPANSITLINGPLIIVGLGPFP-------------------PIIRGFADIVATVTSDITAMQGTTRVTAAAEVKAIADAFREFVRVHQVLLNILIGKAGLFSIVPFIGVPVSAVLRQIEAVVDSIAFSLIAIVEGTANDIAAQQKNLDGTINISITTYDGL	MRFSLLKSVVAALAVCSQTALGQITPAQVVDNIEALTTKSQALQAPAQSISIINGPLIVVGLGPFPVRKRVLASSASCRTDMILQTLITGFTDIVSTATVAISQMQGMAGVPAGPPSDAIFDAFREFVRVHQVLLNILIGKAGLFNTVPIIGQPVAAVLRSIEKVVDTAAFMLIDAVESRAEDLQSQAESLKGTITVAIGSYDGL	207	207	uncharacterized protein D7B24_006850 [Verticillium nonalfalfae]<>hypothetical protein D7B24_006850 [Verticillium nonalfalfae]
NODE_3_length_900818_cov_60.12.g659.t1	XP_028494993.1	54.146	205	74	2	1	185	1	205	1.78e-60	199	ref|XP_028494993.1|;gb|RNJ56835.1|	505	111	136	20	66.34	1	1	MQFSITKFAVTALGLSNVVA-AALTPSEIVANINIITAKSQALQAPANSITLINGPLIIVGLGPFP-------------------PIIRGFADIVATVTSDITAMQGTTRVTAAAEVKAIADAFREFVRVHQVLLNILIGKAGLFSIVPFIGVPVSAVLRQIEAVVDSIAFSLIAIVEGTANDIAAQQKNLDGTINISITTYDGL	MRFSLLKSVVAALAVCSQTALGQITPAQVVDNIEALTTKSQALQAPAQSISIINGPLIVVGLGPFPVRKRVLASSASCRTDMILQTLITGFTDIVSTATVAISQMQGMAGVPAGPPSDAIFDAFREFVRVHQVLLNILIGKAGLFNTVPIIGQPVAAVLRSIEKVVDTAAFMLIDAVESRAEDLQSQAESLKGTITVAIGSYDGL	207	207	uncharacterized protein D7B24_006850 [Verticillium nonalfalfae]<>hypothetical protein D7B24_006850 [Verticillium nonalfalfae]
NODE_3_length_900818_cov_60.12.g659.t1	KAF3904754.1	57.513	193	73	4	11	195	10	201	1.86e-60	199	gb|KAF3904754.1|	505	111	146	9	75.65	1	1	TALGLSNVVA-AALTPSEIVANINIITAKSQALQAPANSITLINGPLIIVGLGPFPPIIRGFADIVATVTSDITAMQGTTRVTAAAEVKAIADAFREFVRVHQVLLNILIGKAGLFSIVPFIGVPVSAVLRQIEAVVDSIAFSLIAIVE-----GTANDIAAQQKNLDGTINISITTYDGLISVSKK--RDLE	TALAVLSVPAFSALTAQQMVGNIRTLTTKSQALQAPAQSINIVNGPLIIIGLGPFPQLIAGFSDIIATTTTAIAQMQGSGKVGSAGDATAIADAFREFVRVHQVLLNILIGKAGLFNTVPLIGQPVAAVLRQLESIVDTIAFAAIDFIDTPTTVTSKNDVTSSANNLHGTIEITISSYDGL-SLRKRHVRDFQ	207	202	hypothetical protein ABW20_dc0102107 [Dactylellina cionopaga]
NODE_3_length_900818_cov_60.12.g659.t1	KAI1846535.1	55	180	81	0	6	185	4	183	1.87e-60	198	gb|KAI1846535.1|	503	99	130	0	72.22	1	1	TKFAVTALGLSNVVAAALTPSEIVANINIITAKSQALQAPANSITLINGPLIIVGLGPFPPIIRGFADIVATVTSDITAMQGTTRVTAAAEVKAIADAFREFVRVHQVLLNILIGKAGLFSIVPFIGVPVSAVLRQIEAVVDSIAFSLIAIVEGTANDIAAQQKNLDGTINISITTYDGL	SKIISVALSLFATSALAITPADVVNNINMLTEKSQALQAPAQSLTIVNGPLVVAGQGPFPQIITGFTDIVSTGSAALASMQGMEPIPAGTESDDVFDAFREFVRIHQQLLNILIGKAGLFQTVPFIGAPVAAVLRQIEAIVDTLAFALIDQVESRSTDLQNQAGSLGMTVQTAIQQYEGL	207	186	hypothetical protein JX266_007432 [Neoarthrinium moseri]
NODE_3_length_900818_cov_60.12.g659.t1	XP_003005377.1	54.146	205	74	2	1	185	1	205	2.23e-60	199	ref|XP_003005377.1|;gb|EEY18874.1|	505	111	136	20	66.34	1	1	MQFSITKFAVTALGLSNVVA-AALTPSEIVANINIITAKSQALQAPANSITLINGPLIIVGLGPFP-------------------PIIRGFADIVATVTSDITAMQGTTRVTAAAEVKAIADAFREFVRVHQVLLNILIGKAGLFSIVPFIGVPVSAVLRQIEAVVDSIAFSLIAIVEGTANDIAAQQKNLDGTINISITTYDGL	MRFSLLKSVVAALAVCSQTALGQITPAQVVDNIEALTTKSQALQAPAQSISIINGPLIVVGLGPFPVRKRVPASSAPCRTDMILQTLITGFTDIVSTATVAISQMQGMAGVPAGPPSDAIFDAFREFVRVHQVLLNILIGKAGLFNTVPIIGQPVAAVLRSIEEVVDTAAFMLIDAVESRAEDLQSQAESLKGTITVAIGSYDGL	207	207	UVI-1h [Verticillium alfalfae VaMs.102]<>UVI-1h [Verticillium alfalfae VaMs.102]
NODE_3_length_900818_cov_60.12.g659.t1	XP_003005377.1	54.146	205	74	2	1	185	1	205	2.23e-60	199	ref|XP_003005377.1|;gb|EEY18874.1|	505	111	136	20	66.34	1	1	MQFSITKFAVTALGLSNVVA-AALTPSEIVANINIITAKSQALQAPANSITLINGPLIIVGLGPFP-------------------PIIRGFADIVATVTSDITAMQGTTRVTAAAEVKAIADAFREFVRVHQVLLNILIGKAGLFSIVPFIGVPVSAVLRQIEAVVDSIAFSLIAIVEGTANDIAAQQKNLDGTINISITTYDGL	MRFSLLKSVVAALAVCSQTALGQITPAQVVDNIEALTTKSQALQAPAQSISIINGPLIVVGLGPFPVRKRVPASSAPCRTDMILQTLITGFTDIVSTATVAISQMQGMAGVPAGPPSDAIFDAFREFVRVHQVLLNILIGKAGLFNTVPIIGQPVAAVLRSIEEVVDTAAFMLIDAVESRAEDLQSQAESLKGTITVAIGSYDGL	207	207	UVI-1h [Verticillium alfalfae VaMs.102]<>UVI-1h [Verticillium alfalfae VaMs.102]
NODE_3_length_900818_cov_60.12.g659.t1	XP_060449051.1	53.807	197	79	2	1	185	1	197	4.62e-60	197	ref|XP_060449051.1|	502	106	135	12	68.53	1	1	MQFSITKFAVTALGL-SNVVAAALTPSEIVANINIITAKSQALQAPANSITLINGPLIIVGLGPFP-----------PIIRGFADIVATVTSDITAMQGTTRVTAAAEVKAIADAFREFVRVHQVLLNILIGKAGLFSIVPFIGVPVSAVLRQIEAVVDSIAFSLIAIVEGTANDIAAQQKNLDGTINISITTYDGL	MQFSILKLAVAALAICSDSVLGQTTPAQVVQNIDMVTKKSNDLIAPAQKISLLNGPLIIVGLGPYPVTNPFLPCDKKTIITGFVDIVSTVTTALAQMQGMPPVPAGPQSDAIFEAFREFVRIHQMLLNVLIGKAGLFSTVPFIGAPIAAVLRQVENIVDTVAFALIDAVQSRATDLQVQAGMLTGTITTTIDRYQGL	207	199	UVI-1 protein [Colletotrichum phormii]
NODE_3_length_900818_cov_60.12.g659.t1	KAK1640444.1	53.807	197	79	2	1	185	1	197	4.62e-60	197	gb|KAK1640444.1|	502	106	135	12	68.53	1	1	MQFSITKFAVTALGL-SNVVAAALTPSEIVANINIITAKSQALQAPANSITLINGPLIIVGLGPFP-----------PIIRGFADIVATVTSDITAMQGTTRVTAAAEVKAIADAFREFVRVHQVLLNILIGKAGLFSIVPFIGVPVSAVLRQIEAVVDSIAFSLIAIVEGTANDIAAQQKNLDGTINISITTYDGL	MQFSILKLAVAALAICSDSVLGQTTPAQVVQNIDMVTKKSNDLIAPAQKISLLNGPLIIVGLGPYPVTNPFLPCDKKTIITGFVDIVSTVTTALAQMQGMPPVPAGPQSDAIFEAFREFVRIHQMLLNVLIGKAGLFSTVPFIGAPIAAVLRQVENIVDTVAFALIDAVQSRATDLQVQAGMLTGTITTTIDRYQGL	207	199	UVI-1 protein [Colletotrichum phormii]
NODE_3_length_900818_cov_60.12.g659.t1	KAH0425306.1	53.968	189	86	1	1	188	1	189	6.9e-60	197	gb|KAH0425306.1|	500	102	135	1	71.43	1	1	MQFSITKFAVTALGL-SNVVAAALTPSEIVANINIITAKSQALQAPANSITLINGPLIIVGLGPFPPIIRGFADIVATVTSDITAMQGTTRVTAAAEVKAIADAFREFVRVHQVLLNILIGKAGLFSIVPFIGVPVSAVLRQIEAVVDSIAFSLIAIVEGTANDIAAQQKNLDGTINISITTYDGLISV	MQFSTLKFAIAALALCSNTVLGQTTPAQLVSNINMVTEKSQALQAPAQEITAVNGALLAVGMGPFPKIIQGFTEIVTITSTALQQMQGMPPVAAGPDAAAIAEAFRDFVRVHQALLNILIGKAGLLSTVPFVGAPVAAVLRSVESVVDTLAFSLIDSVEGQATQLNSDYNGLSSSLETAIKSYTGIVDI	207	189	hypothetical protein CcaCcLH18_11052 [Colletotrichum camelliae]
NODE_3_length_900818_cov_60.12.g659.t1	KAK1497658.1	52.736	201	79	2	1	185	1	201	9.45e-60	197	gb|KAK1497658.1|	500	106	136	16	67.66	1	1	MQFSITKFAVTALGL-SNVVAAALTPSEIVANINIITAKSQALQAPANSITLINGPLIIVGLGPFPPIIRGFADIVATVTSDITAMQGTTRVTAAAEVKAIADAFREFVRVHQVLLNILIGKAGLFSIVPFIGVPVSAVLRQIEAVVD---------------SIAFSLIAIVEGTANDIAAQQKNLDGTINISITTYDGL	MQFSILKLAVAALAICSDSVLGQTTPAQVVQNIDMVTKKSNDLIAPAQKIDLVSGPLLIVGLGPFPKIITGFVDIVSTVTTALAQMQGMPPVPAGPQSDAIFEAFREFVRIHQMLLNVLIGKAGLFSTVPLIGAPIAAVLRQVESVVDFQRLEKWWLTLVLPKSVAFALISAVQSRATDLQVQAGMLTGTITTTIDRYEGL	207	204	UVI-1 [Colletotrichum cuscutae]
NODE_3_length_900818_cov_60.12.g659.t1	XP_049209866.1	51.675	209	84	1	4	195	3	211	1.06e-59	197	ref|XP_049209866.1|;gb|KAI4658563.1|	502	108	131	17	62.68	1	1	SITKFAVTALGLSNVVAAALTPSEIVANINIITAKSQALQAPANSITLINGPLIIVGLGPFPPIIRGFADIVATVTSDITAMQGTTRVTAAAEVKAIADAFRE-----------------FVRVHQVLLNILIGKAGLFSIVPFIGVPVSAVLRQIEAVVDSIAFSLIAIVEGTANDIAAQQKNLDGTINISITTYDGLISVSKKRDLE	SFRNFFTAALAFSVPISAAITPAEVVTNIKSITTKSMALQAPAKSVTIISGQLLLVGQGPFPEIIRGFADIVTTATTAIAQMQGMPKEPAGASTDAVFEAFREVSTICSTDIHVAYDEKQFVRVHQALLNILIGKAGLFSTVPFVGAPVTAVLRQIEKVVDTIAFMLIDTFEARAADFKDEAGALSGTLTVCINQYQGITTGITKRNLR	207	221	uncharacterized protein J4E79_006969 [Alternaria viburni]<>hypothetical protein J4E79_006969 [Alternaria viburni]
NODE_3_length_900818_cov_60.12.g659.t1	XP_049209866.1	51.675	209	84	1	4	195	3	211	1.06e-59	197	ref|XP_049209866.1|;gb|KAI4658563.1|	502	108	131	17	62.68	1	1	SITKFAVTALGLSNVVAAALTPSEIVANINIITAKSQALQAPANSITLINGPLIIVGLGPFPPIIRGFADIVATVTSDITAMQGTTRVTAAAEVKAIADAFRE-----------------FVRVHQVLLNILIGKAGLFSIVPFIGVPVSAVLRQIEAVVDSIAFSLIAIVEGTANDIAAQQKNLDGTINISITTYDGLISVSKKRDLE	SFRNFFTAALAFSVPISAAITPAEVVTNIKSITTKSMALQAPAKSVTIISGQLLLVGQGPFPEIIRGFADIVTTATTAIAQMQGMPKEPAGASTDAVFEAFREVSTICSTDIHVAYDEKQFVRVHQALLNILIGKAGLFSTVPFVGAPVTAVLRQIEKVVDTIAFMLIDTFEARAADFKDEAGALSGTLTVCINQYQGITTGITKRNLR	207	221	uncharacterized protein J4E79_006969 [Alternaria viburni]<>hypothetical protein J4E79_006969 [Alternaria viburni]
NODE_3_length_900818_cov_60.12.g659.t1	XP_049256308.1	51.675	209	84	1	4	195	3	211	1.2e-59	197	ref|XP_049256308.1|;gb|KAI4607743.1|;gb|KAI4684775.1|	501	108	131	17	62.68	1	1	SITKFAVTALGLSNVVAAALTPSEIVANINIITAKSQALQAPANSITLINGPLIIVGLGPFPPIIRGFADIVATVTSDITAMQGTTRVTAAAEVKAIADAFRE-----------------FVRVHQVLLNILIGKAGLFSIVPFIGVPVSAVLRQIEAVVDSIAFSLIAIVEGTANDIAAQQKNLDGTINISITTYDGLISVSKKRDLE	SFRNFFTAALAFSVPISAAITPAEVVTNIKSITTKSMALQAPAKSVTIISGQLLLVGQGPFPEIIRGFADIVTTATTAIAQMQGMPKEPAGASTDAVFEAFREVSTICSTDIHVAYDEKQFVRVHQALLNILIGKAGLFSTVPFVGAPVAAVLRQIEKVVDTIAFMLIDTFEARAADFKDEAGALSGTLTVCINQYQGITTGITKRNLR	207	221	uncharacterized protein J4E88_004216 [Alternaria novae-zelandiae]<>hypothetical protein J4E80_009484 [Alternaria sp. BMP 0032]<>hypothetical protein J4E88_004216 [Alternaria novae-zelandiae]
NODE_3_length_900818_cov_60.12.g659.t1	XP_049256308.1	51.675	209	84	1	4	195	3	211	1.2e-59	197	ref|XP_049256308.1|;gb|KAI4607743.1|;gb|KAI4684775.1|	501	108	131	17	62.68	1	1	SITKFAVTALGLSNVVAAALTPSEIVANINIITAKSQALQAPANSITLINGPLIIVGLGPFPPIIRGFADIVATVTSDITAMQGTTRVTAAAEVKAIADAFRE-----------------FVRVHQVLLNILIGKAGLFSIVPFIGVPVSAVLRQIEAVVDSIAFSLIAIVEGTANDIAAQQKNLDGTINISITTYDGLISVSKKRDLE	SFRNFFTAALAFSVPISAAITPAEVVTNIKSITTKSMALQAPAKSVTIISGQLLLVGQGPFPEIIRGFADIVTTATTAIAQMQGMPKEPAGASTDAVFEAFREVSTICSTDIHVAYDEKQFVRVHQALLNILIGKAGLFSTVPFVGAPVAAVLRQIEKVVDTIAFMLIDTFEARAADFKDEAGALSGTLTVCINQYQGITTGITKRNLR	207	221	uncharacterized protein J4E88_004216 [Alternaria novae-zelandiae]<>hypothetical protein J4E80_009484 [Alternaria sp. BMP 0032]<>hypothetical protein J4E88_004216 [Alternaria novae-zelandiae]
NODE_3_length_900818_cov_60.12.g659.t1	XP_049187699.1	51.675	209	84	1	4	195	3	211	1.63e-59	197	ref|XP_049187699.1|;ref|XP_049223131.1|;gb|KAI4617762.1|;gb|KAI4661912.1|	500	108	131	17	62.68	1	1	SITKFAVTALGLSNVVAAALTPSEIVANINIITAKSQALQAPANSITLINGPLIIVGLGPFPPIIRGFADIVATVTSDITAMQGTTRVTAAAEVKAIADAFRE-----------------FVRVHQVLLNILIGKAGLFSIVPFIGVPVSAVLRQIEAVVDSIAFSLIAIVEGTANDIAAQQKNLDGTINISITTYDGLISVSKKRDLE	SFRNFFTAALAFSVPISAAITPAEVVTNIKSITTKSMALQAPAKSVTIISGQLLLVGQGPFPEIIRGFADIVTTATTAIAQMQGMPKEPAGASTDAVFEAFREVSTICSTDIHVAYDEKQFVRVHQALLNILIGKAGLFSTVPFVGAPVAAVLRQIEKVVDTIAFMLIDTFEARAADFKDEAGALSGTLTVCINQYQGIATGITKRNLR	207	221	uncharacterized protein J4E83_006094 [Alternaria metachromatica]<>uncharacterized protein J4E78_004702 [Alternaria triticimaculans]<>hypothetical protein J4E83_006094 [Alternaria metachromatica]<>hypothetical protein J4E78_004702 [Alternaria triticimaculans]
NODE_3_length_900818_cov_60.12.g659.t1	XP_049187699.1	51.675	209	84	1	4	195	3	211	1.63e-59	197	ref|XP_049187699.1|;ref|XP_049223131.1|;gb|KAI4617762.1|;gb|KAI4661912.1|	500	108	131	17	62.68	1	1	SITKFAVTALGLSNVVAAALTPSEIVANINIITAKSQALQAPANSITLINGPLIIVGLGPFPPIIRGFADIVATVTSDITAMQGTTRVTAAAEVKAIADAFRE-----------------FVRVHQVLLNILIGKAGLFSIVPFIGVPVSAVLRQIEAVVDSIAFSLIAIVEGTANDIAAQQKNLDGTINISITTYDGLISVSKKRDLE	SFRNFFTAALAFSVPISAAITPAEVVTNIKSITTKSMALQAPAKSVTIISGQLLLVGQGPFPEIIRGFADIVTTATTAIAQMQGMPKEPAGASTDAVFEAFREVSTICSTDIHVAYDEKQFVRVHQALLNILIGKAGLFSTVPFVGAPVAAVLRQIEKVVDTIAFMLIDTFEARAADFKDEAGALSGTLTVCINQYQGIATGITKRNLR	207	221	uncharacterized protein J4E83_006094 [Alternaria metachromatica]<>uncharacterized protein J4E78_004702 [Alternaria triticimaculans]<>hypothetical protein J4E83_006094 [Alternaria metachromatica]<>hypothetical protein J4E78_004702 [Alternaria triticimaculans]
NODE_3_length_900818_cov_60.12.g659.t1	XP_049239033.1	51.675	209	84	1	4	195	3	211	1.96e-59	197	ref|XP_049239033.1|;gb|KAI4674248.1|	500	108	131	17	62.68	1	1	SITKFAVTALGLSNVVAAALTPSEIVANINIITAKSQALQAPANSITLINGPLIIVGLGPFPPIIRGFADIVATVTSDITAMQGTTRVTAAAEVKAIADAFRE-----------------FVRVHQVLLNILIGKAGLFSIVPFIGVPVSAVLRQIEAVVDSIAFSLIAIVEGTANDIAAQQKNLDGTINISITTYDGLISVSKKRDLE	SFRNFFTAALAFSVPISAAITPAEVVTNIKSITTKSMALQAPAKSVTVISGQLLLVGQGPFPEIIRGFADIVTTATTAIAQMQGMPKEPAGASTDAVFEAFREVSTICSTDIHVAYDEKQFVRVHQALLNILIGKAGLFSTVPFVGAPVAAVLRQIEKVVDTIAFMLIDTFEARAADFKDEAGALSGTLTVCINQYQGIATGITKRNLR	207	221	uncharacterized protein J4E84_010754 [Alternaria hordeiaustralica]<>hypothetical protein J4E84_010754 [Alternaria hordeiaustralica]
NODE_3_length_900818_cov_60.12.g659.t1	XP_049239033.1	51.675	209	84	1	4	195	3	211	1.96e-59	197	ref|XP_049239033.1|;gb|KAI4674248.1|	500	108	131	17	62.68	1	1	SITKFAVTALGLSNVVAAALTPSEIVANINIITAKSQALQAPANSITLINGPLIIVGLGPFPPIIRGFADIVATVTSDITAMQGTTRVTAAAEVKAIADAFRE-----------------FVRVHQVLLNILIGKAGLFSIVPFIGVPVSAVLRQIEAVVDSIAFSLIAIVEGTANDIAAQQKNLDGTINISITTYDGLISVSKKRDLE	SFRNFFTAALAFSVPISAAITPAEVVTNIKSITTKSMALQAPAKSVTVISGQLLLVGQGPFPEIIRGFADIVTTATTAIAQMQGMPKEPAGASTDAVFEAFREVSTICSTDIHVAYDEKQFVRVHQALLNILIGKAGLFSTVPFVGAPVAAVLRQIEKVVDTIAFMLIDTFEARAADFKDEAGALSGTLTVCINQYQGIATGITKRNLR	207	221	uncharacterized protein J4E84_010754 [Alternaria hordeiaustralica]<>hypothetical protein J4E84_010754 [Alternaria hordeiaustralica]
NODE_3_length_900818_cov_60.12.g659.t1	KAJ4379380.1	56.831	183	73	1	13	195	1	177	2.56e-59	195	gb|KAJ4379380.1|	496	104	132	6	72.13	1	1	LGLSNVVAAALTPSEIVANINIITAKSQALQAPANSITLINGPLIIVGLGPFPPIIRGFADIVATVTSDITAMQGTTRVTAAAEVKAIADAFREFVRVHQVLLNILIGKAGLFSIVPFIGVPVSAVLRQIEAVVDSIAFSLIAIVEGTANDIAAQQKNLDGTINISITTYDGLISVSKKRDLE	MALALPVIAQTTPAQVVSNINMITQKSQALQAPAQSITIINGPLIVIGQGPFPQIITGFVDIVSTATTAIAQMQGMSPVPAGEQSDAIFDAFR------QALLNILIGKAGLFTTVPIIGQPIAAVLRQVENVVDTIAFGLIDAVESRASDLQAQAQSLGGTLDTAIRSYDGLSLTRKTRSLK	207	187	hypothetical protein N0V86_005425 [Didymella sp. IMI 355093]
NODE_3_length_900818_cov_60.12.g659.t1	XP_051323118.1	50.718	209	86	1	4	195	3	211	4.7e-59	196	ref|XP_051323118.1|;gb|KAI4921329.1|	497	106	131	17	62.68	1	1	SITKFAVTALGLSNVVAAALTPSEIVANINIITAKSQALQAPANSITLINGPLIIVGLGPFPPIIRGFADIVATVTSDITAMQGTTRVTAAAEVKAIADAFRE-----------------FVRVHQVLLNILIGKAGLFSIVPFIGVPVSAVLRQIEAVVDSIAFSLIAIVEGTANDIAAQQKNLDGTINISITTYDGLISVSKKRDLE	SFRNFFTAALAFSVPISAAITPAEVVTNIKSITTKSMALQAPAKSVTIVSGQLLLIGQGPFPEIIRGFADIVTTATTAIAQMQGMPKEPAGASTDAVFEAFREVSTICSTDIHVAYDEKQFVRVHQALLNILIGKAGLFSTVPFVGAPVAAVLRQIEKVVDTIAFMLIDTFEARAADFKDEAGALSGTLTVCINQYQGIATGITKRNLR	207	221	uncharacterized protein J4E85_008674 [Alternaria conjuncta]<>hypothetical protein J4E85_008674 [Alternaria conjuncta]
NODE_3_length_900818_cov_60.12.g659.t1	XP_051351700.1	50.718	209	86	1	4	195	3	211	4.7e-59	196	ref|XP_051351700.1|;gb|KAI4925871.1|	497	106	131	17	62.68	1	1	SITKFAVTALGLSNVVAAALTPSEIVANINIITAKSQALQAPANSITLINGPLIIVGLGPFPPIIRGFADIVATVTSDITAMQGTTRVTAAAEVKAIADAFRE-----------------FVRVHQVLLNILIGKAGLFSIVPFIGVPVSAVLRQIEAVVDSIAFSLIAIVEGTANDIAAQQKNLDGTINISITTYDGLISVSKKRDLE	SFRNFFTAALAFSVPISAAITPAEVVTNIKSITTKSMALQAPAKSVTIVSGQLLLIGQGPFPEIIRGFADIVTTATTAIAQMQGMPKEPAGASTDAVFEAFREVSTICSTDIHVAYDEKQFVRVHQALLNILIGKAGLFSTVPFVGAPVAAVLRQIEKVVDTIAFMLIDTFEARAADFKDEAGALSGTLTVCINQYQGIATGITKRNLR	207	221	uncharacterized protein J4E92_006607 [Alternaria infectoria]<>hypothetical protein J4E92_006607 [Alternaria infectoria]
NODE_3_length_900818_cov_60.12.g659.t1	XP_051323118.1	50.718	209	86	1	4	195	3	211	4.7e-59	196	ref|XP_051323118.1|;gb|KAI4921329.1|	497	106	131	17	62.68	1	1	SITKFAVTALGLSNVVAAALTPSEIVANINIITAKSQALQAPANSITLINGPLIIVGLGPFPPIIRGFADIVATVTSDITAMQGTTRVTAAAEVKAIADAFRE-----------------FVRVHQVLLNILIGKAGLFSIVPFIGVPVSAVLRQIEAVVDSIAFSLIAIVEGTANDIAAQQKNLDGTINISITTYDGLISVSKKRDLE	SFRNFFTAALAFSVPISAAITPAEVVTNIKSITTKSMALQAPAKSVTIVSGQLLLIGQGPFPEIIRGFADIVTTATTAIAQMQGMPKEPAGASTDAVFEAFREVSTICSTDIHVAYDEKQFVRVHQALLNILIGKAGLFSTVPFVGAPVAAVLRQIEKVVDTIAFMLIDTFEARAADFKDEAGALSGTLTVCINQYQGIATGITKRNLR	207	221	uncharacterized protein J4E85_008674 [Alternaria conjuncta]<>hypothetical protein J4E85_008674 [Alternaria conjuncta]
NODE_3_length_900818_cov_60.12.g659.t1	XP_051351700.1	50.718	209	86	1	4	195	3	211	4.7e-59	196	ref|XP_051351700.1|;gb|KAI4925871.1|	497	106	131	17	62.68	1	1	SITKFAVTALGLSNVVAAALTPSEIVANINIITAKSQALQAPANSITLINGPLIIVGLGPFPPIIRGFADIVATVTSDITAMQGTTRVTAAAEVKAIADAFRE-----------------FVRVHQVLLNILIGKAGLFSIVPFIGVPVSAVLRQIEAVVDSIAFSLIAIVEGTANDIAAQQKNLDGTINISITTYDGLISVSKKRDLE	SFRNFFTAALAFSVPISAAITPAEVVTNIKSITTKSMALQAPAKSVTIVSGQLLLIGQGPFPEIIRGFADIVTTATTAIAQMQGMPKEPAGASTDAVFEAFREVSTICSTDIHVAYDEKQFVRVHQALLNILIGKAGLFSTVPFVGAPVAAVLRQIEKVVDTIAFMLIDTFEARAADFKDEAGALSGTLTVCINQYQGIATGITKRNLR	207	221	uncharacterized protein J4E92_006607 [Alternaria infectoria]<>hypothetical protein J4E92_006607 [Alternaria infectoria]
NODE_3_length_900818_cov_60.12.g659.t1	CAE7220468.1	56.425	179	77	1	12	190	11	188	4.76e-59	195	emb|CAE7220468.1|	496	101	126	1	70.39	1	1	ALGLSNVVAAALTPSEIVANINIITAKSQALQAPANSITLINGPLIIVGLGPFPPIIRGFADIVATVTSDITAMQGTTRVTAAAEVKAIADAFREFVRVHQVLLNILIGKAGLFSIVPFIGVPVSAVLRQIEAVVDSIAFSLIAIVEGTANDIAAQQKNLDGTINISITTYDGLISVSK	ALALATPITAAITPAEVVVNIQSITSVSLKLQVPAQKISIVNGPLILIGQGPFPELIVGFADIVSKATLAIAGMQGMPTVPAGQATDDVFNAFREFVRVHQVLLNILIGKAGLFQSVPFIGTPIAAVLRQVEKVVDTIAFGLIATFEARANDFKTQAGMLTGSLQVCIASYDG-ISVAR	207	202	hypothetical protein PTTW11_11315 [Pyrenophora teres f. teres]
NODE_3_length_900818_cov_60.12.g659.t1	XP_011126039.1	57.865	178	70	3	21	194	21	197	4.81e-59	195	ref|XP_011126039.1|;gb|EGX45401.1|;gb|KAF3284123.1|	495	103	131	5	73.6	1	1	AALTPSEIVANINIITAKSQALQAPANSITLINGPLIIVGLGPFPPIIRGFADIVATVTSDITAMQGTTRVTAAAEVKAIADAFREFVRVHQVLLNILIGKAGLFSIVPFIGVPVSAVLRQIEAVVDSIAFSLIAIVEGTAND--IAAQQKNLDGTINISITTYDGLISVSKK--RDL	AALTPAQMVGNIEMLTTKSKALQNPANSITLVNGPLIVIGLGPFPQIIAGFTEIVTITSTAITQMQGSAVITNPTDAKAIADAFRKFVEVHQVLLNILIGKAGLFNTVPIIGTPVAAVLRSLEAVVDTVALRIIDTVEVAIHKSTIQSNANSLSGTITVSINAYQGL-SLKKRHTRDF	207	202	hypothetical protein AOL_s00170g108 [Orbilia oligospora ATCC 24927]<>hypothetical protein AOL_s00170g108 [Orbilia oligospora ATCC 24927]<>hypothetical protein TWF970_011344 [Orbilia oligospora]
NODE_3_length_900818_cov_60.12.g659.t1	XP_011126039.1	57.865	178	70	3	21	194	21	197	4.81e-59	195	ref|XP_011126039.1|;gb|EGX45401.1|;gb|KAF3284123.1|	495	103	131	5	73.6	1	1	AALTPSEIVANINIITAKSQALQAPANSITLINGPLIIVGLGPFPPIIRGFADIVATVTSDITAMQGTTRVTAAAEVKAIADAFREFVRVHQVLLNILIGKAGLFSIVPFIGVPVSAVLRQIEAVVDSIAFSLIAIVEGTAND--IAAQQKNLDGTINISITTYDGLISVSKK--RDL	AALTPAQMVGNIEMLTTKSKALQNPANSITLVNGPLIVIGLGPFPQIIAGFTEIVTITSTAITQMQGSAVITNPTDAKAIADAFRKFVEVHQVLLNILIGKAGLFNTVPIIGTPVAAVLRSLEAVVDTVALRIIDTVEVAIHKSTIQSNANSLSGTITVSINAYQGL-SLKKRHTRDF	207	202	hypothetical protein AOL_s00170g108 [Orbilia oligospora ATCC 24927]<>hypothetical protein AOL_s00170g108 [Orbilia oligospora ATCC 24927]<>hypothetical protein TWF970_011344 [Orbilia oligospora]
NODE_3_length_900818_cov_60.12.g659.t1	CAA9967114.1	53.005	183	86	0	12	194	11	193	4.81e-59	195	emb|CAA9967114.1|	495	97	129	0	70.49	1	1	ALGLSNVVAAALTPSEIVANINIITAKSQALQAPANSITLINGPLIIVGLGPFPPIIRGFADIVATVTSDITAMQGTTRVTAAAEVKAIADAFREFVRVHQVLLNILIGKAGLFSIVPFIGVPVSAVLRQIEAVVDSIAFSLIAIVEGTANDIAAQQKNLDGTINISITTYDGLISVSKKRDL	ALALATPITAAITASQVTANIKVVTQLSLDLQVPAQKISILNGPLIVIGQGPFPEIIIGFSKIVTTATAAITSMQGMPKEPAGPSTDAVFEAFREFVRVHQVLLNILIGKAGLFQTVPIIGQPVAAVLRQVEKIVDTIAFMLIATFEARSADLKAEAAKLSGSLTICIASYDGLSTSTVRRSM	207	201	hypothetical protein PTMSG1_10473 [Pyrenophora teres f. maculata]
NODE_3_length_900818_cov_60.12.g659.t1	KAG7151871.1	58.621	174	71	1	1	173	1	174	4.89e-59	194	gb|KAG7151871.1|	494	102	127	1	72.99	1	1	MQFSITKFAVTALGLSNVVA-AALTPSEIVANINIITAKSQALQAPANSITLINGPLIIVGLGPFPPIIRGFADIVATVTSDITAMQGTTRVTAAAEVKAIADAFREFVRVHQVLLNILIGKAGLFSIVPFIGVPVSAVLRQIEAVVDSIAFSLIAIVEGTANDIAAQQKNLDG	MRFSLLKSVVAALAVCSQTALGQITPAQVVDNIKTLTTKSQALQAPAQSISIINGPLIVVGLGPFPTLITGFTDIVSTATVAISQMQGMADVPAGPPSDAIFEAFREFVRVHQVLLNILIGRAGLFNTVPIIGQPVAAVLRSIEKVVDTVAFMLIDAVESRAEDLQSQSQSLKG	207	183	hypothetical protein HYQ46_012322 [Verticillium longisporum]
NODE_3_length_900818_cov_60.12.g659.t1	XP_007839990.1	53.763	186	85	1	1	185	1	186	7.54e-59	194	ref|XP_007839990.1|;gb|ETS74734.1|	493	100	127	1	68.28	1	1	MQFSITKFAVTALGL-SNVVAAALTPSEIVANINIITAKSQALQAPANSITLINGPLIIVGLGPFPPIIRGFADIVATVTSDITAMQGTTRVTAAAEVKAIADAFREFVRVHQVLLNILIGKAGLFSIVPFIGVPVSAVLRQIEAVVDSIAFSLIAIVEGTANDIAAQQKNLDGTINISITTYDGL	MKSSMMKSAVAALALCSNAVLGALTAEQIVDNINTLALKSQDLQEPATSITAVNGPLLAVGQGPIPQVINGFRDIIQTATDDFSDMKGTAAITEAADQDSIYDAFRDFVRAHQEVLNTLTGKAALFSTVPFIGQPLAAVLRQDESVLDTLTFSLIDLIQSRAADIDSQGQNLSKTVATCIDAYSGL	207	186	hypothetical protein PFICI_13218 [Pestalotiopsis fici W106-1]<>hypothetical protein PFICI_13218 [Pestalotiopsis fici W106-1]
NODE_3_length_900818_cov_60.12.g659.t1	XP_007839990.1	53.763	186	85	1	1	185	1	186	7.54e-59	194	ref|XP_007839990.1|;gb|ETS74734.1|	493	100	127	1	68.28	1	1	MQFSITKFAVTALGL-SNVVAAALTPSEIVANINIITAKSQALQAPANSITLINGPLIIVGLGPFPPIIRGFADIVATVTSDITAMQGTTRVTAAAEVKAIADAFREFVRVHQVLLNILIGKAGLFSIVPFIGVPVSAVLRQIEAVVDSIAFSLIAIVEGTANDIAAQQKNLDGTINISITTYDGL	MKSSMMKSAVAALALCSNAVLGALTAEQIVDNINTLALKSQDLQEPATSITAVNGPLLAVGQGPIPQVINGFRDIIQTATDDFSDMKGTAAITEAADQDSIYDAFRDFVRAHQEVLNTLTGKAALFSTVPFIGQPLAAVLRQDESVLDTLTFSLIDLIQSRAADIDSQGQNLSKTVATCIDAYSGL	207	186	hypothetical protein PFICI_13218 [Pestalotiopsis fici W106-1]<>hypothetical protein PFICI_13218 [Pestalotiopsis fici W106-1]
NODE_3_length_900818_cov_60.12.g659.t1	KAF3180125.1	55.056	178	76	2	21	194	21	198	7.6e-59	194	gb|KAF3180125.1|;gb|KAF3190861.1|;gb|KAF3262291.1|;gb|KAF3265210.1|;gb|KAF3293763.1|	494	98	133	4	74.72	1	1	AALTPSEIVANINIITAKSQALQAPANSITLINGPLIIVGLGPFPPIIRGFADIVATVTSDITAMQGTTRVTAAAEVKAIADAFREFVRVHQVLLNILIGKAGLFSIVPFIGVPVSAVLRQIEAVVDSIAFSLIAIVE--GTANDIAAQQKNLDGTINISITTYDGLISVSKK--RDL	AALTPAQMVGNIEMLTTKSKALQNPAKSITLVNGPLIAIGLGPFPQIIVGFTEIITITSTAIAQMQGSAAITNPTDAKAIADAFRMFVKVHQELLNILIGKAGLFTLVPIIGQPVASVLRSLEAIVDTVAFGIIDTVEVAASKDTIQSDAGSLSATISLSIKSYEGLISIKKRHARDF	207	202	hypothetical protein TWF751_011690 [Orbilia oligospora]<>hypothetical protein TWF225_001828 [Orbilia oligospora]<>hypothetical protein TWF217_004357 [Orbilia oligospora]<>hypothetical protein TWF128_000498 [Orbilia oligospora]<>hypothetical protein TWF132_004354 [Orbilia oligospora]
NODE_3_length_900818_cov_60.12.g659.t1	CAQ16200.1	60.377	159	62	1	1	158	1	159	8.08e-59	193	emb|CAQ16200.1|	490	96	126	1	79.25	1	1	MQFSITKFAVTALGLSNV-VAAALTPSEIVANINIITAKSQALQAPANSITLINGPLIIVGLGPFPPIIRGFADIVATVTSDITAMQGTTRVTAAAEVKAIADAFREFVRVHQVLLNILIGKAGLFSIVPFIGVPVSAVLRQIEAVVDSIAFSLIAIVE	MQFTMLKYAVVALATHGSGVLSQLTPANVVTNLNTLTAKSRALQAPAKDITLVNGPLILIGQGPFPAIIQGFTDIVSTTTNAITSMQGMAPVSAGADSDSIFNAFRDFVRVHQALLNILIGKAGLLNTVPFAGQPIAAVLRQVEAVVDTVAFTLIDMVQ	207	162	hypothetical protein, partial [Colletotrichum graminicola]
NODE_3_length_900818_cov_60.12.g659.t1	KAI4709041.1	50.718	209	86	1	4	195	3	211	1.16e-58	195	gb|KAI4709041.1|	495	106	131	17	62.68	1	1	SITKFAVTALGLSNVVAAALTPSEIVANINIITAKSQALQAPANSITLINGPLIIVGLGPFPPIIRGFADIVATVTSDITAMQGTTRVTAAAEVKAIADAFRE-----------------FVRVHQVLLNILIGKAGLFSIVPFIGVPVSAVLRQIEAVVDSIAFSLIAIVEGTANDIAAQQKNLDGTINISITTYDGLISVSKKRDLE	SFRNFFTAALAFSVPISAAITPAEVVTNIESITQKSMALQAPAKSVTVISGQLLLIGQGPFPEIIRGFADIVTTATTAIAQMQGMPKEPAGASTDAVFEAFREVSTICSTDIHVAYDEKQFVRVHQALLNILIGKAGLFSTLPFVGAPVAAVLRQIEKVVDTIAFMLIDTFEARAADFKDEAGALSGTLTVCINQYQGIATGITKRNLR	207	221	hypothetical protein J4E89_006443 [Alternaria sp. Ai002NY15]
NODE_3_length_900818_cov_60.12.g659.t1	XP_022479819.1	52.885	208	75	2	1	185	1	208	1.28e-58	194	ref|XP_022479819.1|;gb|OHF02680.1|	493	110	134	23	64.42	1	1	MQFSITKFAVTALGL-SNVVAAALTPSEIVANINIITAKSQALQAPANSITLINGPLIIVGLGPFPPIIRGFADIVATVTSDITAMQGTTRVTAAAEVKAIADAFREFVRVHQVLLNILIGKAGLFSIVPFIGVPVSAVLRQIEAVVD----------------------SIAFSLIAIVEGTANDIAAQQKNLDGTINISITTYDGL	MQFSILKLAVAALAVCSDSVLGQTTPAQVVQNINMVTQKSNALIAPAQKIDIVSGPLIIVGQGPFPQIIAGFVDIVTTVSTALTQMQGMPAVPAGAQSDAIFEAFRDFVRVHQALLNVLIGKAGLFSTVPLIGQPVAAVLRQVENVVDVSLAPHIFLMKSVWLTLMGAFKSVAFALIDAVQSRATDLQAQASMLSGTITTTIDRYQGL	207	211	UVI-1 protein [Colletotrichum orchidophilum]<>UVI-1 protein [Colletotrichum orchidophilum]
NODE_3_length_900818_cov_60.12.g659.t1	XP_022479819.1	52.885	208	75	2	1	185	1	208	1.28e-58	194	ref|XP_022479819.1|;gb|OHF02680.1|	493	110	134	23	64.42	1	1	MQFSITKFAVTALGL-SNVVAAALTPSEIVANINIITAKSQALQAPANSITLINGPLIIVGLGPFPPIIRGFADIVATVTSDITAMQGTTRVTAAAEVKAIADAFREFVRVHQVLLNILIGKAGLFSIVPFIGVPVSAVLRQIEAVVD----------------------SIAFSLIAIVEGTANDIAAQQKNLDGTINISITTYDGL	MQFSILKLAVAALAVCSDSVLGQTTPAQVVQNINMVTQKSNALIAPAQKIDIVSGPLIIVGQGPFPQIIAGFVDIVTTVSTALTQMQGMPAVPAGAQSDAIFEAFRDFVRVHQALLNVLIGKAGLFSTVPLIGQPVAAVLRQVENVVDVSLAPHIFLMKSVWLTLMGAFKSVAFALIDAVQSRATDLQAQASMLSGTITTTIDRYQGL	207	211	UVI-1 protein [Colletotrichum orchidophilum]<>UVI-1 protein [Colletotrichum orchidophilum]
NODE_3_length_900818_cov_60.12.g659.t1	XP_008020670.1	52.747	182	86	0	4	185	3	184	1.83e-58	193	ref|XP_008020670.1|;gb|EOA91472.1|	490	96	130	0	71.43	1	1	SITKFAVTALGLSNVVAAALTPSEIVANINIITAKSQALQAPANSITLINGPLIIVGLGPFPPIIRGFADIVATVTSDITAMQGTTRVTAAAEVKAIADAFREFVRVHQVLLNILIGKAGLFSIVPFIGVPVSAVLRQIEAVVDSIAFSLIAIVEGTANDIAAQQKNLDGTINISITTYDGL	SFRNFFTATLALASPISAALTAVQITGNIKTLTSKSMAIQAPAQSITIVNGPLIVVGLGPFPTIIAGFTDIISTTSVAISQMQESTPIAAGADSDMIYEAFREFVRVHQALLNILIGKAGLFNTVPVIGQPVAAILQQLEGIVDKIAFDLIDLVEARASDLQKETNALGATLDVCINSYKGI	207	186	uncharacterized protein SETTUDRAFT_133090 [Exserohilum turcica Et28A]<>hypothetical protein SETTUDRAFT_133090 [Exserohilum turcica Et28A]
NODE_3_length_900818_cov_60.12.g659.t1	XP_008020670.1	52.747	182	86	0	4	185	3	184	1.83e-58	193	ref|XP_008020670.1|;gb|EOA91472.1|	490	96	130	0	71.43	1	1	SITKFAVTALGLSNVVAAALTPSEIVANINIITAKSQALQAPANSITLINGPLIIVGLGPFPPIIRGFADIVATVTSDITAMQGTTRVTAAAEVKAIADAFREFVRVHQVLLNILIGKAGLFSIVPFIGVPVSAVLRQIEAVVDSIAFSLIAIVEGTANDIAAQQKNLDGTINISITTYDGL	SFRNFFTATLALASPISAALTAVQITGNIKTLTSKSMAIQAPAQSITIVNGPLIVVGLGPFPTIIAGFTDIISTTSVAISQMQESTPIAAGADSDMIYEAFREFVRVHQALLNILIGKAGLFNTVPVIGQPVAAILQQLEGIVDKIAFDLIDLVEARASDLQKETNALGATLDVCINSYKGI	207	186	uncharacterized protein SETTUDRAFT_133090 [Exserohilum turcica Et28A]<>hypothetical protein SETTUDRAFT_133090 [Exserohilum turcica Et28A]
NODE_3_length_900818_cov_60.12.g659.t1	KAG7051387.1	50.962	208	79	2	1	185	1	208	1.96e-58	194	gb|KAG7051387.1|;gb|KAG7070424.1|;gb|KAG7078699.1|	492	106	135	23	64.9	1	1	MQFSITKFAVTALGL-SNVVAAALTPSEIVANINIITAKSQALQAPANSITLINGPLIIVGLGPFPP----------------------IIRGFADIVATVTSDITAMQGTTRVTAAAEVKAIADAFREFVRVHQVLLNILIGKAGLFSIVPFIGVPVSAVLRQIEAVVDSIAFSLIAIVEGTANDIAAQQKNLDGTINISITTYDGL	MQFSILKLAVAALAICSDSVLGQTTPAQVVQNIDMVTKKSNDLIAPAQKIDLVSGPLLIIGLGPSPPSIAAQESRQDSEADVIFPLPQKIITGFVDIVSTVTTAMAQMQGMPPVPAGPQSDAIFEAFREFVRIHQMLLNVLIGKAGLFSTIPLIGAPVAAVLRQVEAVVDSVAFALIGAVQSRATDLQVQAGMLTGTITTTIDRYEGL	207	211	UVI-1 protein [Colletotrichum scovillei]<>UVI-1 protein [Colletotrichum scovillei]<>UVI-1 protein [Colletotrichum scovillei]
NODE_3_length_900818_cov_60.12.g659.t1	KAI3537275.1	51.208	207	79	2	1	185	1	207	2.12e-58	194	gb|KAI3537275.1|	492	106	134	22	64.73	1	1	MQFSITKFAVTALGL-SNVVAAALTPSEIVANINIITAKSQALQAPANSITLINGPLIIVGLGPFPPIIRGFADIVATVTSDITAMQGTTRVTAAAEVKAIADAFREFVRVHQVLLNILIGKAGLFSIVPFIGVPVSAVLRQIEAVVD---------------------SIAFSLIAIVEGTANDIAAQQKNLDGTINISITTYDGL	MQFSILKLAVAALAICSDSVLGQTTPAQVVQNIDMVTKKSNDLIAPAQKIDLVSGPLLIVGLGPFPKIITGFVDIVSTVTTALAQMQGMPPVPAGPQSDAIFEAFREFVRIHQMLLNVLIGKAGLFSTVPLIGAPIAAVLRQVEKVVDVRSLQNLQRCGKVWLTLLRLKSVAFALIGAVQSRATDLQVQAGMLTGTITTTIDRYEGL	207	210	UVI-1 [Colletotrichum abscissum]
NODE_3_length_900818_cov_60.12.g659.t1	KNG51953.1	53.297	182	85	0	4	185	3	184	2.13e-58	193	gb|KNG51953.1|;gb|RAR02805.1|;gb|RAR12854.1|	490	97	131	0	71.98	1	1	SITKFAVTALGLSNVVAAALTPSEIVANINIITAKSQALQAPANSITLINGPLIIVGLGPFPPIIRGFADIVATVTSDITAMQGTTRVTAAAEVKAIADAFREFVRVHQVLLNILIGKAGLFSIVPFIGVPVSAVLRQIEAVVDSIAFSLIAIVEGTANDIAAQQKNLDGTINISITTYDGL	AIRNFLTAAMALAAPISAALTPTQISDNIRSLTEKSQALQAPAQSLTILDGPLLLTGQGNFPPIIKGFTEIVNVGTAAINQMKGTAPIPAGADSDSIFNAFRDFVRVHQVLLNILIGKAGIFQTVPFVGAPVTAVLRAVEGVVDTIAFMLIDTVESRASDLQGQANSLGMTLDTCINSYSGL	207	186	uvi-1 protein [Stemphylium lycopersici]<>uvi-1 protein [Stemphylium lycopersici]<>uvi-1 protein [Stemphylium lycopersici]
NODE_3_length_900818_cov_60.12.g659.t1	KAH7319089.1	56.216	185	78	1	10	194	8	189	3.69e-58	193	gb|KAH7319089.1|	490	104	131	3	70.81	1	1	VTALGLSNVVAAALTPSEIVANINIITAKSQALQAPANSITLINGPLIIVGLGPFPPIIRGFADIVATVTSDITAMQGTTRVTAAAEVKAIADAFREFVRVHQVLLNILIGKAGLFSIVPFIGVPVSAVLRQIEAVVDSIAFSLIAIVEGTANDIAAQQKNLDGTINISITTYDGLISVSKKRDL	VAAIALTLPVMAQTTPAQVVTNIQMLTRKSQALQQPAQSISLINGPLIVIGLGPFPKIILGFTDIVTTTTTALAQMNGMDPVPAGAQSDAIFDAFREFVRVHQVLLNILIGKAGLFSTVPLIGGPVAAALREVENIVDTVAFALIDAVQSRATDLQRQGDALSGTLTTAINAYGG---ISLKREV	207	202	hypothetical protein BKA65DRAFT_569262 [Rhexocercosporidium sp. MPI-PUGE-AT-0058]
NODE_3_length_900818_cov_60.12.g659.t1	XP_049236168.1	50.239	209	87	1	4	195	3	211	4.29e-58	193	ref|XP_049236168.1|;gb|KAI4631685.1|	491	105	130	17	62.2	1	1	SITKFAVTALGLSNVVAAALTPSEIVANINIITAKSQALQAPANSITLINGPLIIVGLGPFPPIIRGFADIVATVTSDITAMQGTTRVTAAAEVKAIADAFRE-----------------FVRVHQVLLNILIGKAGLFSIVPFIGVPVSAVLRQIEAVVDSIAFSLIAIVEGTANDIAAQQKNLDGTINISITTYDGLISVSKKRDLE	SFRNFFTAALAFSVPISAAITPAEVVTNIESITQKSMALQTPAKSVTVISGQLLLIGQGPFPEIIRGFADIVTTATTAIAQMQGMPKEPAGASTDAVFEAFREVSTICSADIHVAYDEKQFVRVHQALLNILIGKAGLFSTLPFVGAPVAAVLRQIEKVVDTIAFMLIDTFEARAADFKDEAGALSGTLTVCINQYQGITTGITKRNLR	207	221	uncharacterized protein J4E87_002391 [Alternaria ethzedia]<>hypothetical protein J4E87_002391 [Alternaria ethzedia]
NODE_3_length_900818_cov_60.12.g659.t1	XP_049236168.1	50.239	209	87	1	4	195	3	211	4.29e-58	193	ref|XP_049236168.1|;gb|KAI4631685.1|	491	105	130	17	62.2	1	1	SITKFAVTALGLSNVVAAALTPSEIVANINIITAKSQALQAPANSITLINGPLIIVGLGPFPPIIRGFADIVATVTSDITAMQGTTRVTAAAEVKAIADAFRE-----------------FVRVHQVLLNILIGKAGLFSIVPFIGVPVSAVLRQIEAVVDSIAFSLIAIVEGTANDIAAQQKNLDGTINISITTYDGLISVSKKRDLE	SFRNFFTAALAFSVPISAAITPAEVVTNIESITQKSMALQTPAKSVTVISGQLLLIGQGPFPEIIRGFADIVTTATTAIAQMQGMPKEPAGASTDAVFEAFREVSTICSADIHVAYDEKQFVRVHQALLNILIGKAGLFSTLPFVGAPVAAVLRQIEKVVDTIAFMLIDTFEARAADFKDEAGALSGTLTVCINQYQGITTGITKRNLR	207	221	uncharacterized protein J4E87_002391 [Alternaria ethzedia]<>hypothetical protein J4E87_002391 [Alternaria ethzedia]
NODE_3_length_900818_cov_60.12.g659.t1	KAI0434815.1	57.055	163	70	0	23	185	21	183	4.92e-58	192	gb|KAI0434815.1|	487	93	122	0	74.85	1	1	LTPSEIVANINIITAKSQALQAPANSITLINGPLIIVGLGPFPPIIRGFADIVATVTSDITAMQGTTRVTAAAEVKAIADAFREFVRVHQVLLNILIGKAGLFSIVPFIGVPVSAVLRQIEAVVDSIAFSLIAIVEGTANDIAAQQKNLDGTINISITTYDGL	LTPTQIVTSIKQVTTLSQQIQTPANSITIVNAPLIVIGQGPFPEIIKGFTQIVTTATSAIGQLDGTQPITADADATAVFDAFREFVRVHQALLNILIGKAGLITSVPFVGQPVAAVLRQVEGVVDTIAITLIDLVESRSKDLESEANNLGGTLDLCIQKYEGL	207	187	UVI-1 [Xylaria sp. FL1042]
NODE_3_length_900818_cov_60.12.g659.t1	KAK0377859.1	50.242	207	81	2	1	185	1	207	5.36e-58	192	gb|KAK0377859.1|	489	104	134	22	64.73	1	1	MQFSITKFAVTALGL-SNVVAAALTPSEIVANINIITAKSQALQAPANSITLINGPLIIVGLGPFPPIIRGFADIVATVTSDITAMQGTTRVTAAAEVKAIADAFREFVRVHQVLLNILIGKAGLFSIVPFIGVPVSAVLRQIEAVVD---------------------SIAFSLIAIVEGTANDIAAQQKNLDGTINISITTYDGL	MQFSILKLAVAALAICSDSVLGQTTPAQVVQNIDMVTKKSNDLIAPAQKIDLVSGPLLVIGLGPFPKIITGFVDIVSTVTTAMAQMQGMPPVPAGPQSDAIFEAFREFVRIHQMLLNVLIGKAGLFSTVPLIGAPIAAVLRQVEKVVDVSSPSPVCPIKKVWLTLLRLKSVAFALIGAVQSRATDLQVQAGMLTGTITTTIDRYEGL	207	210	UVI-1 protein [Colletotrichum limetticola]
NODE_3_length_900818_cov_60.12.g659.t1	KAK0639492.1	54.872	195	85	3	4	195	3	197	1.03e-57	191	gb|KAK0639492.1|	486	107	137	3	70.26	1	1	SITKFAVTALGLSNVVAAALTPSEIVANINIITAKSQALQAPANSITLINGPLIIVGLGPFPPIIRGFADIVATVTSDITAMQ-GTTRVTAAAEVKAIADAFREFVRVHQVLLNILIGKAGLFSIVPFIGVPVSAVLRQIEAVVDSIAFSLIAIVE-GTAND-IAAQQKNLDGTINISITTYDGLISVSKKRDLE	SLRTLAATAIAFASPLVSALTVSQIVNNIQTLTSKSQALQAPAQSITIVNGPLIVIGLGPFPTIITGFSDIVQTVTVAFAQMQSGPDHLTTEADATAVADAFSEFVRVHQVLLNILIGKAGLFQTVPIIGQPVAAVLHSLENVVDTITFNLIDLVDPATQKDQMSADAASLSGTIGNAIKSYEGLNINKVKREFR	207	198	hypothetical protein B0T16DRAFT_395212 [Cercophora newfieldiana]
NODE_3_length_900818_cov_60.12.g659.t1	XP_065613312.1	54.839	186	72	2	1	185	1	175	1.19e-57	191	ref|XP_065613312.1|	484	102	129	12	69.35	1	1	MQFSITKFAVTALGL-SNVVAAALTPSEIVANINIITAKSQALQAPANSITLINGPLIIVGLGPFPPIIRGFADIVATVTSDITAMQGTTRVTAAAEVKAIADAFREFVRVHQVLLNILIGKAGLFSIVPFIGVPVSAVLRQIEAVVDSIAFSLIAIVEGTANDIAAQQKNLDGTINISITTYDGL	MQFSILKFAVAALAICSDSVLGQTTPAQVVQNIDMVTTKSNALIAPAKKIDLVSGPLLIVGLGPFPQIITGFVDIVSTVTLALAQMKGMPPVPAGAQSDAIFEAFREFVRIHQMLLNVLIGKAGLFSTLPLIGAPIAAVLRQVESVVDS-----------RATDLQVQASMLTGTITTTIDRYEGL	207	178	uncharacterized protein N0V96_007952 [Colletotrichum fioriniae]
NODE_3_length_900818_cov_60.12.g659.t1	KAJ3942452.1	54.839	186	72	2	1	185	1	175	1.19e-57	191	gb|KAJ3942452.1|	484	102	129	12	69.35	1	1	MQFSITKFAVTALGL-SNVVAAALTPSEIVANINIITAKSQALQAPANSITLINGPLIIVGLGPFPPIIRGFADIVATVTSDITAMQGTTRVTAAAEVKAIADAFREFVRVHQVLLNILIGKAGLFSIVPFIGVPVSAVLRQIEAVVDSIAFSLIAIVEGTANDIAAQQKNLDGTINISITTYDGL	MQFSILKFAVAALAICSDSVLGQTTPAQVVQNIDMVTTKSNALIAPAKKIDLVSGPLLIVGLGPFPQIITGFVDIVSTVTLALAQMKGMPPVPAGAQSDAIFEAFREFVRIHQMLLNVLIGKAGLFSTLPLIGAPIAAVLRQVESVVDS-----------RATDLQVQASMLTGTITTTIDRYEGL	207	178	hypothetical protein N0V96_007952 [Colletotrichum fioriniae]
NODE_3_length_900818_cov_60.12.g659.t1	KAI9146826.1	58.065	186	77	1	1	185	24	209	2.11e-57	191	gb|KAI9146826.1|	486	108	137	1	73.66	1	1	MQFSITKFAVTALGL-SNVVAAALTPSEIVANINIITAKSQALQAPANSITLINGPLIIVGLGPFPPIIRGFADIVATVTSDITAMQGTTRVTAAAEVKAIADAFREFVRVHQVLLNILIGKAGLFSIVPFIGVPVSAVLRQIEAVVDSIAFSLIAIVEGTANDIAAQQKNLDGTINISITTYDGL	MQFSVLKLAVATLAVCSDVVMGALSAKQMVDNIRTLTTKSQALQAPSQSITILNGPLIVIGQGPFPQIITGFTEIITITTTAIAQMQDSSPVTNVNDANAIFNAFREFVRVHQVLLNILIGKAGLFTAVPVIGQPVAAVLRQLEAVVDTVAFMIIDTVESKARELTDQANSLSGTINIAIDAYDGL	207	212	hypothetical protein HJFPF1_13394 [Paramyrothecium foliicola]
NODE_3_length_900818_cov_60.12.g659.t1	XP_049139868.1	48.848	217	79	2	1	185	1	217	2.35e-57	191	ref|XP_049139868.1|;gb|UQC78231.1|	486	106	136	32	62.67	1	1	MQFSITKFAVTALGL-SNVVAAALTPSEIVANINIITAKSQALQAPANSITLINGPLIIVGLGPFPPIIRGFADIVATVTSDITAMQGTTRVTAAAEVKAIADAFREFVRVHQVLLNILIGKAGLFSIVPFIGVPVSAVLRQIEAVVD-------------------------------SIAFSLIAIVEGTANDIAAQQKNLDGTINISITTYDGL	MQFSILKLAVAALAICSDSVLGQTTPAQVVQNIDMVTKKSNDLIAPAQKIDLVSGPLLIIGLGPFPKIITGFVDIVSTVTTALAQMQGMPPVPAGPQSDAIFEAFREFVRIHQVLLNVLIGKAGLFSTVPLIGAPIAAVLRQVESVVDVSLPLPPARPLKDSSWFQRLEKWWLTLVLPKSVAFALISAVQSRATDLQVQAGMLTGTITTTIDRYEGL	207	220	UVI-1 [Colletotrichum lupini]<>UVI-1 [Colletotrichum lupini]
NODE_3_length_900818_cov_60.12.g659.t1	XP_049139868.1	48.848	217	79	2	1	185	1	217	2.35e-57	191	ref|XP_049139868.1|;gb|UQC78231.1|	486	106	136	32	62.67	1	1	MQFSITKFAVTALGL-SNVVAAALTPSEIVANINIITAKSQALQAPANSITLINGPLIIVGLGPFPPIIRGFADIVATVTSDITAMQGTTRVTAAAEVKAIADAFREFVRVHQVLLNILIGKAGLFSIVPFIGVPVSAVLRQIEAVVD-------------------------------SIAFSLIAIVEGTANDIAAQQKNLDGTINISITTYDGL	MQFSILKLAVAALAICSDSVLGQTTPAQVVQNIDMVTKKSNDLIAPAQKIDLVSGPLLIIGLGPFPKIITGFVDIVSTVTTALAQMQGMPPVPAGPQSDAIFEAFREFVRIHQVLLNVLIGKAGLFSTVPLIGAPIAAVLRQVESVVDVSLPLPPARPLKDSSWFQRLEKWWLTLVLPKSVAFALISAVQSRATDLQVQAGMLTGTITTTIDRYEGL	207	220	UVI-1 [Colletotrichum lupini]<>UVI-1 [Colletotrichum lupini]
NODE_3_length_900818_cov_60.12.g659.t1	KAF3930595.1	52.66	188	81	2	8	194	14	194	8.59e-57	189	gb|KAF3930595.1|	480	99	129	8	68.62	1	1	FAVTALGLSNVVAAALTPSEIVANINIITAKSQALQAPANSITLINGPLIIVGLGPFPPIIRGFADIVATVTSDITAMQGTTRVTAAAEVKAIADAFREFVRVHQVLLNILIGKAGLFSIVPFIGVPVSAVLRQIEAVVDSIAFSLIAIVEGTANDIAAQQKNLDGTINISITTYDGL-ISVSKKRDL	FATPSLG-------ALTPQQMADNLKLLTDKSQALQAPAQTISLINTPLILIGQGPFPIIINGFTEIIGIVNTANSQMTGTAPVTAPADATLIADAFREFVRVHQVLLNILIGKAGILVQVPFVGAPVAAVLRQLEAAVDTVALQLIDLLDSQNTDVQTQANSLGGTLDLAIQKYDGLNIQKRHARDF	207	196	hypothetical protein ABW19_dt0204660 [Dactylella cylindrospora]
NODE_3_length_900818_cov_60.12.g659.t1	KAF3901322.1	53.646	192	89	0	1	192	1	192	1.2e-56	189	gb|KAF3901322.1|	479	103	129	0	67.19	1	1	MQFSITKFAVTALGLSNVVAAALTPSEIVANINIITAKSQALQAPANSITLINGPLIIVGLGPFPPIIRGFADIVATVTSDITAMQGTTRVTAAAEVKAIADAFREFVRVHQVLLNILIGKAGLFSIVPFIGVPVSAVLRQIEAVVDSIAFSLIAIVEGTANDIAAQQKNLDGTINISITTYDGLISVSKKR	MRFFRTAFTAALALLSAPSFAALTAQQMTDNINSLTMKSQGLQRPARSITLLNGPLIVVGLGPLPTIITGFTDIVNTAQNAITTMAGSSPITVPADATMVANAFREFVRVHQALLNILIVKAGLFTTVPLIGVPVATALRGIEEVVDTIALGIIALVESKANGLSADADSLKTTIQTARSSYEGLQVKTKAR	207	200	hypothetical protein ABW20_dc0101760 [Dactylellina cionopaga]
NODE_3_length_900818_cov_60.12.g659.t1	VBB81030.1	55.747	174	75	2	21	194	20	191	1.36e-56	189	emb|VBB81030.1|	480	97	129	2	74.14	1	1	AALTPSEIVANINIITAKSQALQAPANSITLINGPLIIVGLGPFPPIIRGFADIVATVTSDITAMQGTTRVTAAAEVKAIADAFREFVRVHQVLLNILIGKAGLFSIVPFIGVPVSAVLRQIEAVVDSIAFSLIAIVEGTANDIAAQQKNLDGTINISITTYDGLISVSKKRDL	AALTSTQIADTLRTLTARSQALQAPAQQITIINGPLIVIGLGPFPQIIQGFTEIITITTAAVPQIAATSTFELEADRKTVADAFREFVRVHQVLLNILIGKAGLFQTVPIIGQPVAAVLRQLESIVDSAAFALIDVVAGT-NGVPEQANSLGSTIEIAIKSYEGL-QVTKRENV	207	211	Putative protein of unknown function [Podospora comata]
NODE_3_length_900818_cov_60.12.g659.t1	RMZ67329.1	60.606	165	63	2	27	191	96	258	1.63e-56	191	gb|RMZ67329.1|	485	100	120	2	72.73	1	1	EIVANINIITAKSQALQAPANSITLINGPLIIVGLGPFPPIIRGFADIVATVTSDITAMQGTTRVTAAAEVKAIADAFREFVRVHQVLLNILIGKAGLFSIVPFIGVPVSAVLRQIEAVVDSIAFSLIAIVEGTANDIAAQQKNLDGTINISITTYDGLISVSKK	QVVDNIRMLTTKSQALQGPANSISIINGPLIIIGQGPFPQIIAGFVDIVSTATTAIAQMQGMPDVPAGKETDACFEAFREFVRVHQVLLNILIGKAGLFQTVPFIGAPVASVLRQVESVVDTIAFMLIDTFERKA-DFQAQGNSLSETITTCINKFEG-IQISKR	207	277	uvi-1 [Pyrenophora seminiperda CCB06]
NODE_3_length_900818_cov_60.12.g659.t1	KAJ3032092.1	55.429	175	71	1	18	185	17	191	1.68e-56	189	gb|KAJ3032092.1|	480	97	126	7	72	1	1	VVAAALTPSEIVANINIITAKSQALQAPANSITLINGPLIIVGLGPFP-------PIIRGFADIVATVTSDITAMQGTTRVTAAAEVKAIADAFREFVRVHQVLLNILIGKAGLFSIVPFIGVPVSAVLRQIEAVVDSIAFSLIAIVEGTANDIAAQQKNLDGTINISITTYDGL	MVQAALTPAQIVQNIETLTSKSQALQAPAQTISILNGPLIIIGQGPFPVYNCLFLRIIAGFTDIIQTATTAIAAMKGSAPVPAGPDASLIFEAFREFVRVHQALLNILIGKAGLLSTIPFFGEPVAAVLRQVEQIVDTIAFALIDQVESRSADLNRENGSLQATIRTAIRSYEGL	207	216	hypothetical protein HK097_005378 [Rhizophlyctis rosea]
NODE_3_length_900818_cov_60.12.g659.t1	EXF80122.1	48.837	215	80	2	1	185	1	215	1.83e-56	189	gb|EXF80122.1|	480	105	135	30	62.79	1	1	MQFSITKFAVTALGL-SNVVAAALTPSEIVANINIITAKSQALQAPANSITLINGPLIIVGLGPFP-----------------------------PIIRGFADIVATVTSDITAMQGTTRVTAAAEVKAIADAFREFVRVHQVLLNILIGKAGLFSIVPFIGVPVSAVLRQIEAVVDSIAFSLIAIVEGTANDIAAQQKNLDGTINISITTYDGL	MQFSILKLAVAALAICSDSVLGQTTPAQVVQNINMVTKKSNDLIAPAQKINVVSGPLLIVGLGPFPVSRASSVAAPWGLETMVQVLELTRSSPPKQIITGFVDIVSTVTTALAQMKGMPPVPAGAQSDAIFEAFREFVRIHQMLLNVLIGKAGLFSTVPFIGAPIAAVLRQVEDVVDSVAFALIDAVQSRATDLQAQANMLTATITTTMDRYQGI	207	218	UVI-1h [Colletotrichum fioriniae PJ7]
NODE_3_length_900818_cov_60.12.g659.t1	KAI3327129.1	58.385	161	67	0	25	185	23	183	2.98e-56	187	gb|KAI3327129.1|	476	94	116	0	72.05	1	1	PSEIVANINIITAKSQALQAPANSITLINGPLIIVGLGPFPPIIRGFADIVATVTSDITAMQGTTRVTAAAEVKAIADAFREFVRVHQVLLNILIGKAGLFSIVPFIGVPVSAVLRQIEAVVDSIAFSLIAIVEGTANDIAAQQKNLDGTINISITTYDGL	PSQLSDSINALTTKSQALQAPAQSITIINAPLIIIGQGPFPTLIAGFTDIVTTATVAIGQLKGTKTITKPADATLVFDAFREFVRVHQVLLNILIGKAGLLEKVPLVGQPVATVLRQVENVVDTITLSLITIVESKTGDIESQANSLGETLDLAINKYDGL	207	185	UVI-1 [Xylariaceae sp. AK1471]
NODE_3_length_900818_cov_60.12.g659.t1	XP_062730675.1	57.31	171	71	2	24	194	23	191	5.55e-56	187	ref|XP_062730675.1|	476	98	127	2	74.27	1	1	TPSEIVANINIITAKSQALQAPANSITLINGPLIIVGLGPFPPIIRGFADIVATVTSDITAMQGTTRVTAAAEVKAIADAFREFVRVHQVLLNILIGKAGLFSIVPFIGVPVSAVLRQIEAVVDSIAFSLIAIVEGTANDIAAQQKNLDGTINISITTYDGLISVSKKRDL	TSTQIAETLQTLTAKSQALQAPAQQITIINGPLIVVGLGPFPQIIQGFTEIITITTAAVPQIVATPRFELDADRKTVADAFREFVRVHQVLLNILIGKAGLFQTVPIIGQPVAAVLRQLESVVDSAAFALIDVVAGT-NGVPEQANSLGNTIGIAITSFEGL-QVTKRENV	207	211	hypothetical protein QC761_512810 [Podospora bellae-mahoneyi]
NODE_3_length_900818_cov_60.12.g659.t1	KAF3087298.1	53.933	178	78	2	21	194	21	198	6.39e-56	187	gb|KAF3087298.1|;gb|KAF3088812.1|;gb|KAF3105800.1|;gb|KAF3139901.1|;gb|KAF3143102.1|	475	96	130	4	73.03	1	1	AALTPSEIVANINIITAKSQALQAPANSITLINGPLIIVGLGPFPPIIRGFADIVATVTSDITAMQGTTRVTAAAEVKAIADAFREFVRVHQVLLNILIGKAGLFSIVPFIGVPVSAVLRQIEAVVDSIAFSLIAIVEGTAND--IAAQQKNLDGTINISITTYDGLISVSKK--RDL	AALTPAQMVGNIELLTTKSKALQNPAKSITIVNGPLIAIGLGPFPQIIVGFTEIITITSTAIAQMQGSAVITNPTDAKAIADAFRMFVKVHQELLNILIGKAGLFTLVPIIGQPVASVLRSLEAIVDTVALGIINTVEVAASKETIQSDADSLSATISLSINSYQGLIPIKKRHARDF	207	203	hypothetical protein TWF102_010592 [Orbilia oligospora]<>hypothetical protein TWF706_010587 [Orbilia oligospora]<>hypothetical protein TWF103_006501 [Orbilia oligospora]<>hypothetical protein TWF703_003480 [Orbilia oligospora]<>hypothetical protein TWF594_005170 [Orbilia oligospora]
NODE_3_length_900818_cov_60.12.g659.t1	KAK0721268.1	57.143	175	72	3	20	194	11	182	7.38e-56	187	gb|KAK0721268.1|	474	100	132	3	75.43	1	1	AAALTPSEIVANINIITAKSQALQAPANSITLINGPLIIVGLGPFPPIIRGFADIVATVTSDITAMQGTTRVTAAAEVKAIADAFREFVRVHQVLLNILIGKAGLFSIVPFIGVPVSAVLRQIEAVVDSIAFSLIAIVEGTANDIAAQQKNLDGTINISITTYDGLISVSKKRDL	ALALT-APIVATLRELTTKSQALQGPANSITIINGPLIVIGLGPFPPIIAGFTEIITITSSAIPMLSDTPTITDVADRKAVAEAFRDFVRVHQVLLNILIGKSGLFSTVPVIGAPVAAVLRQLESVVDSAAFAIIDIV-GGQEGVPNQAQSLSATIGVAIEKYEGL-SLTKRENV	207	202	hypothetical protein B0T21DRAFT_453650 [Apiosordaria backusii]
NODE_3_length_900818_cov_60.12.g659.t1	XP_062741829.1	56.725	171	72	2	24	194	23	191	1.53e-55	186	ref|XP_062741829.1|	473	97	126	2	73.68	1	1	TPSEIVANINIITAKSQALQAPANSITLINGPLIIVGLGPFPPIIRGFADIVATVTSDITAMQGTTRVTAAAEVKAIADAFREFVRVHQVLLNILIGKAGLFSIVPFIGVPVSAVLRQIEAVVDSIAFSLIAIVEGTANDIAAQQKNLDGTINISITTYDGLISVSKKRDL	TSTQIADTLQTLTAKSQALQAPAQQITILNGPLIVVGLGPFPQIIQGFTEIITITTAAVPQIVATPRFELDADRKTVADAFREFVRVHQVLLNILIGKAGLFQTVPIIGQPVAAVLRQLESVVDSAAFALIDVVAGT-NGVPEQANSLGNTIEIAIKSYEGL-QVTKRENV	207	211	hypothetical protein QC762_512810 [Podospora pseudocomata]
NODE_3_length_900818_cov_60.12.g659.t1	XP_062764111.1	57.31	171	71	2	24	194	23	191	1.6e-55	186	ref|XP_062764111.1|	473	98	126	2	73.68	1	1	TPSEIVANINIITAKSQALQAPANSITLINGPLIIVGLGPFPPIIRGFADIVATVTSDITAMQGTTRVTAAAEVKAIADAFREFVRVHQVLLNILIGKAGLFSIVPFIGVPVSAVLRQIEAVVDSIAFSLIAIVEGTANDIAAQQKNLDGTINISITTYDGLISVSKKRDL	TSTQIADTLKTLTARSQALQAPAQQITIINGPLIVVGLGPFPQIIQGFTEIITITTAAIPEIVATPRFELDADRKTVADAFREFVRVHQVLLNILIGKAGLFQTVPIIGQPVAAVLRQLESVVDSAAFALIDVVAGT-NGVPEQANSLGNTIGIAIESYEGL-QVTKRENV	207	211	uncharacterized protein QC763_512810 [Podospora pseudopauciseta]
NODE_3_length_900818_cov_60.12.g659.t1	KAK0658518.1	54.651	172	76	2	23	194	22	191	3.17e-55	186	gb|KAK0658518.1|	471	94	130	2	75.58	1	1	LTPSEIVANINIITAKSQALQAPANSITLINGPLIIVGLGPFPPIIRGFADIVATVTSDITAMQGTTRVTAAAEVKAIADAFREFVRVHQVLLNILIGKAGLFSIVPFIGVPVSAVLRQIEAVVDSIAFSLIAIVEGTANDIAAQQKNLDGTINISITTYDGLISVSKKRDL	LTSTQIADALKTLTAKSQALQQPAQQISLINGPLIVVGLGPFPQIIAGFSEIITITTATVPQIVATPTFSLDADRKAIADAFREFVRVHQVLLNILIGKAGLFQTVPIIGAPVAATLRQLESIVDAAAYALIDVVAGS-NDVPTQATSLAGTIDVAIKSYEGL-ALTKRENV	207	211	hypothetical protein QBC41DRAFT_237928 [Cercophora samala]
NODE_3_length_900818_cov_60.12.g659.t1	XP_062798759.1	56.725	171	72	2	24	194	23	191	3.27e-55	186	ref|XP_062798759.1|	471	97	126	2	73.68	1	1	TPSEIVANINIITAKSQALQAPANSITLINGPLIIVGLGPFPPIIRGFADIVATVTSDITAMQGTTRVTAAAEVKAIADAFREFVRVHQVLLNILIGKAGLFSIVPFIGVPVSAVLRQIEAVVDSIAFSLIAIVEGTANDIAAQQKNLDGTINISITTYDGLISVSKKRDL	TSTQIADTLKTLTARSQALQAPAQQITILNGPLIVVGLGPFPQIIQGFTEIITITTAAIPEIVATPRFELDADRKTVADAFREFVRVHQVLLNILIGKAGLFQTVPIIGQPVAAVLRQLESVVDSAAFALIDVVAGT-NGVPEQANSLGNTIGIAIESYEGL-QVTKRENV	207	211	hypothetical protein QC764_512810 [Podospora pseudoanserina]
NODE_3_length_900818_cov_60.12.g659.t1	XP_001934826.1	54.749	179	73	2	12	190	11	181	4.36e-55	185	ref|XP_001934826.1|;gb|EDU47400.1|	469	98	123	8	68.72	1	1	ALGLSNVVAAALTPSEIVANINIITAKSQALQAPANSITLINGPLIIVGLGPFPPIIRGFADIVATVTSDITAMQGTTRVTAAAEVKAIADAFREFVRVHQVLLNILIGKAGLFSIVPFIGVPVSAVLRQIEAVVDSIAFSLIAIVEGTANDIAAQQKNLDGTINISITTYDGLISVSK	ALALATPITAAISAAEVTVNIKVVTQKSMALQQPAQSISLVNGPLILIGQGPFPKLIFGFADIVTTATAAISQMQGMPKEPAGPATDA-------FVRVHQALLNILIGKAGLFQAVPFIGQPIAAVLRQIEGVVDTIAFMLIATFEARASDFQKEASTLTGTLSLCIAKYDGL-SVSR	207	194	hypothetical protein PTRG_04493 [Pyrenophora tritici-repentis Pt-1C-BFP]<>hypothetical protein PTRG_04493 [Pyrenophora tritici-repentis Pt-1C-BFP]
NODE_3_length_900818_cov_60.12.g659.t1	XP_053037911.1	52.151	186	69	2	1	185	1	167	6.91e-55	183	ref|XP_053037911.1|;gb|KAJ0363792.1|;gb|KAJ0376470.1|	465	97	126	20	67.74	1	1	MQFSITKFAVTALGL-SNVVAAALTPSEIVANINIITAKSQALQAPANSITLINGPLIIVGLGPFPPIIRGFADIVATVTSDITAMQGTTRVTAAAEVKAIADAFREFVRVHQVLLNILIGKAGLFSIVPFIGVPVSAVLRQIEAVVDSIAFSLIAIVEGTANDIAAQQKNLDGTINISITTYDGL	MRFSTLKFAIAALAICSNTVFGQTTPSQVVSNINMLTQKSEALQAPAESITIVNGPLIVAGQGPFP-------------------MQGMAAIPPGANSDAILEAFRGFVRVHQALLEILIGKAGLFSTVPFIGQPIAAALRQIEAIVDTLAFTLIDTLEGQASEIQSEADSLSATIGDAITSYQGV	207	170	uncharacterized protein COL26b_005284 [Colletotrichum chrysophilum]<>hypothetical protein COL154_005361 [Colletotrichum chrysophilum]<>hypothetical protein COL26b_005284 [Colletotrichum chrysophilum]
NODE_3_length_900818_cov_60.12.g659.t1	XP_053037911.1	52.151	186	69	2	1	185	1	167	6.91e-55	183	ref|XP_053037911.1|;gb|KAJ0363792.1|;gb|KAJ0376470.1|	465	97	126	20	67.74	1	1	MQFSITKFAVTALGL-SNVVAAALTPSEIVANINIITAKSQALQAPANSITLINGPLIIVGLGPFPPIIRGFADIVATVTSDITAMQGTTRVTAAAEVKAIADAFREFVRVHQVLLNILIGKAGLFSIVPFIGVPVSAVLRQIEAVVDSIAFSLIAIVEGTANDIAAQQKNLDGTINISITTYDGL	MRFSTLKFAIAALAICSNTVFGQTTPSQVVSNINMLTQKSEALQAPAESITIVNGPLIVAGQGPFP-------------------MQGMAAIPPGANSDAILEAFRGFVRVHQALLEILIGKAGLFSTVPFIGQPIAAALRQIEAIVDTLAFTLIDTLEGQASEIQSEADSLSATIGDAITSYQGV	207	170	uncharacterized protein COL26b_005284 [Colletotrichum chrysophilum]<>hypothetical protein COL154_005361 [Colletotrichum chrysophilum]<>hypothetical protein COL26b_005284 [Colletotrichum chrysophilum]
NODE_3_length_900818_cov_60.12.g659.t1	XP_001904402.1	57.895	171	70	2	24	194	23	191	3.36e-54	183	ref|XP_001904402.1|;emb|CAP62182.1|;emb|CDP29252.1|	464	99	128	2	74.85	1	1	TPSEIVANINIITAKSQALQAPANSITLINGPLIIVGLGPFPPIIRGFADIVATVTSDITAMQGTTRVTAAAEVKAIADAFREFVRVHQVLLNILIGKAGLFSIVPFIGVPVSAVLRQIEAVVDSIAFSLIAIVEGTANDIAAQQKNLDGTINISITTYDGLISVSKKRDL	TSTQIADTLRTLTAKSQALQAPAQQITIINGPLIVVGLGPFPQIIQGFTEIITITTTAVPQIVATPRFELDADRKTVADAFREFVRVHQVLLNILIGKAGLFQTVPIIGQPVAAVLRQLESVVDSAAFALINVVAGT-NDVPNQANSLGNTIDIAIKSYEGL-QVTKRENV	207	211	uncharacterized protein PODANS_5_12810 [Podospora anserina S mat+]<>unnamed protein product [Podospora anserina S mat+]<>Putative protein of unknown function [Podospora anserina S mat+]
NODE_3_length_900818_cov_60.12.g659.t1	XP_001904402.1	57.895	171	70	2	24	194	23	191	3.36e-54	183	ref|XP_001904402.1|;emb|CAP62182.1|;emb|CDP29252.1|	464	99	128	2	74.85	1	1	TPSEIVANINIITAKSQALQAPANSITLINGPLIIVGLGPFPPIIRGFADIVATVTSDITAMQGTTRVTAAAEVKAIADAFREFVRVHQVLLNILIGKAGLFSIVPFIGVPVSAVLRQIEAVVDSIAFSLIAIVEGTANDIAAQQKNLDGTINISITTYDGLISVSKKRDL	TSTQIADTLRTLTAKSQALQAPAQQITIINGPLIVVGLGPFPQIIQGFTEIITITTTAVPQIVATPRFELDADRKTVADAFREFVRVHQVLLNILIGKAGLFQTVPIIGQPVAAVLRQLESVVDSAAFALINVVAGT-NDVPNQANSLGNTIDIAIKSYEGL-QVTKRENV	207	211	uncharacterized protein PODANS_5_12810 [Podospora anserina S mat+]<>unnamed protein product [Podospora anserina S mat+]<>Putative protein of unknown function [Podospora anserina S mat+]
NODE_3_length_900818_cov_60.12.g659.t1	KAH8166404.1	54.601	163	74	0	23	185	21	183	6.58e-54	181	gb|KAH8166404.1|	460	89	120	0	73.62	1	1	LTPSEIVANINIITAKSQALQAPANSITLINGPLIIVGLGPFPPIIRGFADIVATVTSDITAMQGTTRVTAAAEVKAIADAFREFVRVHQVLLNILIGKAGLFSIVPFIGVPVSAVLRQIEAVVDSIAFSLIAIVEGTANDIAAQQKNLDGTINISITTYDGL	LTPAQIADSLKRITTQSQNLQGPAQSITIVNAPLIVIGQGPFPTIIQGFTEIVSTATVTISQLDGTTPITNDADATLVFDAFRAFVRVHQELLNILIGKAGILTKVPFIGQPVATVLRSVESVVDTIAISLIDLVESRTKDLQSEANNLGGTLDLAIQTYSGL	207	185	uvi-1 [Xylaria polymorpha]
NODE_3_length_900818_cov_60.12.g659.t1	KAI0447167.1	54.545	165	75	0	21	185	19	183	9.32e-54	181	gb|KAI0447167.1|	459	90	120	0	72.73	1	1	AALTPSEIVANINIITAKSQALQAPANSITLINGPLIIVGLGPFPPIIRGFADIVATVTSDITAMQGTTRVTAAAEVKAIADAFREFVRVHQVLLNILIGKAGLFSIVPFIGVPVSAVLRQIEAVVDSIAFSLIAIVEGTANDIAAQQKNLDGTINISITTYDGL	AALTPAQIADSLKRVTTQSQQLQGPAQSITIVNAPLIIIGQGPFPTIIQGFTEIVSTATVTISQLDGTAPITNDADATLIFDAFRAFVRVHQELLNILIGKAGILTKVPFIGQPVATVLRSVESVVDTIAISLIDLVESRTKDLQSEANNLGSTLDLAIQTYSGL	207	185	UVI-1 [Xylaria telfairii]
NODE_3_length_900818_cov_60.12.g659.t1	KAF3317413.1	56.18	178	74	2	21	194	21	198	1.99e-53	181	gb|KAF3317413.1|	458	100	128	4	71.91	1	1	AALTPSEIVANINIITAKSQALQAPANSITLINGPLIIVGLGPFPPIIRGFADIVATVTSDITAMQGTTRVTAAAEVKAIADAFREFVRVHQVLLNILIGKAGLFSIVPFIGVPVSAVLRQIEAVVDSIAFSLIAIVEGTANDIAAQQK--NLDGTINISITTYDGLISVSKK--RDL	AALTAAQMVGNIQLLTSKSMALQTPAKSITLLNGPLIAVGLGPFPQIITGFTEIITITSTAITQMQGSAVITNPTDAKAIADAFRTFVKVHQDLLNILIGKAGLFTIVPIIGTPVAAVLRSLEAIVDTVALGIINTVEVAVHKSAIQSDAGSLSATITVSINAYQGIISLKKRHARDF	207	203	hypothetical protein TWF173_011067 [Orbilia oligospora]
NODE_3_length_900818_cov_60.12.g659.t1	XP_065961303.1	53.631	179	77	2	12	190	11	183	2.12e-53	181	ref|XP_065961303.1|	458	96	123	6	68.72	1	1	ALGLSNVVAAALTPSEIVANINIITAKSQALQAPANSITLINGPLIIVGLGPFPPIIRGFADIVATVTSDITAMQGTTRVTAAAEVKAIADAFREFVRVHQVLLNILIGKAGLFSIVPFIGVPVSAVLRQIEAVVDSIAFSLIAIVEGTANDIAAQQKNLDGTINISITTYDGLISVSK	ALALATPITAAISAAEVTVNIKVVTQKSMALQQPAQSISLVNGPLILIGQGPFPKLIFGFADIVTTATAAISQMQGMPKEPAGPATDAVFEAFRE-----ATLLNILIGKAGLFQAVPFIGQPIAAVLRQIEGVVDTIAFMLIATFEARASDFQKEASTLTGTLSLCIAKYDGL-SVSR	207	196	Tymo-45kd-70kd multi-domain protein [Pyrenophora tritici-repentis]
NODE_3_length_900818_cov_60.12.g659.t1	KAF7568994.1	53.631	179	77	2	12	190	11	183	2.12e-53	181	gb|KAF7568994.1|;gb|KAI1586408.1|;gb|KAI1596529.1|;gb|KAI1606876.1|;gb|PZC90002.1|	458	96	123	6	68.72	1	1	ALGLSNVVAAALTPSEIVANINIITAKSQALQAPANSITLINGPLIIVGLGPFPPIIRGFADIVATVTSDITAMQGTTRVTAAAEVKAIADAFREFVRVHQVLLNILIGKAGLFSIVPFIGVPVSAVLRQIEAVVDSIAFSLIAIVEGTANDIAAQQKNLDGTINISITTYDGLISVSK	ALALATPITAAISAAEVTVNIKVVTQKSMALQQPAQSISLVNGPLILIGQGPFPKLIFGFADIVTTATAAISQMQGMPKEPAGPATDAVFEAFRE-----ATLLNILIGKAGLFQAVPFIGQPIAAVLRQIEGVVDTIAFMLIATFEARASDFQKEASTLTGTLSLCIAKYDGL-SVSR	207	196	Tymo-45kd-70kd multi-domain protein [Pyrenophora tritici-repentis]<>hypothetical protein PtrEW7m1_001699 [Pyrenophora tritici-repentis]<>hypothetical protein PtrEW13061_001739 [Pyrenophora tritici-repentis]<>hypothetical protein PtrCC142_000984 [Pyrenophora tritici-repentis]<>hypothetical protein A1F95_09869 [Pyrenophora tritici-repentis]
NODE_3_length_900818_cov_60.12.g659.t1	KAJ3039665.1	55.556	162	72	0	21	182	19	180	2.14e-53	181	gb|KAJ3039665.1|	458	90	117	0	72.22	1	1	AALTPSEIVANINIITAKSQALQAPANSITLINGPLIIVGLGPFPPIIRGFADIVATVTSDITAMQGTTRVTAAAEVKAIADAFREFVRVHQVLLNILIGKAGLFSIVPFIGVPVSAVLRQIEAVVDSIAFSLIAIVEGTANDIAAQQKNLDGTINISITTY	AALTPQQIADNWKIITSKSQALQAPAQSITIINAPLIVIGQGPFPTIIAGYTELINIGSTAIAQEQGSAPITTAADAKLVADAYREFVRVHQVLLNILIGKGGILGKVPVVGPPVAAVLRQWENIEDTLAFGLIDRVQGQTTDIAAQANSFGQTLTLAINTY	207	205	hypothetical protein HDV00_012009 [Rhizophlyctis rosea]
NODE_3_length_900818_cov_60.12.g659.t1	KAI0105774.1	53.988	163	75	0	23	185	21	183	3.06e-53	180	gb|KAI0105774.1|	456	88	118	0	72.39	1	1	LTPSEIVANINIITAKSQALQAPANSITLINGPLIIVGLGPFPPIIRGFADIVATVTSDITAMQGTTRVTAAAEVKAIADAFREFVRVHQVLLNILIGKAGLFSIVPFIGVPVSAVLRQIEAVVDSIAFSLIAIVEGTANDIAAQQKNLDGTINISITTYDGL	LSPAQIASGLKTVTTQSQKLQAPAQSITIVNAPLIVIGQGPLPTLIAGFTEIVTTATTIISQTDGTPKITNQADADLVFDAFRGFVRVHQELLNILIGKAGLLTQVPFIGPPVAAVLRQVEGVVDSIAFFLIDTVEGRTKDIESEANSLGSTLDLTISKYQGL	207	185	UVI-1 [Nemania sp. FL0031]
NODE_3_length_900818_cov_60.12.g659.t1	KAK1462741.1	51.892	185	70	1	1	185	1	166	3.79e-53	179	gb|KAK1462741.1|	454	96	119	19	64.32	1	1	MQFSITKFAVTALGLSNVVAAALTPSEIVANINIITAKSQALQAPANSITLINGPLIIVGLGPFPPIIRGFADIVATVTSDITAMQGTTRVTAAAEVKAIADAFREFVRVHQVLLNILIGKAGLFSIVPFIGVPVSAVLRQIEAVVDSIAFSLIAIVEGTANDIAAQQKNLDGTINISITTYDGL	MQFSILKLAVAALA-------------------ICSDSSNDLIAPAQKIDLVSGPLLVIGLGPFPKIITGFVDIVSTVTTAMAQMQGMPPVPAGPQSDAIFEAFREFVRIHQMLLNVLIGKAGLFSTVPLIGAPIAAVLRQVEKVVDSVAFALIGAVQSRATDLQVQAGMLTGTITTTIDRYEGL	207	169	UVI-1 [Colletotrichum melonis]
NODE_3_length_900818_cov_60.12.g659.t1	KAI0912218.1	52.247	178	84	1	8	185	7	183	7.29e-53	179	gb|KAI0912218.1|;gb|KAI3340929.1|	453	93	127	1	71.35	1	1	FAVTALGLSNVVAAALTPSEIVANINIITAKSQALQAPANSITLINGPLIIVGLGPFPPIIRGFADIVATVTSDITAMQGTTRVTAAAEVKAIADAFREFVRVHQVLLNILIGKAGLFSIVPFIGVPVSAVLRQIEAVVDSIAFSLIAIVEGTANDIAAQQKNLDGTINISITTYDGL	FAAGAI-MASTAMASLSPSQIADSIKQVTIISQNLQAPANSITLVNAPLIIIGQGPFPQIIAGFTQIVTVVGATITSMDGTQPVSSQADADLIFNAFRGFVRVHQQLLNILIGKSGILTSIPLVGQPVAAVLRQVEGVVDTIAIALIDIAEARAQDLESEANNLGGTLDLAIQKYQGI	207	187	UVI-1 [Ustulina deusta]<>UVI-1 [Ustulina deusta]
NODE_3_length_900818_cov_60.12.g659.t1	KAI0805483.1	54.037	161	74	0	25	185	11	171	1.49e-52	177	gb|KAI0805483.1|	450	87	115	0	71.43	1	1	PSEIVANINIITAKSQALQAPANSITLINGPLIIVGLGPFPPIIRGFADIVATVTSDITAMQGTTRVTAAAEVKAIADAFREFVRVHQVLLNILIGKAGLFSIVPFIGVPVSAVLRQIEAVVDSIAFSLIAIVEGTANDIAAQQKNLDGTINISITTYDGL	PTQIVTSIKQVTTISQQLQTPAQSITIVNAPLIVIGQGPFPQLISGFTQIVTTATSAIGQLDGTQPITADADATAVFDAFREFVRVHQALLNILIGKAGIIEQVPVVGQPVAAVLRQVEGVVDTIAITLINLVESRSKDLESEANNLGNTLDLCIQKYEGL	207	175	UVI-1 [Xylaria sp. FL0064]
NODE_3_length_900818_cov_60.12.g659.t1	KAI1423904.1	53.801	171	79	0	15	185	13	183	1.76e-52	178	gb|KAI1423904.1|	451	92	122	0	71.35	1	1	LSNVVAAALTPSEIVANINIITAKSQALQAPANSITLINGPLIIVGLGPFPPIIRGFADIVATVTSDITAMQGTTRVTAAAEVKAIADAFREFVRVHQVLLNILIGKAGLFSIVPFIGVPVSAVLRQIEAVVDSIAFSLIAIVEGTANDIAAQQKNLDGTINISITTYDGL	MASTAMAALTPIQIATSINQVTVLSQNLQTPANSITLVNAPLIIVGRGPFPKIITGFTQIVTTVSTAIIQLRDTPPVTVEADADLILNAFRGFVRVHQELLNILIGKAGIITDVPVVGPPVAAVLRKVEGVVDTVAITLINLVEVRSKDLENEANNLDGTLKITIQKYEGV	207	187	UVI-1 [Xylaria sp. FL1777]
NODE_3_length_900818_cov_60.12.g659.t1	KAF3176669.1	55.056	178	76	2	21	194	21	198	2.54e-52	178	gb|KAF3176669.1|;gb|KAF3217118.1|;gb|KAF3222428.1|;gb|KAF3223320.1|;gb|KAF3253549.1|	451	98	127	4	71.35	1	1	AALTPSEIVANINIITAKSQALQAPANSITLINGPLIIVGLGPFPPIIRGFADIVATVTSDITAMQGTTRVTAAAEVKAIADAFREFVRVHQVLLNILIGKAGLFSIVPFIGVPVSAVLRQIEAVVDSIAFSLIAIVEGTAND--IAAQQKNLDGTINISITTYDGLISVSKK--RDL	AALTPAQMVGNIQLLTSKSMALQTPAKSITLVNGPLIAIGLGPFPQIIAGFTEIITITSTAITQMQGSAVITNPTDAKAIADAFRTFVKVHQDLLNILIGKAGLFTIVPIIGSPVAAVLRSLEAVVDTVALGIINTVEVAVHKDTIRSDAGSLSATITVSINAYQGIAELKKRHARDF	207	203	hypothetical protein TWF788_007935 [Orbilia oligospora]<>hypothetical protein TWF191_008797 [Orbilia oligospora]<>hypothetical protein TWF679_005908 [Orbilia oligospora]<>hypothetical protein TWF106_005093 [Orbilia oligospora]<>hypothetical protein TWF192_003802 [Orbilia oligospora]
NODE_3_length_900818_cov_60.12.g659.t1	KAI1172831.1	54.601	163	74	0	23	185	21	183	2.73e-52	177	gb|KAI1172831.1|	449	89	114	0	69.94	1	1	LTPSEIVANINIITAKSQALQAPANSITLINGPLIIVGLGPFPPIIRGFADIVATVTSDITAMQGTTRVTAAAEVKAIADAFREFVRVHQVLLNILIGKAGLFSIVPFIGVPVSAVLRQIEAVVDSIAFSLIAIVEGTANDIAAQQKNLDGTINISITTYDGL	LTPQQIADGIKQVTKLSQDLQGPAQSITFVNAPLILVGEGPFPEIIRGFTQIVSTATTITSEMDGTPKITDQADGQLVFDSFREFVRVHQALLNILIGKAGLLENLPFVGPPVAAVLRSVEAVVDSIAFFLIDTVQGFTADLQDEANSLGATLDLTIQKYQGL	207	185	UVI-1 [Nemania sp. FL0916]
NODE_3_length_900818_cov_60.12.g659.t1	KAI1278857.1	53.374	163	76	0	23	185	21	183	4.85e-52	177	gb|KAI1278857.1|	448	87	115	0	70.55	1	1	LTPSEIVANINIITAKSQALQAPANSITLINGPLIIVGLGPFPPIIRGFADIVATVTSDITAMQGTTRVTAAAEVKAIADAFREFVRVHQVLLNILIGKAGLFSIVPFIGVPVSAVLRQIEAVVDSIAFSLIAIVEGTANDIAAQQKNLDGTINISITTYDGL	LSPSQIVTSIKQVTTISQQLQTPAQSINIVNAPLIVIGQGPFPTLIQGFTQIVTTAVSAIGQLDGTQPITADADATAVFDAFREFVRVHQALLNILIGKAGIIEQVPVVGQPVAAVLRQVEGVVDTIAITLINLVESRSKDLESEANNLGNTLDLCIQKYQGL	207	187	UVI-1 [Xylaria sp. FL0933]
NODE_3_length_900818_cov_60.12.g659.t1	XP_066682821.1	53.049	164	77	0	24	187	3	166	5.49e-52	176	ref|XP_066682821.1|	446	87	111	0	67.68	1	1	TPSEIVANINIITAKSQALQAPANSITLINGPLIIVGLGPFPPIIRGFADIVATVTSDITAMQGTTRVTAAAEVKAIADAFREFVRVHQVLLNILIGKAGLFSIVPFIGVPVSAVLRQIEAVVDSIAFSLIAIVEGTANDIAAQQKNLDGTINISITTYDGLIS	TPQQVATHIKGLTQKSQDLQAPAQSITIVNGPLIMIGQGPYPQIIAGLKDIVSAGSTALSQMQGMAEVPKGKESDAICDAFREFARVHQELLKTLTGKAGMSQQVPFIGQPVAAVLRQDESVTDSLAFSLMDNVPSRASDLQAEAKSLSETIETCIQTHQGLGS	207	167	uncharacterized protein PG985_008141 [Apiospora marii]
NODE_3_length_900818_cov_60.12.g659.t1	TQN70703.1	55.914	186	81	1	1	185	1	186	9.22e-52	176	gb|TQN70703.1|	446	104	128	1	68.82	1	1	MQFSITKFAVTALGLSN-VVAAALTPSEIVANINIITAKSQALQAPANSITLINGPLIIVGLGPFPPIIRGFADIVATVTSDITAMQGTTRVTAAAEVKAIADAFREFVRVHQVLLNILIGKAGLFSIVPFIGVPVSAVLRQIEAVVDSIAFSLIAIVEGTANDIAAQQKNLDGTINISITTYDGL	MRFSILKAAVAALAVCNDVVLGQITPVQVVKNIELITTKSQALIAPAQSINVINGALIIIGQGPFPKIIAGFTDIVTTATVALTQMQGMPPVPAGAESDAIFEAVRTFVKIHQQLLNVLIGKAGLLSTVPIVGGPVAAVLRVVEDVVDTFAFALIDGVQSRAKDLEAELGSLTDTIQTAIKQYEGL	207	188	hypothetical protein CSHISOI_04870, partial [Colletotrichum shisoi]
NODE_3_length_900818_cov_60.12.g659.t1	KAE8823053.1	53.073	179	67	2	12	190	11	172	9.66e-52	176	gb|KAE8823053.1|;gb|KAE8823171.1|;gb|KAE8834231.1|;gb|KAE8854344.1|;gb|KAE8854721.1|	446	95	118	17	65.92	1	1	ALGLSNVVAAALTPSEIVANINIITAKSQALQAPANSITLINGPLIIVGLGPFPPIIRGFADIVATVTSDITAMQGTTRVTAAAEVKAIADAFREFVRVHQVLLNILIGKAGLFSIVPFIGVPVSAVLRQIEAVVDSIAFSLIAIVEGTANDIAAQQKNLDGTINISITTYDGLISVSK	ALALATPITAAITPAEVVVNIQSITSVSLKLQVPAQKISIVNGPLILIGQGPFPELIVGFADIVSKATLAIAGMQGMP----------------TFVRVHQVLLNILIGKAGLFQSVPFIGTPIAAVLRQVEKVVDTIAFGLIATFEARANDFKTQAGMLTGSLQVCIASYDG-ISVAR	207	186	hypothetical protein PTNB85_10232 [Pyrenophora teres f. teres]<>hypothetical protein HRS9139_09580 [Pyrenophora teres f. teres]<>hypothetical protein HRS9122_08311 [Pyrenophora teres f. teres]<>hypothetical protein PTNB29_09700 [Pyrenophora teres f. teres]<>hypothetical protein PTNB73_10370 [Pyrenophora teres f. teres]
NODE_3_length_900818_cov_60.12.g659.t1	KAE9365475.1	52.198	182	86	1	1	182	1	181	1.08e-51	176	gb|KAE9365475.1|	445	95	126	1	69.23	1	1	MQFSITKFAVTALGLSNVVAAALTPSEIVANINIITAKSQALQAPANSITLINGPLIIVGLGPFPPIIRGFADIVATVTSDITAMQGTTRVTAAAEVKAIADAFREFVRVHQVLLNILIGKAGLFSIVPFIGVPVSAVLRQIEAVVDSIAFSLIAIVEGTANDIAAQQKNLDGTINISITTY	MHFTKAFAAITATFLTSVYAQMTAP-QVVGNINVITGQSQALQAPANSINILSGPLFLIGLGPFPQIVVGFTQIVSTVTSDINAMAGVQPFSVLSDEQSILDAFTTFVEVHQELLNILIGKAGILNDLPLVGPPVAQVLRSLEAVVDTIAFGLIDLVPDVAAPFTNQKNSLDVTIGKAITAY	207	185	hypothetical protein N431DRAFT_353383 [Stipitochalara longipes BDJ]
NODE_3_length_900818_cov_60.12.g659.t1	KAI1300477.1	53.374	163	76	0	23	185	21	183	1.46e-51	176	gb|KAI1300477.1|	445	87	119	0	73.01	1	1	LTPSEIVANINIITAKSQALQAPANSITLINGPLIIVGLGPFPPIIRGFADIVATVTSDITAMQGTTRVTAAAEVKAIADAFREFVRVHQVLLNILIGKAGLFSIVPFIGVPVSAVLRQIEAVVDSIAFSLIAIVEGTANDIAAQQKNLDGTINISITTYDGL	LSPQQISDAIKQVTTLSQNLQAPASSITIVNAPLIVIGQGPFPQIITGFTQIVSTVSTTITQLDGTSPITNQADSDLIFNAFRGFVRVHQQLLNILIGKAGILEAVPFVGQPVAAVLRQVEGVVDTIAITLINLVESRAQDLESEANNLGNTLDLAIQKYEGI	207	187	UVI-1 [Xylaria venustula]
NODE_3_length_900818_cov_60.12.g659.t1	XP_018061845.1	55.556	162	72	0	21	182	22	183	2.14e-51	175	ref|XP_018061845.1|;gb|KUJ07490.1|	444	90	120	0	74.07	1	1	AALTPSEIVANINIITAKSQALQAPANSITLINGPLIIVGLGPFPPIIRGFADIVATVTSDITAMQGTTRVTAAAEVKAIADAFREFVRVHQVLLNILIGKAGLFSIVPFIGVPVSAVLRQIEAVVDSIAFSLIAIVEGTANDIAAQQKNLDGTINISITTY	AQMTAHQIVANINIITGQSQALQAPANSINILSGPLFLIGQGPFPQIVIGFTQIVNTVTNDITAMAGTQPFSVLSDEQSILDAFTTFVTVHQELLNILIGKSGILNDLPLIGPPVAQVLRSLEAVVDTIAFNLVDLVPDVAAPFTSQKNSLDVTIGLAITAY	207	187	uncharacterized protein LY89DRAFT_742724 [Mollisia scopiformis]<>hypothetical protein LY89DRAFT_742724 [Mollisia scopiformis]
NODE_3_length_900818_cov_60.12.g659.t1	XP_018061845.1	55.556	162	72	0	21	182	22	183	2.14e-51	175	ref|XP_018061845.1|;gb|KUJ07490.1|	444	90	120	0	74.07	1	1	AALTPSEIVANINIITAKSQALQAPANSITLINGPLIIVGLGPFPPIIRGFADIVATVTSDITAMQGTTRVTAAAEVKAIADAFREFVRVHQVLLNILIGKAGLFSIVPFIGVPVSAVLRQIEAVVDSIAFSLIAIVEGTANDIAAQQKNLDGTINISITTY	AQMTAHQIVANINIITGQSQALQAPANSINILSGPLFLIGQGPFPQIVIGFTQIVNTVTNDITAMAGTQPFSVLSDEQSILDAFTTFVTVHQELLNILIGKSGILNDLPLIGPPVAQVLRSLEAVVDTIAFNLVDLVPDVAAPFTSQKNSLDVTIGLAITAY	207	187	uncharacterized protein LY89DRAFT_742724 [Mollisia scopiformis]<>hypothetical protein LY89DRAFT_742724 [Mollisia scopiformis]
NODE_3_length_900818_cov_60.12.g659.t1	KAJ1324465.1	52.657	207	93	4	1	206	1	203	2.34e-51	176	gb|KAJ1324465.1|	445	109	135	5	65.22	1	1	MQFSITKFAVTALGLS-NVVAAALTPSEIVANINIITAKSQALQAPANSITLINGPLIIVGLGPFPPIIRGFADIVATVTSDITAMQGTTRVTAAAEVKAIADAFREFVRVHQVLLNILIGKAGLFSIVPFIGVPVSAVLRQIEAVVDSIAFSLIAIVEGTANDIAAQQKNLDGTINISITTYDGLISVSKKRDLENPGSASFHALR	MRFSILSTAIATLAVCGDAVQAALSPTEIVTNIGIITKMSQNLQGFAQYIDSVNGPLIVINRGPFPRLIVGLTEIITTTETSITSMQGTNLVTGAEDATNIANAFREFVRVHQVLLNILTDKAGIFQAVPTIGEPVAATLRQVEATVDTVALGLIKIVEIRAQEIRDQADNLGMSFTTCINAYDG-VALS-KRTLVN--SASFRTLR	207	204	C166 family protein [Microdochium nivale]
NODE_3_length_900818_cov_60.12.g659.t1	KAI1131053.1	52.761	163	77	0	23	185	21	183	2.44e-51	175	gb|KAI1131053.1|	443	86	116	0	71.17	1	1	LTPSEIVANINIITAKSQALQAPANSITLINGPLIIVGLGPFPPIIRGFADIVATVTSDITAMQGTTRVTAAAEVKAIADAFREFVRVHQVLLNILIGKAGLFSIVPFIGVPVSAVLRQIEAVVDSIAFSLIAIVEGTANDIAAQQKNLDGTINISITTYDGL	LSPAQIADSLKTVTTQSQKLQGPAQSITIVNAPLIVIGQGPFPPIISGFTEIVTTATAAISQFDGTAKITNQADADLVFDAFRGFVRVHQELLNILIGKAGLLTQVPFIGPPVAAVLRSVEGVVDSIAIFLIDTVEVYTTEIESEANSLGSTLDLTITKYQGI	207	185	UVI-1 [Nemania abortiva]
NODE_3_length_900818_cov_60.12.g659.t1	KAI0542708.1	52.147	163	78	0	23	185	21	183	3.38e-51	174	gb|KAI0542708.1|	442	85	118	0	72.39	1	1	LTPSEIVANINIITAKSQALQAPANSITLINGPLIIVGLGPFPPIIRGFADIVATVTSDITAMQGTTRVTAAAEVKAIADAFREFVRVHQVLLNILIGKAGLFSIVPFIGVPVSAVLRQIEAVVDSIAFSLIAIVEGTANDIAAQQKNLDGTINISITTYDGL	LSPQQIADGLKTVTVQSQKIQTPAQSITIVNAPLIVIGQGPFPPIIAGFTEIVTTATVLISQLDGTQQVTSQADADLIFNAFRAFVRVHQELLNILIGKAGILTKVPVIGQPVAAVLRQVEGVVDTIAITLIDLVELRSKDLISEANNLGGTLDLAIQQYQGI	207	185	UVI-1 [Xylaria digitata]
NODE_3_length_900818_cov_60.12.g659.t1	KAI0868881.1	52.761	163	77	0	23	185	21	183	4.85e-51	174	gb|KAI0868881.1|;gb|KAI1156263.1|	441	86	114	0	69.94	1	1	LTPSEIVANINIITAKSQALQAPANSITLINGPLIIVGLGPFPPIIRGFADIVATVTSDITAMQGTTRVTAAAEVKAIADAFREFVRVHQVLLNILIGKAGLFSIVPFIGVPVSAVLRQIEAVVDSIAFSLIAIVEGTANDIAAQQKNLDGTINISITTYDGL	LTPAQIADSLKTITTQSQNLQGPAQSITIVNAPLIVIGQGPFPPIISGFTQIVTTATAAISQFDGTPKITNQADADLVFGAFRTFVRVHQELLNILIGKAGILTQLPFVGPPVAAVLRSVEGVVDSVAIFLIDTVEARAKDIESDANSLGGTLDLTIEKYQGL	207	185	UVI-1 [Hypoxylon argillaceum]<>UVI-1 [Nemania diffusa]
NODE_3_length_900818_cov_60.12.g659.t1	KAI1533290.1	51.648	182	79	2	12	193	11	183	5.95e-51	174	gb|KAI1533290.1|;gb|PWO20903.1|	441	94	122	9	67.03	1	1	ALGLSNVVAAALTPSEIVANINIITAKSQALQAPANSITLINGPLIIVGLGPFPPIIRGFADIVATVTSDITAMQGTTRVTAAAEVKAIADAFREFVRVHQVLLNILIGKAGLFSIVPFIGVPVSAVLRQIEAVVDSIAFSLIAIVEGTANDIAAQQKNLDGTINISITTYDGLISVSKKRD	ALALATPITAAISAAEVTVNIKVVTQKSMALQQPAQSISLVNGPLILIGQGPFPKLIFGFADIVTTATAAISQMQGMPKEPAGPATDAVFEAFP--------LLNILIGKAGLFQAVPFIGQPIAAVLRQIEGVVDTIAFMLIATFEARASDFQKEASTLTGTLSLCIAKYDGL-SVSRNAN	207	193	hypothetical protein PtrSN001A_006924 [Pyrenophora tritici-repentis]<>hypothetical protein PtrARCrB10_10584 [Pyrenophora tritici-repentis]
NODE_3_length_900818_cov_60.12.g659.t1	PMD29432.1	52.747	182	84	1	1	182	1	180	8.01e-51	174	gb|PMD29432.1|	440	96	122	2	67.03	1	1	MQFSITKFAVTALGLSNVVAAALTPSEIVANINIITAKSQALQAPANSITLINGPLIIVGLGPFPPIIRGFADIVATVTSDITAMQGTTRVTAAAEVKAIADAFREFVRVHQVLLNILIGKAGLFSIVPFIGVPVSAVLRQIEAVVDSIAFSLIAIVEGTANDIAAQQKNLDGTINISITTY	MHFTKVFVAITATMTS--VYAQLTAPQIVSNINIVTSDSQALQAPANSINILSGPLFLIGQGPFPQIVIGFTQIVNTVTDDIQAMQGTQPFNVLSDENSILDAFTTFVEVHQELLQILIGKAGLLNDLPFVGPPVAQVLRNLESVVDTIAFALIDLVPDVAGRFTDQKNTLDVTIGQAIDAY	207	184	UVI-1 protein [Hyaloscypha variabilis F]
NODE_3_length_900818_cov_60.12.g659.t1	XP_062773194.1	53.226	186	86	1	1	185	1	186	8.5e-51	174	ref|XP_062773194.1|	440	99	127	1	68.28	1	1	MQFSITKFAVTALGLSN-VVAAALTPSEIVANINIITAKSQALQAPANSITLINGPLIIVGLGPFPPIIRGFADIVATVTSDITAMQGTTRVTAAAEVKAIADAFREFVRVHQVLLNILIGKAGLFSIVPFIGVPVSAVLRQIEAVVDSIAFSLIAIVEGTANDIAAQQKNLDGTINISITTYDGL	MRFSILKAAVAALAVCNDVVLGQLTPAQVVTNIELITSKSQALIDPAKEITLISGTLLIIGQGPFPKIIAGFTDIVTTAGVSLAQMQGMPPVPAGAESDAIFEAVRTFVRIHQQLLNVLIGKAGLFSTIPIVGQPVAAVLRAVEGIVDAVAFALIDGVQSRANDLKTELGGLTVTIKTATKQYEGI	207	188	uncharacterized protein CDEST_00984 [Colletotrichum destructivum]
NODE_3_length_900818_cov_60.12.g659.t1	GAQ91769.1	52.976	168	76	2	20	185	48	214	9.88e-51	174	dbj|GAQ91769.1|	442	89	117	3	69.64	1	1	AAALTPSEIVANINIITAKSQALQAPANSITLINGPLIIVGLGPFPPIIRGFADIVATVTSDITAMQGTTRVTAAAEVKAIADAFREFVRVHQVLLNILIGKAGLFSIVPFIGVPVSAVLRQIEAVVDSIAFSL--IAIVEGTANDIAAQQKNLDGTINISITTYDGL	SASATPRQLVDSIKRATQQGQALQAPAQSITIINGPLIVIGQGPFPKIIVGFTEMITELTTSIAEAQGAERLSGA-DTTAVADAVRDMVRVHQALLNILIGKAGLFNTVPFIGQPVAEVLRQYEGVIDAYLFQLTDLASSEAASKTISGQQMSLDGTTTIAINAYSGL	207	221	hypothetical protein KFL_008490030 [Klebsormidium nitens]
NODE_3_length_900818_cov_60.12.g659.t1	PMD12183.1	51.648	182	86	1	1	182	1	180	1.2e-50	173	gb|PMD12183.1|	438	94	123	2	67.58	1	1	MQFSITKFAVTALGLSNVVAAALTPSEIVANINIITAKSQALQAPANSITLINGPLIIVGLGPFPPIIRGFADIVATVTSDITAMQGTTRVTAAAEVKAIADAFREFVRVHQVLLNILIGKAGLFSIVPFIGVPVSAVLRQIEAVVDSIAFSLIAIVEGTANDIAAQQKNLDGTINISITTY	MHFTAGFVSITAALLTTV--GAMTAPEVVANINIITGQSQALQAPANSINLLSGPLFLIGQGPFPQIVVGFSQIITTVTDDIQAMQGQQPFSVMSDEQSILDAFTTFVEVHQELLNILIGKAGILNDLPLVGPPVAQVLRSLEGVVDTIAFGLIAAVPDVSAPFTTQKNALDVTIGQAIAAY	207	184	UVI-1 protein [Hyaloscypha hepaticicola]
NODE_3_length_900818_cov_60.12.g659.t1	KAI1744503.1	53.374	163	76	0	23	185	21	183	1.67e-50	173	gb|KAI1744503.1|	438	87	113	0	69.33	1	1	LTPSEIVANINIITAKSQALQAPANSITLINGPLIIVGLGPFPPIIRGFADIVATVTSDITAMQGTTRVTAAAEVKAIADAFREFVRVHQVLLNILIGKAGLFSIVPFIGVPVSAVLRQIEAVVDSIAFSLIAIVEGTANDIAAQQKNLDGTINISITTYDGL	LTPAQIASNLKTITVQSQNLQVEAQSITIVNAPLIAIGQGPFPKIISGFTQIVTTATVTINQWDGTAPITADADVQLVFSAFRTFVRVHQELLNILIGKAGILEQLPFVGPPVAAVLRQIESVVDTIAIDLINVLESVAKDLESDANSLGGTLDLCIQKYQGL	207	187	UVI-1 [Xylaria scruposa]
NODE_3_length_900818_cov_60.12.g659.t1	EFQ93918.1	52.514	179	79	2	12	190	11	183	1.75e-50	173	gb|EFQ93918.1|	438	94	120	6	67.04	1	1	ALGLSNVVAAALTPSEIVANINIITAKSQALQAPANSITLINGPLIIVGLGPFPPIIRGFADIVATVTSDITAMQGTTRVTAAAEVKAIADAFREFVRVHQVLLNILIGKAGLFSIVPFIGVPVSAVLRQIEAVVDSIAFSLIAIVEGTANDIAAQQKNLDGTINISITTYDGLISVSK	ALALATPITAAITPAEVVVNIQSITSVSLKLQVPAQKISIVNGPLILIGQGPFPELIVGFADIVSKATLAIAGMQGMPTVPAGQATDDVFNAFRE-----AILLNILIGKAGLFQSVPFIGTPIAAVLRQVEKVVDTIAFGLIATFEARANDFKTQAGMLTGSLQVCIASYDG-ISVAR	207	197	hypothetical protein PTT_08560 [Pyrenophora teres f. teres 0-1]
NODE_3_length_900818_cov_60.12.g659.t1	KAI1755839.1	53.333	165	77	0	21	185	19	183	2.09e-50	172	gb|KAI1755839.1|	437	88	114	0	69.09	1	1	AALTPSEIVANINIITAKSQALQAPANSITLINGPLIIVGLGPFPPIIRGFADIVATVTSDITAMQGTTRVTAAAEVKAIADAFREFVRVHQVLLNILIGKAGLFSIVPFIGVPVSAVLRQIEAVVDSIAFSLIAIVEGTANDIAAQQKNLDGTINISITTYDGL	GALTPAQIADGLKTITTLSQNLQEPAQSITLVNAPLIVIGQGPFPKIITGFTQIVTAATNTISQFQDTPPITNAADATLVFDAFRSFVRVHQELLNILIGKAGILEQVPFIGPPVASVLRGVESVVDTIAITLIDLVESHSKDIQSDANSLGSTLDLAIQKYDGL	207	185	UVI-1 [Xylaria castorea]
NODE_3_length_900818_cov_60.12.g659.t1	XP_047824903.1	49.438	178	89	1	8	185	7	183	2.85e-50	172	ref|XP_047824903.1|;gb|KAI0503010.1|	436	88	124	1	69.66	1	1	FAVTALGLSNVVAAALTPSEIVANINIITAKSQALQAPANSITLINGPLIIVGLGPFPPIIRGFADIVATVTSDITAMQGTTRVTAAAEVKAIADAFREFVRVHQVLLNILIGKAGLFSIVPFIGVPVSAVLRQIEAVVDSIAFSLIAIVEGTANDIAAQQKNLDGTINISITTYDGL	FAAGAL-MATTAIAALSPAQIADGLKRVTDLSQQLQAPAQSITIVNAPLIVIGQGPFPQIIRGLTEIVTTASVTIAQLDGTSPITAEADATLIFNAFRAFVRVHQALLNILIGKAGIITSVPVVGQPIAAVLRQVEGVVDTIAIGLINLVESRSQDLTSEANSLGNTLDLAIQKYEGL	207	187	UVI-1 [Xylaria bambusicola]<>UVI-1 [Xylaria bambusicola]
NODE_3_length_900818_cov_60.12.g659.t1	XP_047824903.1	49.438	178	89	1	8	185	7	183	2.85e-50	172	ref|XP_047824903.1|;gb|KAI0503010.1|	436	88	124	1	69.66	1	1	FAVTALGLSNVVAAALTPSEIVANINIITAKSQALQAPANSITLINGPLIIVGLGPFPPIIRGFADIVATVTSDITAMQGTTRVTAAAEVKAIADAFREFVRVHQVLLNILIGKAGLFSIVPFIGVPVSAVLRQIEAVVDSIAFSLIAIVEGTANDIAAQQKNLDGTINISITTYDGL	FAAGAL-MATTAIAALSPAQIADGLKRVTDLSQQLQAPAQSITIVNAPLIVIGQGPFPQIIRGLTEIVTTASVTIAQLDGTSPITAEADATLIFNAFRAFVRVHQALLNILIGKAGIITSVPVVGQPIAAVLRQVEGVVDTIAIGLINLVESRSQDLTSEANSLGNTLDLAIQKYEGL	207	187	UVI-1 [Xylaria bambusicola]<>UVI-1 [Xylaria bambusicola]
NODE_3_length_900818_cov_60.12.g659.t1	KAI8951566.1	49.693	163	82	0	23	185	21	183	4.67e-50	172	gb|KAI8951566.1|	435	81	119	0	73.01	1	1	LTPSEIVANINIITAKSQALQAPANSITLINGPLIIVGLGPFPPIIRGFADIVATVTSDITAMQGTTRVTAAAEVKAIADAFREFVRVHQVLLNILIGKAGLFSIVPFIGVPVSAVLRQIEAVVDSIAFSLIAIVEGTANDIAAQQKNLDGTINISITTYDGL	LSPTQIADGLRKITVQSRNLQGPAQSITIVNAPLIVIGQGPFPTIIKGFTEIVSTATATITQLNGTPTITNDADVALVFNAFRAFVRVHQELLNILIGKAGILTKVPFIGQPVATVLRKVEVAVDTVGITLISVCESKAQDIQSEANSLGGTLDLAIQQYNGI	207	185	UVI-1 [Xylaria longipes]
NODE_3_length_900818_cov_60.12.g659.t1	KAI1351247.1	51.534	163	79	0	23	185	21	183	4.71e-50	172	gb|KAI1351247.1|	435	84	115	0	70.55	1	1	LTPSEIVANINIITAKSQALQAPANSITLINGPLIIVGLGPFPPIIRGFADIVATVTSDITAMQGTTRVTAAAEVKAIADAFREFVRVHQVLLNILIGKAGLFSIVPFIGVPVSAVLRQIEAVVDSIAFSLIAIVEGTANDIAAQQKNLDGTINISITTYDGL	LSPTQIVTSIKQVTTISQQLQTPAQSINIVNAPLIVIGQGPFPQLIQGFTQIVTTATAAIGQLDGTKPITADADATAVFDAFREFVRVHQALLNILIGKAGILEQVPVVGRPVATVLRRVENVVDTIAITLINIDESRSKDLESEANNLGNTLDLCIQKYEGL	207	187	UVI-1 [Xylaria sp. FL0043]
NODE_3_length_900818_cov_60.12.g659.t1	KAI0975772.1	52.761	163	77	0	23	185	21	183	6.18e-50	171	gb|KAI0975772.1|	434	86	116	0	71.17	1	1	LTPSEIVANINIITAKSQALQAPANSITLINGPLIIVGLGPFPPIIRGFADIVATVTSDITAMQGTTRVTAAAEVKAIADAFREFVRVHQVLLNILIGKAGLFSIVPFIGVPVSAVLRQIEAVVDSIAFSLIAIVEGTANDIAAQQKNLDGTINISITTYDGL	LTPQQISDAIKQVTTISQNLQTPANSITIVNAPLIVIGQGPFPQIITGFTQIVSTVSTVITQMDGTSPITNQADSDLIFNTFRGFVRVHQELLSILIGKAGILEAVPFVGQPVAAVLRQVEGVVDTIAITLINLVQSRAQDLESEANNLGNTLDLAIQKYQGI	207	187	UVI-1 [Xylaria arbuscula]
NODE_3_length_900818_cov_60.12.g659.t1	GAP84402.1	49.495	198	84	3	1	185	1	195	6.56e-50	172	dbj|GAP84402.1|	435	98	127	16	64.14	1	1	MQFSITKFAVTALGLSNVVAAALTPSEIVANINIITAKSQALQAPANSITLINGPLIIVGLGPFPPIIRGFADIVATVTSDITAMQGTTRVTAAAEVKAIAD-------------AFREFVRVHQVLLNILIGKAGLFSIVPFIGVPVSAVLRQIEAVVDSIAFSLIAIVEGTANDIAAQQKNLDGTINISITTYDGL	MHFS-KIFA--GIAMASTAMAALTPQQIADGIRLITQKSQALQAPAQSITALNGPLIVIGQGPFPQIIAGFTDIVSTANTLIAQLPGTSPITKRDEKEHPRDLIARGPDAQLVRGVFLQFVAVHQALLNILIGKAGLFSVVPVIGQPVATVLRSVEGVVDSIAVSLISLIQDPSADITPDANSLDNTLLLAIDSYDGL	207	196	hypothetical protein SAMD00023353_0702220 [Rosellinia necatrix]
NODE_3_length_900818_cov_60.12.g659.t1	KAF3911844.1	55.114	176	78	1	11	185	10	185	7.24e-50	172	gb|KAF3911844.1|	435	97	124	1	70.45	1	1	TALGLSNV-VAAALTPSEIVANINIITAKSQALQAPANSITLINGPLIIVGLGPFPPIIRGFADIVATVTSDITAMQGTTRVTAAAEVKAIADAFREFVRVHQVLLNILIGKAGLFSIVPFIGVPVSAVLRQIEAVVDSIAFSLIAIVEGTANDIAAQQKNLDGTINISITTYDGL	TALGLLSVPVLSQLTAPQVVANIQNLTAKSQALQTLANSVTLLNGPLSIIGQGPIPKIIAGFADIVSTVTADIAEMKTIVPFGAGADSDNIFNAFKQFVGVHQQLLNILIGKARLFKTVPIIGQPVANILRRVEAVVDAVAQGLSDTVQSRSADIGMQASSLDSTILKAIESYEGL	207	201	hypothetical protein AA313_de0208644 [Arthrobotrys entomopaga]
NODE_3_length_900818_cov_60.12.g659.t1	KAF2970521.1	52.147	163	78	0	23	185	21	183	7.3e-50	171	gb|KAF2970521.1|	433	85	117	0	71.78	1	1	LTPSEIVANINIITAKSQALQAPANSITLINGPLIIVGLGPFPPIIRGFADIVATVTSDITAMQGTTRVTAAAEVKAIADAFREFVRVHQVLLNILIGKAGLFSIVPFIGVPVSAVLRQIEAVVDSIAFSLIAIVEGTANDIAAQQKNLDGTINISITTYDGL	LSPQQIADGLKTVTVQSQKIQTPAQSITIINAPLIVIGQGPFPTIIAGFTEIVTTATVLISQLDGTQQVTSQADADLIFNAFRGFVRVHQELLNILIGKAGILTKVPVIGQPVAAVLRQVEGVVDTIAITLIDLVELRSKDLISEANNLGGTLDLAIQQYQGI	207	185	hypothetical protein GQX73_g3083 [Xylaria multiplex]
NODE_3_length_900818_cov_60.12.g659.t1	RYC61846.1	49.693	163	82	0	23	185	21	183	7.88e-50	171	gb|RYC61846.1|	433	81	119	0	73.01	1	1	LTPSEIVANINIITAKSQALQAPANSITLINGPLIIVGLGPFPPIIRGFADIVATVTSDITAMQGTTRVTAAAEVKAIADAFREFVRVHQVLLNILIGKAGLFSIVPFIGVPVSAVLRQIEAVVDSIAFSLIAIVEGTANDIAAQQKNLDGTINISITTYDGL	LSPTQIADGLRKITDQSRNLQGPAQSITIVNAPLIVIGQGPFPTIIKGFTEIVSTATATITQLNGTPTITNDADVALVFNAFRAFVRVHQELLNILIGKAGILTKVPFIGQPVATVLRKVEVAVDTVGITLISVCESKAQDIQSEANSLGGTLDLAIQQYNGI	207	185	hypothetical protein CHU98_g4343 [Xylaria longipes]
NODE_3_length_900818_cov_60.12.g659.t1	KAI0543528.1	52.147	163	78	0	23	185	21	183	9.34e-50	171	gb|KAI0543528.1|	433	85	113	0	69.33	1	1	LTPSEIVANINIITAKSQALQAPANSITLINGPLIIVGLGPFPPIIRGFADIVATVTSDITAMQGTTRVTAAAEVKAIADAFREFVRVHQVLLNILIGKAGLFSIVPFIGVPVSAVLRQIEAVVDSIAFSLIAIVEGTANDIAAQQKNLDGTINISITTYDGL	LTPAQIASNLKTITVQSQNLQVQAQSITIVNAPLIVIGQGPFPKIISGFTQIVTTATVTINQWDGTAPITADADVQLVFSAFRTFVRVHQELLNILIGKAGILEQLPVVGPPVAAVLRQVESVVDTIAIDLINVLESVAKDLESDANSLGGTLDLCIQKYQGL	207	187	UVI-1 [Xylaria curta]
NODE_3_length_900818_cov_60.12.g659.t1	GAW15451.1	52.727	165	78	0	21	185	19	183	1.51e-49	170	dbj|GAW15451.1|	431	87	113	0	68.48	1	1	AALTPSEIVANINIITAKSQALQAPANSITLINGPLIIVGLGPFPPIIRGFADIVATVTSDITAMQGTTRVTAAAEVKAIADAFREFVRVHQVLLNILIGKAGLFSIVPFIGVPVSAVLRQIEAVVDSIAFSLIAIVEGTANDIAAQQKNLDGTINISITTYDGL	GALSPQQIADGLKAVTKLSQDLQQPAQSITIVNAPLIVIGQGPFPGIIAGFTQIVTTATVTISQLDGTGPVTNTADADLIFNAFRGFVRVHQELLNILIGKAGILTKVPIIGQPVATVLRQVEGVVDTIAITLIDLVESRAKDLTSEANNLGGTLDLAIQEYQGL	207	185	hypothetical protein ANO14919_048600 [Xylariales sp. No.14919]
NODE_3_length_900818_cov_60.12.g659.t1	TGJ78445.1	52.761	163	77	0	23	185	21	183	1.74e-49	170	gb|TGJ78445.1|	431	86	116	0	71.17	1	1	LTPSEIVANINIITAKSQALQAPANSITLINGPLIIVGLGPFPPIIRGFADIVATVTSDITAMQGTTRVTAAAEVKAIADAFREFVRVHQVLLNILIGKAGLFSIVPFIGVPVSAVLRQIEAVVDSIAFSLIAIVEGTANDIAAQQKNLDGTINISITTYDGL	LSPQQIATGLKTVTDQSLKLQAPAQSISIVNAPLIIIGQGPFPTIIAGFTQIVTTVTATLSQLDGTGPVTNPADADIIFNAFRGFVRVHQDLLNILIGKAGILTKVPLIGQPVATVLRQVESVVDTIAISLIDLVESRAKDLTSEANALGGTLDLAIKQYEGL	207	185	hypothetical protein E0Z10_g10309 [Xylaria hypoxylon]
NODE_3_length_900818_cov_60.12.g659.t1	XP_018162530.1	51.613	186	89	1	1	185	1	186	1.79e-49	170	ref|XP_018162530.1|;gb|OBR14013.1|;gb|TID02569.1|;emb|CCF45608.1|	431	96	127	1	68.28	1	1	MQFSITKFAVTALGLSN-VVAAALTPSEIVANINIITAKSQALQAPANSITLINGPLIIVGLGPFPPIIRGFADIVATVTSDITAMQGTTRVTAAAEVKAIADAFREFVRVHQVLLNILIGKAGLFSIVPFIGVPVSAVLRQIEAVVDSIAFSLIAIVEGTANDIAAQQKNLDGTINISITTYDGL	MRFSILKAAVAALAVCNDVVLGQFTPAQVVMNIEVITTKSQALIAPAQNINLISGALLIIGQGPFPKIIAGFTDIVTTAGVALVQMRGMPPVPAGAQSDAIFEAFRTFVKVHQQLLNVLIGKAGLFTTIPIVGEPVAVVLRAVEDIVDTVAFALIDAVQSRAKDLEAELDSLTGTIQTATKQYSGI	207	188	UVI-1h [Colletotrichum higginsianum IMI 349063]<>UVI-1h [Colletotrichum higginsianum IMI 349063]<>hypothetical protein CH35J_004181 [Colletotrichum higginsianum]<>UVI-1h [Colletotrichum higginsianum]
NODE_3_length_900818_cov_60.12.g659.t1	XP_018162530.1	51.613	186	89	1	1	185	1	186	1.79e-49	170	ref|XP_018162530.1|;gb|OBR14013.1|;gb|TID02569.1|;emb|CCF45608.1|	431	96	127	1	68.28	1	1	MQFSITKFAVTALGLSN-VVAAALTPSEIVANINIITAKSQALQAPANSITLINGPLIIVGLGPFPPIIRGFADIVATVTSDITAMQGTTRVTAAAEVKAIADAFREFVRVHQVLLNILIGKAGLFSIVPFIGVPVSAVLRQIEAVVDSIAFSLIAIVEGTANDIAAQQKNLDGTINISITTYDGL	MRFSILKAAVAALAVCNDVVLGQFTPAQVVMNIEVITTKSQALIAPAQNINLISGALLIIGQGPFPKIIAGFTDIVTTAGVALVQMRGMPPVPAGAQSDAIFEAFRTFVKVHQQLLNVLIGKAGLFTTIPIVGEPVAVVLRAVEDIVDTVAFALIDAVQSRAKDLEAELDSLTGTIQTATKQYSGI	207	188	UVI-1h [Colletotrichum higginsianum IMI 349063]<>UVI-1h [Colletotrichum higginsianum IMI 349063]<>hypothetical protein CH35J_004181 [Colletotrichum higginsianum]<>UVI-1h [Colletotrichum higginsianum]
NODE_3_length_900818_cov_60.12.g659.t1	KAI1358120.1	52.174	161	77	0	25	185	23	183	1.8e-49	170	gb|KAI1358120.1|;gb|KAJ3567754.1|	431	84	114	0	70.81	1	1	PSEIVANINIITAKSQALQAPANSITLINGPLIIVGLGPFPPIIRGFADIVATVTSDITAMQGTTRVTAAAEVKAIADAFREFVRVHQVLLNILIGKAGLFSIVPFIGVPVSAVLRQIEAVVDSIAFSLIAIVEGTANDIAAQQKNLDGTINISITTYDGL	PQQIADGLKTITDQSAAIKAPAQSITIVNAPLIVIGQGPFPQIIAGFTQIVTTATVTISQLDGTQPITADADATLVFDAFRAFVRVHQELLNILIGKAGIITSVPFVGQPVAAVLRQIEGVVDTIAITLIDLAESRSKDLTSEANNLGNTLDLTIQKYEGL	207	187	UVI-1 [Xylaria arbuscula]<>hypothetical protein NPX13_g6661 [Xylaria arbuscula]
NODE_3_length_900818_cov_60.12.g659.t1	KAJ1323296.1	48.309	207	102	4	1	206	1	203	1.92e-49	171	gb|KAJ1323296.1|	432	100	130	5	62.8	1	1	MQFSITKFAVTALGLS-NVVAAALTPSEIVANINIITAKSQALQAPANSITLINGPLIIVGLGPFPPIIRGFADIVATVTSDITAMQGTTRVTAAAEVKAIADAFREFVRVHQVLLNILIGKAGLFSIVPFIGVPVSAVLRQIEAVVDSIAFSLIAIVEGTANDIAAQQKNLDGTINISITTYDGLISVSKKRDLENPGSASFHALR	MRFSILSTAVATLALCGDAVQAALTPNQIVDNIRTLTQKSQAIQIPAQSVSILNGQLLIIGQGPFPQIIDGFNDIVIFTTTAIAQMQGSAPVMNSDDATAIFQAFSEFVRVQKVLLDVLISKAGFFQTVPFVGQRVYFTLREVEAITDTFALDLIKLVESQVANLRTQASMLKDTLIICIKAYGG-VSVN-GRSL--PNSASFRTLR	207	204	C166 family protein [Microdochium nivale]
NODE_3_length_900818_cov_60.12.g659.t1	KAI1129343.1	50.857	175	73	1	24	185	21	195	2.17e-49	170	gb|KAI1129343.1|	431	89	117	13	66.86	1	1	TPSEIVANINIITAKSQALQAPANSITLINGPLIIVGLGPFPPIIRGFADIVATVTSDITAMQGTTRVTAAAEVKA-------------IADAFREFVRVHQVLLNILIGKAGLFSIVPFIGVPVSAVLRQIEAVVDSIAFSLIAIVEGTANDIAAQQKNLDGTINISITTYDGL	TPQQIADGIKSITQKSQALQGPAQSITILNAPLIVIGQGPFPQIIAGFTDIVSTATVLASQLPGTAPIQKRAEKEHARDISARGADADLVFDAFREFVRVHQVLLNILIGKAGILEQIPVIGQPVATVLRQVEGVVDTIAITLINLTEARANDISSQADSLGNTLDLAISKYEGI	207	197	hypothetical protein F5Y10DRAFT_238398 [Nemania abortiva]
NODE_3_length_900818_cov_60.12.g659.t1	GAP89916.1	52.147	163	78	0	23	185	21	183	2.88e-49	169	dbj|GAP89916.1|	429	85	114	0	69.94	1	1	LTPSEIVANINIITAKSQALQAPANSITLINGPLIIVGLGPFPPIIRGFADIVATVTSDITAMQGTTRVTAAAEVKAIADAFREFVRVHQVLLNILIGKAGLFSIVPFIGVPVSAVLRQIEAVVDSIAFSLIAIVEGTANDIAAQQKNLDGTINISITTYDGL	LTPAQIATSLKQVTDLSRQLQGPAASITIVNAPLIVIGQGPFPQIISGFTQIVTVATSAISQFDGTAPITVEADATLVFDAFRTFVRVHQDLLNILIGKAGILSKVPFIGPPVAAVLRQVEGVVDAIAITLINLVESRTKDLASEANALGASLDVTIKAYEGL	207	185	putative uvi-1 protein [Rosellinia necatrix]
NODE_3_length_900818_cov_60.12.g659.t1	KAG9375771.1	51.955	179	76	3	12	190	11	179	3.57e-49	169	gb|KAG9375771.1|	429	93	120	10	67.04	1	1	ALGLSNVVAAALTPSEIVANINIITAKSQALQAPANSITLINGPLIIVGLGPFPPIIRGFADIVATVTSDITAMQGTTRVTAAAEVKAIADAFREFVRVHQVLLNILIGKAGLFSIVPFIGVPVSAVLRQIEAVVDSIAFSLIAIVEGTANDIAAQQKNLDGTINISITTYDGLISVSK	ALALATPITAAISAAEVTVNIKVVTQKSMALQQPAQSISLVNGPLILIGQGPFPKLIFGFADIVTTATAAISQMQGMPKEPAGPATDAVFEAFRE-----ATLLNILIGKAGLFQAVPFIGQPIAAVLRQIE----TIAFMLIATFEARASDFQKEASTLTGTLSLCIAKYDGL-SVSR	207	192	hypothetical protein A1F94_013720 [Pyrenophora tritici-repentis]
NODE_3_length_900818_cov_60.12.g659.t1	KAJ0164065.1	51.075	186	90	1	1	185	1	186	4.62e-49	169	gb|KAJ0164065.1|;gb|TKW50561.1|	428	95	126	1	67.74	1	1	MQFSITKFAVTALGLSN-VVAAALTPSEIVANINIITAKSQALQAPANSITLINGPLIIVGLGPFPPIIRGFADIVATVTSDITAMQGTTRVTAAAEVKAIADAFREFVRVHQVLLNILIGKAGLFSIVPFIGVPVSAVLRQIEAVVDSIAFSLIAIVEGTANDIAAQQKNLDGTINISITTYDGL	MRFSILKAAVAALAVCNDVVLGQFTPAQVVMNIEVITTKSQALIAPAQNINLISGALLIIGQGPFPKIIAGFTDIVTTAGVALVQMRGMPPVPAGPQSDAIFEAFRTFVKIHQQLLNVLIGKAGLFTTIPIVGEPVAVVLRAVEDVVDTVAFALIDAVQSRAKDLEEELKSLTGTIQTATKQYSGI	207	188	hypothetical protein CTA2_1824 [Colletotrichum tanaceti]<>hypothetical protein CTA1_1623 [Colletotrichum tanaceti]
NODE_3_length_900818_cov_60.12.g659.t1	KAG7285940.1	51.176	170	83	0	19	188	18	187	6.56e-49	169	gb|KAG7285940.1|	427	87	119	0	70	1	1	VAAALTPSEIVANINIITAKSQALQAPANSITLINGPLIIVGLGPFPPIIRGFADIVATVTSDITAMQGTTRVTAAAEVKAIADAFREFVRVHQVLLNILIGKAGLFSIVPFIGVPVSAVLRQIEAVVDSIAFSLIAIVEGTANDIAAQQKNLDGTINISITTYDGLISV	VMAALTPTQLADGIKILTTKSQALQAPAQSITILNAPLIVLGQGPFPQIITGFTDIVSTATVIISQLNGMPPVAAGPDSDLIFNAFREFVRVHQALLNILIGKAGIIEKVPVVGEPVASVLRSVESVVDTIAITLINNVQSRSADITADANSLGNSLDLCIQKYSSIVNL	207	187	hypothetical protein NEMBOFW57_008236 [Staphylotrichum longicolle]
NODE_3_length_900818_cov_60.12.g659.t1	KAI0458511.1	49.08	163	83	0	23	185	21	183	1.22e-48	168	gb|KAI0458511.1|	425	80	116	0	71.17	1	1	LTPSEIVANINIITAKSQALQAPANSITLINGPLIIVGLGPFPPIIRGFADIVATVTSDITAMQGTTRVTAAAEVKAIADAFREFVRVHQVLLNILIGKAGLFSIVPFIGVPVSAVLRQIEAVVDSIAFSLIAIVEGTANDIAAQQKNLDGTINISITTYDGL	LTPAQIADSLKTITVQSQKLQGPAQSITIVNAPLIVIGQGPFPTLIQGFTEIVSTATITISQLGGTAPITSDADATIVFDAFRAFVRVHQELLNILIGKAGILTKVPFVGQPIATVLRSVEGVVDTIAITLIDLVESRTKDLTSEANSLGSTLDLTIERYSSL	207	185	UVI-1 [Xylaria acuta]
NODE_3_length_900818_cov_60.12.g659.t1	KAI0419079.1	51.515	165	80	0	21	185	19	183	1.28e-48	168	gb|KAI0419079.1|	425	85	113	0	68.48	1	1	AALTPSEIVANINIITAKSQALQAPANSITLINGPLIIVGLGPFPPIIRGFADIVATVTSDITAMQGTTRVTAAAEVKAIADAFREFVRVHQVLLNILIGKAGLFSIVPFIGVPVSAVLRQIEAVVDSIAFSLIAIVEGTANDIAAQQKNLDGTINISITTYDGL	GALSPQQIADGLKAVTKLSQDLQQPAQSITIVNAPLIVIGQGPFPGIIAGFTQIVTTATVTISQLDGTGPVTNTADADLIFNAFRGFVRVHQELLNILIGKAGILTKVPIIGQPVATVLRQVEGVVDTIAITLIDLVESRSKDLTSEANNLGGTLDLAIQQYQGI	207	185	UVI-1 [Xylaria grammica]
NODE_3_length_900818_cov_60.12.g659.t1	GAP87006.1	49.468	188	82	1	11	185	8	195	1.29e-48	168	dbj|GAP87006.1|	426	93	117	13	62.23	1	1	TALGLSNVVAAALTPSEIVANINIITAKSQALQAPANSITLINGPLIIVGLGPFPPIIRGFADIVATVTSDITAMQGTTRVTAAAEVKAIAD-------------AFREFVRVHQVLLNILIGKAGLFSIVPFIGVPVSAVLRQIEAVVDSIAFSLIAIVEGTANDIAAQQKNLDGTINISITTYDGL	TGLAMASTAMAALTPQQLADGIKSLTQKSQRLQAPAQSITIVNAPLIVIGQGPFPVLIAGFADIVATATSLAAQFPGTAPITKRDEQEHARDLSPRGAGADLVFNAFRDFVRVHQALLNILIGKAGILTRIPFVGPPVAGALRGIEGVVDATAIFLINTIEVRANDFASEANALGATITITIEKYDGL	207	197	putative uvi-1 protein [Rosellinia necatrix]
NODE_3_length_900818_cov_60.12.g659.t1	GJC95328.1	50.538	186	91	1	1	185	1	186	1.43e-48	168	dbj|GJC95328.1|	425	94	126	1	67.74	1	1	MQFSITKFAVTALGLSN-VVAAALTPSEIVANINIITAKSQALQAPANSITLINGPLIIVGLGPFPPIIRGFADIVATVTSDITAMQGTTRVTAAAEVKAIADAFREFVRVHQVLLNILIGKAGLFSIVPFIGVPVSAVLRQIEAVVDSIAFSLIAIVEGTANDIAAQQKNLDGTINISITTYDGL	MRFSILKAAVAALAVCNDVVLGQFTPAQVVMNIEVITTKSQALIAPAQNINLISGALLVIGQGPFPKIIAGFTDIVTTAGVALVQMRGMPPVPAGAQSDAIFEAFRTFVKVHQQLLNVLIGKAGLFTTIPIVGEPVAVVLRAVEDIVDTVAFALIDAVQSRAKDLEMELDSLTGTIQTATKQYSGI	207	188	UVI-1h [Colletotrichum higginsianum]
NODE_3_length_900818_cov_60.12.g659.t1	KAI1809996.1	50.92	163	80	0	23	185	21	183	1.52e-48	168	gb|KAI1809996.1|	425	83	112	0	68.71	1	1	LTPSEIVANINIITAKSQALQAPANSITLINGPLIIVGLGPFPPIIRGFADIVATVTSDITAMQGTTRVTAAAEVKAIADAFREFVRVHQVLLNILIGKAGLFSIVPFIGVPVSAVLRQIEAVVDSIAFSLIAIVEGTANDIAAQQKNLDGTINISITTYDGL	LTPDQIADGIKQITKKSQDLQEPAQSITILNAPLLIIGQGPFPKLIAGFTDIVSTATVVISQFEGTQPITADADATLVFDTFRGFVRVHQELLNILIGKAGILEKVPLVGQPIATVLRSVEGVVDTIAITLINTVESKAKDLQSEANSLGQTLDLAINKYEGI	207	185	UVI-1 [Poronia punctata]
NODE_3_length_900818_cov_60.12.g659.t1	KAK0613984.1	50.769	195	93	2	4	195	3	197	1.73e-48	168	gb|KAK0613984.1|	425	99	132	3	67.69	1	1	SITKFAVTALGLSNVVAAALTPSEIVANINIITAKSQALQAPANSITLINGPLIIVGLGPFPPIIRGFADIVATVTSDITAMQGT-TRVTAAAEVKAIADAFREFVRVHQVLLNILIGKAGLFSIVPFIGVPVSAVLRQIEAVVDSIAFSLIAIVE--GTANDIAAQQKNLDGTINISITTYDGLISVSKKRDLE	SLRTLAVSAVAFTAPLVSALTATQIVNNIQSLTSKSQALQAPAQSITILNGPLLAVGLGPFPQILTGFTDIVDNAKTAHAQMQSSPEHITTAADATAVANAFREFVRVHQVLLNILIGKAGLFQTVLVIGAPVASALQSLEAIVDTVAFNLIDLVDPATQKNQITGDAKALSNTIGIAIKAYEGLTVQKVKREFR	207	198	hypothetical protein B0T14DRAFT_499352 [Cercophora caudata]
NODE_3_length_900818_cov_60.12.g659.t1	RWA14146.1	52.147	163	78	0	23	185	21	183	2.16e-48	167	gb|RWA14146.1|	424	85	112	0	68.71	1	1	LTPSEIVANINIITAKSQALQAPANSITLINGPLIIVGLGPFPPIIRGFADIVATVTSDITAMQGTTRVTAAAEVKAIADAFREFVRVHQVLLNILIGKAGLFSIVPFIGVPVSAVLRQIEAVVDSIAFSLIAIVEGTANDIAAQQKNLDGTINISITTYDGL	LSPQQIADGLKAVTQLSQDLQQPAQSITIVNAPLIVIGQGPFPTIIAGFTQIVTTATVTISQLDGTGPVTNTADADLIFNAFRAFVRVHQELLNILIGKAGILTKVPVIGQPVATVLRQVEGVVDTIAITLIDLVESRAKDLTSEANNLGGTLDLAIQEYQGI	207	185	hypothetical protein EKO27_g955 [Xylaria grammica]
NODE_3_length_900818_cov_60.12.g659.t1	KAI0487408.1	50.92	163	80	0	23	185	21	183	2.35e-48	167	gb|KAI0487408.1|	423	83	116	0	71.17	1	1	LTPSEIVANINIITAKSQALQAPANSITLINGPLIIVGLGPFPPIIRGFADIVATVTSDITAMQGTTRVTAAAEVKAIADAFREFVRVHQVLLNILIGKAGLFSIVPFIGVPVSAVLRQIEAVVDSIAFSLIAIVEGTANDIAAQQKNLDGTINISITTYDGL	LTPAQIADSLKRVTDQSQNLQAPAQSITIVNAPLIVVGQGPFPVIIQGFTDIVTTATAAIAQFDGTAPITDEADATLVFNAFRAFVRVHQELLNILIGKAGILTSIPVVGPPVAAALRSIEGVVDTIAITLINLIESRAQDLQSEANSLGGTLDLAIQKYTGI	207	185	UVI-1 [Xylaria cf. heliscus]
NODE_3_length_900818_cov_60.12.g659.t1	KAF2844693.1	47.917	192	100	0	4	195	3	194	2.93e-48	167	gb|KAF2844693.1|	424	92	125	0	65.1	1	1	SITKFAVTALGLSNVVAAALTPSEIVANINIITAKSQALQAPANSITLINGPLIIVGLGPFPPIIRGFADIVATVTSDITAMQGTTRVTAAAEVKAIADAFREFVRVHQVLLNILIGKAGLFSIVPFIGVPVSAVLRQIEAVVDSIAFSLIAIVEGTANDIAAQQKNLDGTINISITTYDGLISVSKKRDLE	SFHKILLSSMALASPITAQITPDQLVTNIKTLTQKSQSLLAPAQNISIANLSLPAVGEGSLPAIINGFLDIVSTATTAIAQLSGMPPVLPGEESDDIFDAFREFVRVHQELLNIMLGKSGLFNAVPVIGAPVAAVLRQIENVVDTIAAGLINAVESRASDLQAQAQALRGTLDEAIKVFSGLSAPLAKRSMR	207	204	hypothetical protein T440DRAFT_548076 [Plenodomus tracheiphilus IPT5]
NODE_3_length_900818_cov_60.12.g659.t1	KAI0114086.1	48.663	187	80	1	15	185	12	198	3.81e-48	167	gb|KAI0114086.1|	423	91	119	16	63.64	1	1	LSNVVAAALTPSEIVANINIITAKSQALQAPANSITLINGPLIIVGLGPFPPIIRGFADIVATVTSDITAMQGTTRVTAAAE----------------VKAIADAFREFVRVHQVLLNILIGKAGLFSIVPFIGVPVSAVLRQIEAVVDSIAFSLIAIVEGTANDIAAQQKNLDGTINISITTYDGL	MASTAMAALSPQQIADGITLITQKSQALQAPAQSITALNGPLILIGQGPFPGIISGFTDIVSTANTLIAQLPGSAPITKREEREKEHPKDMMIARGPDAQQVRAAFLQFVAVHQALLNILIGKAGLFSVVPFIGQPVATVLRGVEGVVDSIAVSLINLIQDPTANITPDANSLDATLALAIDAYDGL	207	199	hypothetical protein GGR51DRAFT_556583 [Nemania sp. FL0031]
NODE_3_length_900818_cov_60.12.g659.t1	GAQ89826.1	54.321	162	73	1	21	182	61	221	4.68e-48	168	dbj|GAQ89826.1|	425	88	113	1	69.75	1	1	AALTPSEIVANINIITAKSQALQAPANSITLINGPLIIVGLGPFPPIIRGFADIVATVTSDITAMQGTTRVTAAAEVKAIADAFREFVRVHQVLLNILIGKAGLFSIVPFIGVPVSAVLRQIEAVVDSIAFSLIAIVEGTANDIAAQQKNLDGTINISITTY	ASVTPQQLVANIQSITVKGQALQNPAQSISLINGPLIVVGLGPYPIIINGFNDIVATLTHILAGAQGT-KSFSDSDAKPVADAFRELVRMHQILLNILTGKAGLFSTTSIIIEPVAVALRSYEGIIDSLAFTLMDIASAEAKTIEANKNGLDGTIAAAIKAH	207	228	hypothetical protein KFL_005660100 [Klebsormidium nitens]
NODE_3_length_900818_cov_60.12.g659.t1	USP77998.1	52.795	161	75	1	35	195	77	236	6.37e-48	168	gb|USP77998.1|	426	85	113	1	70.19	1	1	ITAKSQALQAPANSITLINGPLIIVGLGPFPPIIRGFADIVATVTSDITAMQGTTRVTAAAEVKAIADAFREFVRVHQVLLNILIGKAGLFSIVPFIGVPVSAVLRQIEAVVDSIAFSLIAIVEGTANDIAAQQKNLDGTINISITTYDGLISVSKKRDLE	VSLASQALQAPAQSITLLNAPLVLIGQGPYSQIISGFTDIISTATTALVQMQGMLPVAAGADSDAIFDAFREIVRVHQTLLNILIGKAGLVESLPVVGTPVAAVLRQDENVVDTLAFTLIHTVQSRATDLQSEANYLSQTLSLAIQKYVGLVQL-KKRSLR	207	246	hypothetical protein yc1106_05272 [Curvularia clavata]
NODE_3_length_900818_cov_60.12.g659.t1	XP_062635116.1	50.279	179	79	2	15	185	14	190	6.46e-48	167	ref|XP_062635116.1|	422	90	120	10	67.04	1	1	LSNVVAAALTPSEIVANINIITAKSQALQAPANSITLINGPLIIVGLGPFPPIIRGFADIVATVTS--------DITAMQGTTRVTAAAEVKAIADAFREFVRVHQVLLNILIGKAGLFSIVPFIGVPVSAVLRQIEAVVDSIAFSLIAIVEGTANDIAAQQKNLDGTINISITTYDGL	LAAPIMAALSPEQIAAGINSITEKTQALQAPAQSITLVNAPLIIIGQGPFPEIIAGFADIVSTATSLANQIGASTVKKREALSARQSGAEV--VSDAFRAYVRVNQALLNILIGKAGLLEQVPLVGAPVASALRGVEAITDSIAITLINLFEERAAELTSDANSNDATLTITIQKYEGL	207	201	uncharacterized protein C8A04DRAFT_30586 [Dichotomopilus funicola]
NODE_3_length_900818_cov_60.12.g659.t1	KAF2971020.1	47.594	187	85	1	12	185	9	195	1.62e-47	166	gb|KAF2971020.1|	419	89	117	13	62.57	1	1	ALGLSNVVAAALTPSEIVANINIITAKSQALQAPANSITLINGPLIIVGLGPFPPIIRGFADIVATVTSDITAMQGTTRVTAAAEVKAIAD-------------AFREFVRVHQVLLNILIGKAGLFSIVPFIGVPVSAVLRQIEAVVDSIAFSLIAIVEGTANDIAAQQKNLDGTINISITTYDGL	GLALTSSSMAALSPQQIADGIKSITAKSQALQAPAQSITILNAPLIAIGQGPFPALIAGFQDIVGTGNTLLAQLSGTSPINKRDEKEHARDLSPRGPDADLVFGAFREFVAVHQALLNILIGKAGLLEKIPVIGQPVATVLRAVEGVVDSLAIDLISITQSRANDLTSDANSLDNTLQLTISKYDSI	207	199	hypothetical protein GQX73_g2597 [Xylaria multiplex]
NODE_3_length_900818_cov_60.12.g659.t1	KAI0436190.1	47.594	187	82	1	15	185	12	198	2.53e-47	165	gb|KAI0436190.1|	418	89	119	16	63.64	1	1	LSNVVAAALTPSEIVANINIITAKSQALQAPANSITLINGPLIIVGLGPFPPIIRGFADIVATVTSDITAMQGTTRVTAAAE----------------VKAIADAFREFVRVHQVLLNILIGKAGLFSIVPFIGVPVSAVLRQIEAVVDSIAFSLIAIVEGTANDIAAQQKNLDGTINISITTYDGL	MASTAMAALTPQQIADGLTLITQKSQALQAPAQSITVLNGPLIAIGQGPFPGIIAGFTDIVSTANTLIAQLAGSAPITKREEKEKEHPKDMMIARGPDAQQVRAAFLQFVAVHQALLNILIGKAGLFSVVPIIGQPVATVLRSVEGVVDTIAIDLINLIRDPSADITPDANSLDATLALSISSYEGL	207	198	hypothetical protein F4803DRAFT_543141, partial [Xylaria telfairii]
NODE_3_length_900818_cov_60.12.g659.t1	KAI1109694.1	47.953	171	89	0	15	185	13	183	4.49e-47	164	gb|KAI1109694.1|	415	82	117	0	68.42	1	1	LSNVVAAALTPSEIVANINIITAKSQALQAPANSITLINGPLIIVGLGPFPPIIRGFADIVATVTSDITAMQGTTRVTAAAEVKAIADAFREFVRVHQVLLNILIGKAGLFSIVPFIGVPVSAVLRQIEAVVDSIAFSLIAIVEGTANDIAAQQKNLDGTINISITTYDGL	MAATVMAALTPAQIADSLKKLTDQSQKLQGPAQSITIVNAPLIIIGQGPLPAIIAGFTEIVTTASAALSMSSDTPKITNQADDDLVFDAFRGFVRAHQILLNILIGKSGILTNVPFIGPPVATVLRNVEGVVDAIAFFLIDTAQGRTGDIESEASSLGDTLDLAIQRYQGL	207	185	UVI-1 [Nemania sp. NC0429]
NODE_3_length_900818_cov_60.12.g659.t1	KAI0862910.1	52.976	168	77	1	23	188	21	188	6.39e-47	164	gb|KAI0862910.1|	414	89	115	2	68.45	1	1	LTPSEIVANINIITAKSQALQAPANSITLINGPLIIVGLGPFPPIIRGFADIVATVTSDITAMQGTTRVTAAAEVKAIADAFREFVRVHQVLLNILIGKAGLFSIVPFIGVPVSAVLRQIEAVVDSIAFSLIAIVE--GTANDIAAQQKNLDGTINISITTYDGLISV	LTPSQIADNLNTITVQSRNLQVVAQSITIVNAPLIIVGGGPFPKIISGFTQIVTTATVSINSWDGTAPITTDADAQLVFNAFRTFVRVHQDLLNILIGKAGLLESVPVIGPPVAAVLRQIESVVDTLAIDLINTVQVATTSKNIESDANSLGGTLDLCIEKYSGGVNV	207	188	UVI-1 [Xylaria cubensis]
NODE_3_length_900818_cov_60.12.g659.t1	XP_047836531.1	50	182	82	1	15	187	12	193	6.67e-47	164	ref|XP_047836531.1|;gb|KAI0528139.1|	414	91	115	9	63.19	1	1	LSNVVAAALTPSEIVANINIITAKSQALQAPANSITLINGPLIIVGLGPFPPIIRGFADIVATVTSDITAMQGTTRVTAAAEVK---------AIADAFREFVRVHQVLLNILIGKAGLFSIVPFIGVPVSAVLRQIEAVVDSIAFSLIAIVEGTANDIAAQQKNLDGTINISITTYDGLIS	MASTVMAALTPQQIADGIKLITQKSQALQAPAQSITTLNGPLIAIGQGPYPTIINGFTDIVSTANTLIAQFPGTAPITKRSEAGEREHPKGLIARGPDAQTFVAVHQALLNILIGKAGLFSVVPVIGQPVATSLRGVEGVVDSIAITLIQLIRDPTADITPDANSLDATLTLSIDVYEGLLS	207	193	uncharacterized protein F5B22DRAFT_641110 [Xylaria bambusicola]<>hypothetical protein F5B22DRAFT_641110 [Xylaria bambusicola]
NODE_3_length_900818_cov_60.12.g659.t1	XP_047836531.1	50	182	82	1	15	187	12	193	6.67e-47	164	ref|XP_047836531.1|;gb|KAI0528139.1|	414	91	115	9	63.19	1	1	LSNVVAAALTPSEIVANINIITAKSQALQAPANSITLINGPLIIVGLGPFPPIIRGFADIVATVTSDITAMQGTTRVTAAAEVK---------AIADAFREFVRVHQVLLNILIGKAGLFSIVPFIGVPVSAVLRQIEAVVDSIAFSLIAIVEGTANDIAAQQKNLDGTINISITTYDGLIS	MASTVMAALTPQQIADGIKLITQKSQALQAPAQSITTLNGPLIAIGQGPYPTIINGFTDIVSTANTLIAQFPGTAPITKRSEAGEREHPKGLIARGPDAQTFVAVHQALLNILIGKAGLFSVVPVIGQPVATSLRGVEGVVDSIAITLIQLIRDPTADITPDANSLDATLTLSIDVYEGLLS	207	193	uncharacterized protein F5B22DRAFT_641110 [Xylaria bambusicola]<>hypothetical protein F5B22DRAFT_641110 [Xylaria bambusicola]
NODE_3_length_900818_cov_60.12.g659.t1	KAI0140750.1	44.086	186	103	1	1	185	1	186	6.7e-47	164	gb|KAI0140750.1|	414	82	117	1	62.9	1	1	MQFSITKFAVTALGL-SNVVAAALTPSEIVANINIITAKSQALQAPANSITLINGPLIIVGLGPFPPIIRGFADIVATVTSDITAMQGTTRVTAAAEVKAIADAFREFVRVHQVLLNILIGKAGLFSIVPFIGVPVSAVLRQIEAVVDSIAFSLIAIVEGTANDIAAQQKNLDGTINISITTYDGL	MRYSLFSSTVAVLAVCSNAAFGALTATQIAENINTLTSKSKDLQEPANSLNTVNGPLLAVGQGPFPQIITGLHNIVTTATEDVRQMKDSQALTETTDQDTVYDAFRDFASAHSELLNILIGKSGLFSTVPFIGQPLVAVLRSDEDAIDSLTYSLVDLIQSRAADIESVGQTLSASVTATEDSYSGL	207	186	UVI-1 protein [Pestalotiopsis sp. NC0098]
NODE_3_length_900818_cov_60.12.g659.t1	TRX98471.1	50.909	165	79	1	23	185	21	185	8.27e-47	163	gb|TRX98471.1|	413	84	113	2	68.48	1	1	LTPSEIVANINIITAKSQALQAPANSITLINGPLIIVGLGPFPPIIRGFADIVATVTSDITAMQGTTRVTAAAEVKAIADAFREFVRVHQVLLNILIGKAGLFSIVPFIGVPVSAVLRQIEAVVDSIAFSLIAIVE--GTANDIAAQQKNLDGTINISITTYDGL	LTPSQIADSLKTITVQSQNIQVQAQSITIVNAPLIVIGQGPFPKIIAGFSQIVTTATVSINSWDGTAPITTDADAQLVFSAFRTFVRVHQELLNILIGKAGILEQLPFVGPPVAAILRQIESVVDTIAIDLINTVQVITTSKDIESDANSLGGTLDVCIQKYSGL	207	189	hypothetical protein FHL15_000545 [Xylaria flabelliformis]
NODE_3_length_900818_cov_60.12.g659.t1	KFY04321.1	47.34	188	93	2	4	185	3	190	8.49e-47	164	gb|KFY04321.1|	414	89	124	6	65.96	1	1	SITKFAVTALGLSNVVAAALTPSEIVANINIITAKSQALQAPANSITLINGPLIIVGLGPFPPIIRGFADIVATVTS---DITAMQGTTR---VTAAAEVKAIADAFREFVRVHQVLLNILIGKAGLFSIVPFIGVPVSAVLRQIEAVVDSIAFSLIAIVEGTANDIAAQQKNLDGTINISITTYDGL	SLPKLFTAALAATSVVIAAATPQQIADGIKSITQKSQALQAPAQSITIVNAPLIVIGQGPFPQIIAGFTDIISTATTLSGQIGAAKRMARRQHVARGPDDDLVFNSFREFVRVNQQLLNILIGKSGVLTSVPLVGQPVATVLRSLEGIVDTIAISLISTFEARAKDLTSEANSLGSTLDLAIQKYEGL	207	192	hypothetical protein V491_09388 [Pseudogymnoascus sp. VKM F-3775]
NODE_3_length_900818_cov_60.12.g659.t1	KAJ2994016.1	50.92	163	80	0	23	185	21	183	1.07e-46	163	gb|KAJ2994016.1|	412	83	114	0	69.94	1	1	LTPSEIVANINIITAKSQALQAPANSITLINGPLIIVGLGPFPPIIRGFADIVATVTSDITAMQGTTRVTAAAEVKAIADAFREFVRVHQVLLNILIGKAGLFSIVPFIGVPVSAVLRQIEAVVDSIAFSLIAIVEGTANDIAAQQKNLDGTINISITTYDGL	LTPVQIADGLKRVTDLSQNLQAPAQSITILNAPLIVIGQGPFPRIIAGFTEIVATATVTVSQADGTPKITNEADAALVFNAFRAFVRVHQALLNILIGKAGILAKLPVIGQPVATVLRQVEGVVDTLAIFLIDTVEVRASDFQSEANNLVGTLDLAIQQYEGI	207	185	hypothetical protein NUW58_g1662 [Xylaria curta]
NODE_3_length_900818_cov_60.12.g659.t1	KAI1164910.1	50.314	159	79	0	27	185	25	183	1.47e-46	162	gb|KAI1164910.1|	411	80	110	0	69.18	1	1	EIVANINIITAKSQALQAPANSITLINGPLIIVGLGPFPPIIRGFADIVATVTSDITAMQGTTRVTAAAEVKAIADAFREFVRVHQVLLNILIGKAGLFSIVPFIGVPVSAVLRQIEAVVDSIAFSLIAIVEGTANDIAAQQKNLDGTINISITTYDGL	QIADSLRKLTDQSQKLQGPAQSITIVNAPLIVIGQGPLPSIIAGFTEIVTTASTAISMSNGTPKITNQADADLVFDTFRAFVRAHQILLNILIGKAGILTNVPFIGPPVATVLRSVEGVVDSIAFFLIDTVEGRTDDIESEASSLGDTLDLAIQRYQGL	207	185	UVI-1 [Nemania serpens]
NODE_3_length_900818_cov_60.12.g659.t1	KAI0968509.1	48.756	201	84	3	1	185	1	198	1.5e-46	163	gb|KAI0968509.1|	413	98	125	19	62.19	1	1	MQFSITKFAVTALGLSNVVAAALTPSEIVANINIITAKSQALQAPANSITLINGPLIIVGLGPFPPIIRGFADIVATVTSDITAMQGTTRVTAAAEV----------------KAIADAFREFVRVHQVLLNILIGKAGLFSIVPFIGVPVSAVLRQIEAVVDSIAFSLIAIVEGTANDIAAQQKNLDGTINISITTYDGL	MHFS-KIFAGAAMAYTAI--ASLTPQQISDGINLITQKSQALEAPAQSITLANGALIIIGQGPFVEIIAGFADIVSTANTLIDELPGTAPITKRSETDEREHPRDMIARGSDAQQVRAAFLDFVAVHQALLNILIGKAGLFSLVPGVGVPVATALRGVEAVVDSIAVSLIQLIQDPTADITADANSLDATLTLAINEYSSL	207	199	hypothetical protein F4678DRAFT_443181 [Xylaria arbuscula]
NODE_3_length_900818_cov_60.12.g659.t1	KAH7359298.1	48.718	195	95	3	1	193	1	192	2.91e-46	163	gb|KAH7359298.1|	413	95	127	5	65.13	1	1	MQFSITKFA-VTALGL-SNVVAAALTPSEIVANINIITAKSQALQAPANSITLINGPLIIVGLGPFPPIIRGFADIVATVTSDITAMQGTTRVTAAAEVKAIADAFREFVRVHQVLLNILIGKAGLFSIVPFIGVPVSAVLRQIEAVVDSIAFSLIAIVEGTANDIAAQQKNLDGTINISITTYDGLISVSKKRD	MRFSAFKTAAITALALCSDSVLGQLTPTQVVANIDSLRMKSQALIQPAREISIVNAPLIVIGQGPLPKLILGFFDIVTTATTAIGQMRNMAPVPAGPPSDAIFEAFRVFVRVHQDLLNIIIGKAGFLTRFPVVGPPVAAVLRKVEEVVDTIAFGLIDKVQGRTSEIEGEAGKLKATITIAI---DGFDSIAMARE	207	223	UVI-1 protein [Plectosphaerella cucumerina]
NODE_3_length_900818_cov_60.12.g659.t1	PPJ54337.1	46.196	184	96	1	1	184	40	220	3.13e-46	163	gb|PPJ54337.1|	412	85	122	3	66.3	1	1	MQFSITKFAVTALGLSNVVAAALTPSEIVANINIITAKSQALQAPANSITLINGPLIIVGLGPFPPIIRGFADIVATVTSDITAMQGTTRVTAAAEVKAIADAFREFVRVHQVLLNILIGKAGLFSIVPFIGVPVSAVLRQIEAVVDSIAFSLIAIVEGTANDIAAQQKNLDGTINISITTYDG	QQKPLSSFFVSHDGID---ASDLTPADIVKSIQSLTAKTQELGAPANTITANNGPLLVIGQGPYPVIIRGFSDIIKDATAVIAQLDGTKPIKAGGDSDSISDAWKEFSRVSAHLLRVLTGKAGLFSSIPIIGQPVAAVLRQHENVVDTLAFEFIDIVQSRAGDISAYSEDVSKALEAAIKAYAG	207	220	hypothetical protein CBER1_06118 [Cercospora berteroae]
NODE_3_length_900818_cov_60.12.g659.t1	TGJ88235.1	50	176	75	1	23	185	20	195	3.18e-46	162	gb|TGJ88235.1|	410	88	113	13	64.2	1	1	LTPSEIVANINIITAKSQALQAPANSITLINGPLIIVGLGPFPPIIRGFADIVATVTSDITAMQGTTRVTAAAEVKAIAD-------------AFREFVRVHQVLLNILIGKAGLFSIVPFIGVPVSAVLRQIEAVVDSIAFSLIAIVEGTANDIAAQQKNLDGTINISITTYDGL	LSPQQIADGIKSVTAKSQALQAPAQSITALNAALIIVGQGPFPPLIAGFQDIVSTGNTLITQLGGTGPITKRDEKEHPRDLSPRGPDADLVFGAFREFVAVHQALLNILIGKAGLLEKIPVIGEPVATVLRAVEGVVDTIAIDLISITQARANDLTSDANSLDNSLQLAISKYDSI	207	199	hypothetical protein E0Z10_g563 [Xylaria hypoxylon]
NODE_3_length_900818_cov_60.12.g659.t1	KAI0395171.1	48.851	174	89	0	12	185	10	183	3.62e-46	162	gb|KAI0395171.1|	409	85	116	0	66.67	1	1	ALGLSNVVAAALTPSEIVANINIITAKSQALQAPANSITLINGPLIIVGLGPFPPIIRGFADIVATVTSDITAMQGTTRVTAAAEVKAIADAFREFVRVHQVLLNILIGKAGLFSIVPFIGVPVSAVLRQIEAVVDSIAFSLIAIVEGTANDIAAQQKNLDGTINISITTYDGL	GLAMASSAMCALTPQQIADGLGRITDESRALQEPAESITIVNAPLIVIGQGPFPTIISGFAEIVTTANVLIGGLDGTPAIADAADATLVFDAFRTFVGVHQALLNILIGKAGIIEKVPVVGQPVASALRGVEGVVDSIAIFLINNVESRAVDLGAEANSLDTTLDLAISKYEGI	207	185	UVI-1 [Xylariaceae sp. FL0594]
NODE_3_length_900818_cov_60.12.g659.t1	XP_047830335.1	47.449	196	87	3	1	183	1	193	3.84e-46	162	ref|XP_047830335.1|;gb|KAI0515031.1|	410	93	119	16	60.71	1	1	MQFSITKFAVTALGLSNVVAAALTPSEIVANINIITAKSQALQAPANSITLINGPLIIVGLGPFPPIIRGFADIVATVTSDITAMQGTTRVTAAAEVKAIAD-------------AFREFVRVHQVLLNILIGKAGLFSIVPFIGVPVSAVLRQIEAVVDSIAFSLIAIVEGTANDIAAQQKNLDGTINISITTYD	MHFS--KF-FAGIAMASGALAALSPQQIADGIKLITAKSQALQAPAQSITLLNAPLITVGQGPFPKIIAGFTDITSTGNTLIAQLAGTGPIQKRGEKEHPRDLVARGPDADLVFGAFREFVAVHQALLNILIGKAGLLEKVPVIGQPVATALRGVEGVVDTIAIDLIGLLQSHAPDVTSDANSLDNTLQLTISKYD	207	197	uncharacterized protein F5B22DRAFT_656519 [Xylaria bambusicola]<>hypothetical protein F5B22DRAFT_656519 [Xylaria bambusicola]
NODE_3_length_900818_cov_60.12.g659.t1	XP_047830335.1	47.449	196	87	3	1	183	1	193	3.84e-46	162	ref|XP_047830335.1|;gb|KAI0515031.1|	410	93	119	16	60.71	1	1	MQFSITKFAVTALGLSNVVAAALTPSEIVANINIITAKSQALQAPANSITLINGPLIIVGLGPFPPIIRGFADIVATVTSDITAMQGTTRVTAAAEVKAIAD-------------AFREFVRVHQVLLNILIGKAGLFSIVPFIGVPVSAVLRQIEAVVDSIAFSLIAIVEGTANDIAAQQKNLDGTINISITTYD	MHFS--KF-FAGIAMASGALAALSPQQIADGIKLITAKSQALQAPAQSITLLNAPLITVGQGPFPKIIAGFTDITSTGNTLIAQLAGTGPIQKRGEKEHPRDLVARGPDADLVFGAFREFVAVHQALLNILIGKAGLLEKVPVIGQPVATALRGVEGVVDTIAIDLIGLLQSHAPDVTSDANSLDNTLQLTISKYD	207	197	uncharacterized protein F5B22DRAFT_656519 [Xylaria bambusicola]<>hypothetical protein F5B22DRAFT_656519 [Xylaria bambusicola]
NODE_3_length_900818_cov_60.12.g659.t1	KAI0185922.1	51.515	165	78	1	23	185	21	185	6.39e-46	161	gb|KAI0185922.1|	408	85	111	2	67.27	1	1	LTPSEIVANINIITAKSQALQAPANSITLINGPLIIVGLGPFPPIIRGFADIVATVTSDITAMQGTTRVTAAAEVKAIADAFREFVRVHQVLLNILIGKAGLFSIVPFIGVPVSAVLRQIEAVVDSIAFSLIAIVE--GTANDIAAQQKNLDGTINISITTYDGL	LTPSQIADGLKTITVQSQNIQVQAQSITILNAPLIAIGQGPFPKIITGFTQIVTTATVTINSLDGTAPITTDADAQLVFSAFRAFVRVHQELLNILIGKAGILEQLPFVGPPVAAVLRQIESVVDTIAIDLIDTVQVATTSKDIESDANSLGGTLDLCIQKYQGL	207	189	UVI-1 [Xylaria flabelliformis]
NODE_3_length_900818_cov_60.12.g659.t1	KAI0403555.1	49.08	163	83	0	23	185	21	183	6.52e-46	161	gb|KAI0403555.1|	407	80	110	0	67.48	1	1	LTPSEIVANINIITAKSQALQAPANSITLINGPLIIVGLGPFPPIIRGFADIVATVTSDITAMQGTTRVTAAAEVKAIADAFREFVRVHQVLLNILIGKAGLFSIVPFIGVPVSAVLRQIEAVVDSIAFSLIAIVEGTANDIAAQQKNLDGTINISITTYDGL	LTPTQIADGLRRVTTLSQDLQAPAQSITIVNAPLIVIGQGPFPDIISGFTQIVSTATVVVGQFPGTAKITNEADATLVFDVFRNFVRVHQELLNILIGKVGVLTKVPLVGQPVAAVLRSVENVVDTIAITLINTVESRAQDLESEANSLGSSLDLCIQQYEGL	207	185	UVI-1 [Xylaria palmicola]
NODE_3_length_900818_cov_60.12.g659.t1	KAI0407190.1	49.425	174	75	1	25	185	22	195	6.73e-46	161	gb|KAI0407190.1|	408	86	113	13	64.94	1	1	PSEIVANINIITAKSQALQAPANSITLINGPLIIVGLGPFPPIIRGFADIVATVTSDITAMQGTTRVTAAAEVKAIAD-------------AFREFVRVHQVLLNILIGKAGLFSIVPFIGVPVSAVLRQIEAVVDSIAFSLIAIVEGTANDIAAQQKNLDGTINISITTYDGL	PQQIADGIKSITQKSQALQAPAQSITILNAPLIIIGQGPFPQLITGFTDIVSTAAALAAQLPGTEPVQRRGEKEHARDLSPRGPDADLIFNAFREFVRVHQALLNILIGKAGLLAKIPIIGQPVATVLRQVENVVDTIAISLINLVQARANDLTSEANSLGNTLDLTISKYESI	207	199	hypothetical protein F4802DRAFT_595416 [Xylaria palmicola]
NODE_3_length_900818_cov_60.12.g659.t1	KAI0541940.1	48.851	174	76	1	25	185	22	195	4.71e-45	159	gb|KAI0541940.1|	403	85	110	13	63.22	1	1	PSEIVANINIITAKSQALQAPANSITLINGPLIIVGLGPFPPIIRGFADIVATVTSDITAMQGTTRVTAAAEVKAIAD-------------AFREFVRVHQVLLNILIGKAGLFSIVPFIGVPVSAVLRQIEAVVDSIAFSLIAIVEGTANDIAAQQKNLDGTINISITTYDGL	PQQIADGIKSITTKSQALQAPAQSITILNAPLIVIGQGPFPALIAGFQDIVSTGNTLIAQLSGTGPITKRDEKEHARDLSPRGPDADLVFGAFREFVAVHQALLNILIGKAGLLEKIPVIGQPVATVLRAVEGVVDTLAIGLISITQARANDITSDANSLDNTLQLTISKYDSI	207	199	hypothetical protein GGR58DRAFT_454516 [Xylaria digitata]
NODE_3_length_900818_cov_60.12.g659.t1	KAI0112456.1	50	168	78	1	24	185	21	188	5.92e-45	159	gb|KAI0112456.1|	401	84	111	6	66.07	1	1	TPSEIVANINIITAKSQALQAPANSITLINGPLIIVGLGPFPPIIRGFADIVATVTSDITAMQGTTRVTAAAEVKAIADAFRE------FVRVHQVLLNILIGKAGLFSIVPFIGVPVSAVLRQIEAVVDSIAFSLIAIVEGTANDIAAQQKNLDGTINISITTYDGL	TPQQIADGIKSITQKSQELQAPAQSITILNAPLIVIGQGPFPQLIAGFTDIVSTATALTAQLPGTPPIQKRAEKEHARDLNSRGADADLFVRVHQVLLNILIGKAGILEQVPVIGQPVATVLRQVEGVVDTIAITLINLTEARANDISSDADSLGNTLDLAISKYEGI	207	190	hypothetical protein GGR51DRAFT_557038 [Nemania sp. FL0031]
NODE_3_length_900818_cov_60.12.g659.t1	KAI0867833.1	48.276	174	77	1	25	185	22	195	7.34e-45	159	gb|KAI0867833.1|;gb|KAI1155147.1|	401	84	113	13	64.94	1	1	PSEIVANINIITAKSQALQAPANSITLINGPLIIVGLGPFPPIIRGFADIVATVTSDITAMQGTTRV-------------TAAAEVKAIADAFREFVRVHQVLLNILIGKAGLFSIVPFIGVPVSAVLRQIEAVVDSIAFSLIAIVEGTANDIAAQQKNLDGTINISITTYDGL	PQQIADSIKSITDKSQALQAPAQSITILNAPLIIVGQGPFPQIIAGFTDIVSTATVLVNQLAGTPPIQKRDVKEHARDLSTRGADADLVFNAFRDFVRVHQALLNILIGKAGLLEKIPLVGEPVATALRQVENVVDTIAITLINLVQSHATDITSAANDLGNSLDLTISKYDSI	207	199	hypothetical protein GGS24DRAFT_484264 [Hypoxylon argillaceum]<>hypothetical protein F4825DRAFT_470376 [Nemania diffusa]
NODE_3_length_900818_cov_60.12.g659.t1	KAI0421618.1	48.851	174	76	1	25	185	22	195	8.46e-45	159	gb|KAI0421618.1|	401	85	111	13	63.79	1	1	PSEIVANINIITAKSQALQAPANSITLINGPLIIVGLGPFPPIIRGFADIVATVTSDITAMQGTTRVTAAAEVKAIAD-------------AFREFVRVHQVLLNILIGKAGLFSIVPFIGVPVSAVLRQIEAVVDSIAFSLIAIVEGTANDIAAQQKNLDGTINISITTYDGL	PQQIADGIKSITAKSQALQAPAQSITVLNAPLIVIGQGPFPVLITGFQDIVSTGNTLISQLAGTGPINKRDEKEHARDLSPRGPDADLVFAAFREFVAVHQALLNILIGKAGLLEKIPVIGQPVATVLRAVEGVVDTLAIDLISITQARANDITADANSIDNTLQLTISKYDSI	207	199	hypothetical protein F5X98DRAFT_370746 [Xylaria grammica]
NODE_3_length_900818_cov_60.12.g659.t1	KAJ8115825.1	50.943	159	78	0	27	185	25	183	1.49e-44	157	gb|KAJ8115825.1|	398	81	109	0	68.55	1	1	EIVANINIITAKSQALQAPANSITLINGPLIIVGLGPFPPIIRGFADIVATVTSDITAMQGTTRVTAAAEVKAIADAFREFVRVHQVLLNILIGKAGLFSIVPFIGVPVSAVLRQIEAVVDSIAFSLIAIVEGTANDIAAQQKNLDGTINISITTYDGL	QIADSLKTVTVLSQNLQGQAQSITIVNAPLTIIGQGPFPPIIAGFTQIVTTATTAISQFDGTAKITNKADADLVFNAFRAFVRVHQELLNILIGKSGLLTQVPFIGPPVAAVLRSVEGVVDSIAIFLINTVEVYTIEIESEANSLGNTLDLTISKYEGL	207	185	hypothetical protein ONZ43_g4583 [Nemania bipapillata]
NODE_3_length_900818_cov_60.12.g659.t1	KAI1192862.1	46.857	175	80	1	24	185	10	184	1.81e-44	157	gb|KAI1192862.1|	398	82	113	13	64.57	1	1	TPSEIVANINIITAKSQALQAPANSITLINGPLIIVGLGPFPPIIRGFADIVATVTSDITAMQGTTRVTAAAEVKAIAD-------------AFREFVRVHQVLLNILIGKAGLFSIVPFIGVPVSAVLRQIEAVVDSIAFSLIAIVEGTANDIAAQQKNLDGTINISITTYDGL	TPQQIADGINSLTQKSTALQGPAQSITILNAPLIVIGQGPFPQIIAGFTDIVSTAVTLTSQLSGTPPIQKRGEMEHARDLSPRAADADLVFNAFRAFVRAHQILLNILIGKAGILSKIPVIGQPVATVLRQVEGVVDTIAITLINLVQARAGDISADADSLGNTLDLAIQSYESI	207	186	UVI-1 [Nemania serpens]
NODE_3_length_900818_cov_60.12.g659.t1	KAI0405018.1	45.745	188	87	2	11	183	8	195	2.07e-44	158	gb|KAI0405018.1|	399	86	120	15	63.83	1	1	TALGLSNVVAAALTPSEIVANINIITAKSQALQAPANSITLINGPLIIVGLGPFPPIIRGFADIVATVTSDITAMQGTT--RVTAAAEVKAIAD-------------AFREFVRVHQVLLNILIGKAGLFSIVPFIGVPVSAVLRQIEAVVDSIAFSLIAIVEGTANDIAAQQKNLDGTINISITTYD	TGLALASTAMSAATPQQIADGIRSITQKSQALQAPAQSITVLNAPLIVIGQGPFPTLITGFQDIVSTATALVAQLPGSQPIRKRDDEERQHARDLVARGPDADLVFSSFREFVRVHQTLLNILIGKAGVLAKVPVIGQPVATVLRSVEGVVDTIAITLINLLQTHSNDVASDANSLGNTLTLTIDSYE	207	201	hypothetical protein F4802DRAFT_565379 [Xylaria palmicola]
NODE_3_length_900818_cov_60.12.g659.t1	GAW21971.1	48.851	174	76	1	25	185	22	195	2.48e-44	157	dbj|GAW21971.1|	398	85	110	13	63.22	1	1	PSEIVANINIITAKSQALQAPANSITLINGPLIIVGLGPFPPIIRGFADIVATVTSDITAMQGTTRVTAAAEVKAIAD-------------AFREFVRVHQVLLNILIGKAGLFSIVPFIGVPVSAVLRQIEAVVDSIAFSLIAIVEGTANDIAAQQKNLDGTINISITTYDGL	PQQIADGIKSITAKSQALQAPAQSITVLNAPLIVIGQGPFPVLITGFQDIVSTGNTLIGQLAGTGPINKRDEKEHARDLSPRGPDADLVFAAFREFVAVHQALLNILIGKAGLLEKIPVIGQPVATVLRAVEGVVDTLAIDLISITQARANDITADANSIDNTLQLTISKYDSI	207	199	hypothetical protein ANO14919_115020 [Xylariales sp. No.14919]
NODE_3_length_900818_cov_60.12.g659.t1	KAJ2995715.1	45.263	190	89	1	11	185	8	197	2.73e-44	157	gb|KAJ2995715.1|	398	86	116	15	61.05	1	1	TALGLSNVVAAALTPSEIVANINIITAKSQALQAPANSITLINGPLIIVGLGPFPPIIRGFADIVATVTSDITAMQGTTRVTA---------------AAEVKAIADAFREFVRVHQVLLNILIGKAGLFSIVPFIGVPVSAVLRQIEAVVDSIAFSLIAIVEGTANDIAAQQKNLDGTINISITTYDGL	TGFALASTAMSAASPQQIADGIKSITQKSQALQAPAQSITILNAPLIVIGQGPFPTIIAGFADIVSTAQALIAQFPGTGPIQKREDENREHARDLMARGPDADLVFGAFREFVRVHQALLNILIGKAGILSKVPVIGQPVATALRGVEGVVDTIAITLINLLQSHSNDVASDANSLGNTLTLTIQQYDSI	207	199	hypothetical protein NUW58_g1194 [Xylaria curta]
NODE_3_length_900818_cov_60.12.g659.t1	KAI1304051.1	44.444	198	94	3	1	185	1	195	3.15e-44	157	gb|KAI1304051.1|	397	88	120	16	60.61	1	1	MQFSITKFAVTALGLSNVVAAALTPSEIVANINIITAKSQALQAPANSITLINGPLIIVGLGPFPPIIRGFADIVATVTSDITAMQGTTRVTAAAEVKAIAD-------------AFREFVRVHQVLLNILIGKAGLFSIVPFIGVPVSAVLRQIEAVVDSIAFSLIAIVEGTANDIAAQQKNLDGTINISITTYDGL	MHFS--KF-FAGITMASAAMGALTPQQIADGINLITQKSQALQAPAQSITVLNAPLIAIGQGPFPTIIAGFNDIVSTANTLIAQLPGTDPIQKRGEPQHARDLVARGPDADLVFGAFRQFVAVHQALLNILIGKAGLLEKIPIIGEPVATALRGVESVVDTIAIDIIGLLQAHAPDVTSDANSLDNTLQVTIGKYESI	207	199	hypothetical protein F5Y03DRAFT_182316 [Xylaria venustula]
NODE_3_length_900818_cov_60.12.g659.t1	XP_062648443.1	48.503	167	86	0	19	185	18	184	3.22e-44	157	ref|XP_062648443.1|	396	81	109	0	65.27	1	1	VAAALTPSEIVANINIITAKSQALQAPANSITLINGPLIIVGLGPFPPIIRGFADIVATVTSDITAMQGTTRVTAAAEVKAIADAFREFVRVHQVLLNILIGKAGLFSIVPFIGVPVSAVLRQIEAVVDSIAFSLIAIVEGTANDIAAQQKNLDGTINISITTYDGL	VMAALTPQQIADGIRKLTGESQALQATAQSITIVNAPLIVIGQGPFPTLIAGFNDLVSTATVVLEQFPGTKQITGEAEATLVFDAFRGFVRVTQELGNILIGKAGILEKVPFVGQPVAASLRAVESTTDTLAISLINTVEPRVRDLESEANALGDTLELCIQKYEGI	207	186	UVI-1 [Parathielavia appendiculata]
NODE_3_length_900818_cov_60.12.g659.t1	KAI0388788.1	44.845	194	86	1	13	185	10	203	3.28e-44	157	gb|KAI0388788.1|	398	87	118	21	60.82	1	1	LGLSNVVAAALTPSEIVANINIITAKSQALQAPANSITLINGPLIIVGLGPFPPIIRGFADIVATVTSDITAMQGTTRV---------------------TAAAEVKAIADAFREFVRVHQVLLNILIGKAGLFSIVPFIGVPVSAVLRQIEAVVDSIAFSLIAIVEGTANDIAAQQKNLDGTINISITTYDGL	LALASTAFSAATPQQIADGIKLITQKSAALQAPAQSITALNAPLIAIGGGPFPTIIAGFQDIISTANTIISQLPGTQAIQKRASDHPRDFAVEKEESGLITRAADADLVFDTFREFVRVHQALLNILIGKAGILAKVPVIGQPVATVLRGVEGVVDTIAINLINLTQARAGDLTAEANTIDATLVLTIQSYDSI	207	204	hypothetical protein F5Y17DRAFT_179497 [Xylariaceae sp. FL0594]
NODE_3_length_900818_cov_60.12.g659.t1	KAI1158081.1	47.126	174	79	1	25	185	11	184	4.61e-44	156	gb|KAI1158081.1|	395	82	113	13	64.94	1	1	PSEIVANINIITAKSQALQAPANSITLINGPLIIVGLGPFPPIIRGFADIVATVTSDITAMQGTTRVTAAAEVKAIAD-------------AFREFVRVHQVLLNILIGKAGLFSIVPFIGVPVSAVLRQIEAVVDSIAFSLIAIVEGTANDIAAQQKNLDGTINISITTYDGL	PQQIADGINSLTQKSSALQGPAQSITILNAPLIVIGQGPFPQIIAGFTDIVSTATVLISQLAGTQPIQKRGEMEHARDLSPRGADADLVFNAFRGFVRAHQILLNILIGKAGILSKIPIIGQPVATVLRQVEAVVDSIAITLINLAQARSADISSDADSLGNTLDLAIQSYESI	207	186	UVI-1 [Nemania serpens]
NODE_3_length_900818_cov_60.12.g659.t1	KAI9897349.1	50	160	79	1	26	185	21	179	4.92e-44	156	gb|KAI9897349.1|	394	80	108	1	67.5	1	1	SEIVANINIITAKSQALQAPANSITLINGPLIIVGLGPFPPIIRGFADIVATVTSDITAMQGTTRVTAAAEVKAIADAFREFVRVHQVLLNILIGKAGLFSIVPFIGVPVSAVLRQIEAVVDSIAFSLIAIVEGTANDIAAQQKNLDGTINISITTYDGL	NKVVENIRMVTSQSQQLLTPAKNLVLLDGPLLVTGQGNFPPIIAGFQQIVTTATAAINQMNPPEKYSGQG-ADEIFDAFRTFVMVHQELLNVLIGKAGLFNTIPFIGQPVAAVLRAVESVVDTIAFSLIDSIESRAADLTKEADSLSSTIGTAIDTYSGL	207	181	hypothetical protein N3K66_007205 [Trichothecium roseum]
NODE_3_length_900818_cov_60.12.g659.t1	XP_051358947.1	47.305	167	86	1	19	185	14	178	5.2e-44	156	ref|XP_051358947.1|;gb|KAI6778091.1|	394	79	114	2	68.26	1	1	VAAALTPSEIVANINIITAKSQALQAPANSITLINGPLIIVGLGPFPPIIRGFADIVATVTSDITAMQGTTRVTAAAEVKAIADAFREFVRVHQVLLNILIGKAGLFSIVPFIGVPVSAVLRQIEAVVDSIAFSLIAIVEGTANDIAAQQKNLDGTINISITTYDGL	IASCIPAQQVADNIGQITALSRDLQTPAKSLSILDGPLLLTGQGNFPPVIQGFTEIVNVGTAFLNGMNPEEYSPADSDI--IFESFRTFVKVHQELLNILIGKSGLFSTVPFIGQPVAAVLRAVEGVVDSLAFSLIDMAESAAQPLQKEADSLDGTLQTAIDSYSGL	207	181	uncharacterized protein J7T54_001511 [Emericellopsis cladophorae]<>hypothetical protein J7T54_001511 [Emericellopsis cladophorae]
NODE_3_length_900818_cov_60.12.g659.t1	XP_051358947.1	47.305	167	86	1	19	185	14	178	5.2e-44	156	ref|XP_051358947.1|;gb|KAI6778091.1|	394	79	114	2	68.26	1	1	VAAALTPSEIVANINIITAKSQALQAPANSITLINGPLIIVGLGPFPPIIRGFADIVATVTSDITAMQGTTRVTAAAEVKAIADAFREFVRVHQVLLNILIGKAGLFSIVPFIGVPVSAVLRQIEAVVDSIAFSLIAIVEGTANDIAAQQKNLDGTINISITTYDGL	IASCIPAQQVADNIGQITALSRDLQTPAKSLSILDGPLLLTGQGNFPPVIQGFTEIVNVGTAFLNGMNPEEYSPADSDI--IFESFRTFVKVHQELLNILIGKSGLFSTVPFIGQPVAAVLRAVEGVVDSLAFSLIDMAESAAQPLQKEADSLDGTLQTAIDSYSGL	207	181	uncharacterized protein J7T54_001511 [Emericellopsis cladophorae]<>hypothetical protein J7T54_001511 [Emericellopsis cladophorae]
NODE_3_length_900818_cov_60.12.g659.t1	KDN62085.1	46.939	196	98	4	1	192	1	194	5.51e-44	164	gb|KDN62085.1|	416	92	127	6	64.8	1	1	MQFSITKFAVTALG--LSNVVAAALTPSEIVANINIITAKSQALQAPANSITLINGPLIIVGLGPFPPIIRGFADIVATVTSDITAMQGTTRVTAAAEVKAIADAFREFVRVHQVLLNILIGKAGLFSIVPFIGVPVSAVLRQIEAVVDSIAFSLIAIVEGTANDIAAQQKNLDGTINISITTYDGL--ISVSKKR	MQFSMLKYAVVALATHCSGVISQA-TPAQVVENINGLTKMSRDLQRPAQTINTVNGPLVVAGMGPFQEIILGFNDIRSTAAAAIGSMKGMASV-PVEESEKIFLALKQFVKVHQELLAILIGKAGLFQAVPIIGAPVATALRGIEGIVDQIAFELLKVVQGRQSDIEDQGELLRDSLKEAIAKYDGLNYTYISQKK	207	493	putative short chain dehydrogenase [Colletotrichum sublineola]
NODE_3_length_900818_cov_60.12.g659.t1	KAI1185371.1	46.552	174	80	1	25	185	22	195	5.63e-44	156	gb|KAI1185371.1|	395	81	114	13	65.52	1	1	PSEIVANINIITAKSQALQAPANSITLINGPLIIVGLGPFPPIIRGFADIVATVTSDITAMQGTTRVTAAAEVKAIAD-------------AFREFVRVHQVLLNILIGKAGLFSIVPFIGVPVSAVLRQIEAVVDSIAFSLIAIVEGTANDIAAQQKNLDGTINISITTYDGL	PQQIADSIDSLTQKSTALQGPAQSITLLNAPLIVIGQGPFPQIIAGFTDIVSTAAALISQLEGTGPIQKRSEMTHARDLSPRGPDADLVFNAFRGFVRAHQILLNILIGKAGILSKIPLIGQPVATVLRQVEGVVDTIAITLINVVQARSGDISADADSLGNTLDLAIQKYESI	207	197	hypothetical protein F5B17DRAFT_408319 [Nemania serpens]
NODE_3_length_900818_cov_60.12.g659.t1	KAF1940125.1	44.324	185	101	1	11	195	10	192	7.24e-44	156	gb|KAF1940125.1|	395	82	115	2	62.16	1	1	TALGLSNVVAAALTPSEIVANINIITAKSQALQAPANSITLINGPLIIVGLGPFPPIIRGFADIVATVTSDITAMQGTTRVTAAAEVKAIADAFREFVRVHQVLLNILIGKAGLFSIVPFIGVPVSAVLRQIEAVVDSIAFSLIAIVEGTANDIAAQQKNLDGTINISITTYDGLISVSKKRDLE	SALAITASIAAKSEPAQIVEDLNTLTQKSKALMTPVSSVSTVNGPLIIIGRGPFPKIIRGFTDIVSNATTYIDQISKMADVAAGAPSNDVFDAYRKFASTHQTLLDLLTSKAELFNTVPLIGEPVAAVLRQDEKVIDTLTFALISKVLSYGAEIGKQAEPLDKALTTCIEAYKGL--SLKKRSLR	207	200	hypothetical protein EJ02DRAFT_504340 [Clathrospora elynae]
NODE_3_length_900818_cov_60.12.g659.t1	XP_029750263.1	43.878	196	108	2	1	195	1	195	8.19e-44	156	ref|XP_029750263.1|;gb|TLS27413.1|	395	86	121	2	61.73	1	1	MQFSITKFAVTALGL-SNVVAAALTPSEIVANINIITAKSQALQAPANSITLINGPLIIVGLGPFPPIIRGFADIVATVTSDITAMQGTTRVTAAAEVKAIADAFREFVRVHQVLLNILIGKAGLFSIVPFIGVPVSAVLRQIEAVVDSIAFSLIAIVEGTANDIAAQQKNLDGTINISITTYDGLISVSKKRDLE	MQFSMLKVAVAALAVCSDVVMSQATPAQVVTNIQTLTTKSQALQGPAQSINLSNAVQLLLGQGPMTQVITGLTDIISTATVFQAQMQSIAAPTET-EIGNIVNAFRDLSRVQQTLLNTLTAKAGIMNTLPFIGAPMAAVLRQLENALDTLAFRLIDLVGSRATDLQSQASSLGQSLSTAIAAYSGNAGISKKRSLS	207	206	hypothetical protein PpBr36_04183 [Pyricularia pennisetigena]<>hypothetical protein PpBr36_04183 [Pyricularia pennisetigena]
NODE_3_length_900818_cov_60.12.g659.t1	XP_029750263.1	43.878	196	108	2	1	195	1	195	8.19e-44	156	ref|XP_029750263.1|;gb|TLS27413.1|	395	86	121	2	61.73	1	1	MQFSITKFAVTALGL-SNVVAAALTPSEIVANINIITAKSQALQAPANSITLINGPLIIVGLGPFPPIIRGFADIVATVTSDITAMQGTTRVTAAAEVKAIADAFREFVRVHQVLLNILIGKAGLFSIVPFIGVPVSAVLRQIEAVVDSIAFSLIAIVEGTANDIAAQQKNLDGTINISITTYDGLISVSKKRDLE	MQFSMLKVAVAALAVCSDVVMSQATPAQVVTNIQTLTTKSQALQGPAQSINLSNAVQLLLGQGPMTQVITGLTDIISTATVFQAQMQSIAAPTET-EIGNIVNAFRDLSRVQQTLLNTLTAKAGIMNTLPFIGAPMAAVLRQLENALDTLAFRLIDLVGSRATDLQSQASSLGQSLSTAIAAYSGNAGISKKRSLS	207	206	hypothetical protein PpBr36_04183 [Pyricularia pennisetigena]<>hypothetical protein PpBr36_04183 [Pyricularia pennisetigena]
NODE_3_length_900818_cov_60.12.g659.t1	KAI0907828.1	44.388	196	93	3	1	183	1	193	1.38e-43	155	gb|KAI0907828.1|;gb|KAI3335583.1|	393	87	122	16	62.24	1	1	MQFSITKFAVTALGLSNVVAAALTPSEIVANINIITAKSQALQAPANSITLINGPLIIVGLGPFPPIIRGFADIVATVTSDITAMQGTTRVTAAAEVKAIAD-------------AFREFVRVHQVLLNILIGKAGLFSIVPFIGVPVSAVLRQIEAVVDSIAFSLIAIVEGTANDIAAQQKNLDGTINISITTYD	MRFS-NVFA--GIAMASTAMAALSAQQIADGLKSITAKSQALQAPAQSITILNAPLIAIGQGPFPQIIAGFSDIVSTGNTLISQLSGTGPIAKRGEQEHPRDLSPRGPDADLVFGAFREFVAVHQALLNILIGKAGLLEKIPIIGEPVAAALRGVEGVVDTLAIGLIGVLQSHVSDVTSDANSLDSTLQLTISKYE	207	199	hypothetical protein F4823DRAFT_640849 [Ustulina deusta]<>hypothetical protein F4824DRAFT_464055 [Ustulina deusta]
NODE_3_length_900818_cov_60.12.g659.t1	XP_046119393.1	46.707	167	87	1	19	185	14	178	1.58e-43	155	ref|XP_046119393.1|;gb|KAG9255469.1|	391	78	113	2	67.66	1	1	VAAALTPSEIVANINIITAKSQALQAPANSITLINGPLIIVGLGPFPPIIRGFADIVATVTSDITAMQGTTRVTAAAEVKAIADAFREFVRVHQVLLNILIGKAGLFSIVPFIGVPVSAVLRQIEAVVDSIAFSLIAIVEGTANDIAAQQKNLDGTINISITTYDGL	IASCIPAQQVADNIGQITALSRDLQTPAKSLSILDGPLLLTGQGNFPPVIQGFTEIVNVGTGFLNGMNPEEYSPADSDI--IFESFRTFVKVHQELLNILIGKSGLFSTVPFIGQPVAAVLRAVEGVVDSLAFSLIDMAESAAQRLQEETDSLDGSLKTAIDSYSGL	207	181	uncharacterized protein F5Z01DRAFT_749639 [Emericellopsis atlantica]<>hypothetical protein F5Z01DRAFT_749639 [Emericellopsis atlantica]
NODE_3_length_900818_cov_60.12.g659.t1	XP_046119393.1	46.707	167	87	1	19	185	14	178	1.58e-43	155	ref|XP_046119393.1|;gb|KAG9255469.1|	391	78	113	2	67.66	1	1	VAAALTPSEIVANINIITAKSQALQAPANSITLINGPLIIVGLGPFPPIIRGFADIVATVTSDITAMQGTTRVTAAAEVKAIADAFREFVRVHQVLLNILIGKAGLFSIVPFIGVPVSAVLRQIEAVVDSIAFSLIAIVEGTANDIAAQQKNLDGTINISITTYDGL	IASCIPAQQVADNIGQITALSRDLQTPAKSLSILDGPLLLTGQGNFPPVIQGFTEIVNVGTGFLNGMNPEEYSPADSDI--IFESFRTFVKVHQELLNILIGKSGLFSTVPFIGQPVAAVLRAVEGVVDSLAFSLIDMAESAAQRLQEETDSLDGSLKTAIDSYSGL	207	181	uncharacterized protein F5Z01DRAFT_749639 [Emericellopsis atlantica]<>hypothetical protein F5Z01DRAFT_749639 [Emericellopsis atlantica]
NODE_3_length_900818_cov_60.12.g659.t1	KAI2636712.1	44.974	189	90	2	11	185	8	196	1.91e-43	155	gb|KAI2636712.1|	392	85	119	14	62.96	1	1	TALGLSNVVAAALTPSEIVANINIITAKSQALQAPANSITLINGPLIIVGLGPFPPIIRGFADIVATVTSDIT--------AMQGTTRVTAA------AEVKAIADAFREFVRVHQVLLNILIGKAGLFSIVPFIGVPVSAVLRQIEAVVDSIAFSLIAIVEGTANDIAAQQKNLDGTINISITTYDGL	TGLMMAVSAMAEATPQQIADGIDTITQKSQALQAPAQSITILNAPLIVVGQGPFPVLIAGFQDIVSTANALLSLIGNEPSAKLAPSDRVHARDLKPRDADADLVFDSFRAFVRVHQTLLNILIGKAGILTKLPIVGQPVATVLRSVEGVVDEIAINIISLFQDRAEDLQVQANSLQATLDLSITVYDSI	207	198	hypothetical protein GGS21DRAFT_44144 [Xylaria nigripes]
NODE_3_length_900818_cov_60.12.g659.t1	KAI1826794.1	48	175	78	1	24	185	21	195	2.63e-43	155	gb|KAI1826794.1|	391	84	111	13	63.43	1	1	TPSEIVANINIITAKSQALQAPANSITLINGPLIIVGLGPFPPIIRGFADIVATVT-------------SDITAMQGTTRVTAAAEVKAIADAFREFVRVHQVLLNILIGKAGLFSIVPFIGVPVSAVLRQIEAVVDSIAFSLIAIVEGTANDIAAQQKNLDGTINISITTYDGL	TPQQIADGIKSITQKSQALEAPAQSITIVNAPLIIIGQGPFPQIIAGFADIVSTATALAAEIGASPSKRSEVEKVHARDISPRDANADLVFDAFRAFVRVHQDLLNILIGKAGLLTSVPIVGQPVAAALRGVEAIVDAIAITLINLFQARADDFQSEANALGNTLDLTIQKYNGL	207	197	UVI-1 [Xylaria intraflava]
NODE_3_length_900818_cov_60.12.g659.t1	KAH7309196.1	48.521	169	85	1	19	187	14	180	2.78e-43	154	gb|KAH7309196.1|	389	82	111	2	65.68	1	1	VAAALTPSEIVANINIITAKSQALQAPANSITLINGPLIIVGLGPFPPIIRGFADIVATVTSDITAMQGTTRVTAAAEVKAIADAFREFVRVHQVLLNILIGKAGLFSIVPFIGVPVSAVLRQIEAVVDSIAFSLIAIVEGTANDIAAQQKNLDGTINISITTYDGLIS	VASCIPAQQVANNINQITTLSRNLQTPARSLTVLDGPLLAIGQGNFPPIIQGFTEIVNVGTAFLNGM--NPEQYNEADSTLIFDAFRTFVRVHQELLNILIGRAGLFSTVPFVGQPVSAVLRAVEGVVDALAFSLIDMAESAAQGLQQEADALGSTLDAAINAYSGLVN	207	180	UVI-1 [Stachybotrys elegans]
NODE_3_length_900818_cov_60.12.g659.t1	KAI0973244.1	43.878	196	90	2	3	185	7	195	3.47e-43	154	gb|KAI0973244.1|	390	86	117	20	59.69	1	1	FSITKFAVTALGLSNVVAAALTPSEIVANINIITAKSQALQAPANSITLINGPLIIVGLGPFPPIIRGFADIVATVTSDITAMQGTTRVTAAAEVKAIAD-------------AFREFVRVHQVLLNILIGKAGLFSIVPFIGVPVSAVLRQIEAVVDSIAFSLIAIVEGTANDIAAQQKNLDGTINISITTYDGL	FAGISMASTAMG-------ALSPQQIADGITLITQKSQALQAPAQSITVLNAPLITIDQGPFPTLIAGFTDIVSTANTLIAQLPGTNPIQKRGEPQHARDLIARGPDADLVFGAFREFVAVHQALLNILIGKAGLLEKIPVIGEPVATALRGVESVVDTIAIDIIGLLQADASDVTSDANSLDSTLQVAINKYDSI	207	199	hypothetical protein F4678DRAFT_477696 [Xylaria arbuscula]
NODE_3_length_900818_cov_60.12.g659.t1	RMJ22902.1	48.521	169	85	1	19	187	14	180	4.39e-43	154	gb|RMJ22902.1|	388	82	112	2	66.27	1	1	VAAALTPSEIVANINIITAKSQALQAPANSITLINGPLIIVGLGPFPPIIRGFADIVATVTSDITAMQGTTRVTAAAEVKAIADAFREFVRVHQVLLNILIGKAGLFSIVPFIGVPVSAVLRQIEAVVDSIAFSLIAIVEGTANDIAAQQKNLDGTINISITTYDGLIS	VASAIPASQVASNIDQVTTASRELQAPAKQLSVLDAPLILVGQGNFPPIVTGFTDIVQTLQVFLDQMDPETYSGNGADV--IFDSFRTFVYVHQELLNILIGKAGLFSTVPIIGQPVSAVLRALEAAIDTFVLSLIDMMESRVMDMKASAKALGSTLDTTIDAYNGLVE	207	180	hypothetical protein PHISP_06221 [Aspergillus sp. HF37]
NODE_3_length_900818_cov_60.12.g659.t1	KAI0441889.1	47.399	173	79	1	25	185	22	194	5.76e-43	154	gb|KAI0441889.1|	389	82	112	12	64.74	1	1	PSEIVANINIITAKSQALQAPANSITLINGPLIIVGLGPFPPIIRGFADIVATVTSDITAMQGTTRVTAAAEVKA------------IADAFREFVRVHQVLLNILIGKAGLFSIVPFIGVPVSAVLRQIEAVVDSIAFSLIAIVEGTANDIAAQQKNLDGTINISITTYDGL	PQQIASGIASLTQKSQALQAPAQSITILNAPLIVIGQGPFPTIIAGFADIVSTANALIAQLPGSAPIARGEKQHARDLSIRGPDADLVFSTFREFVRVHQALLNILIGKAGILSKIPVIGQPVATALRGVEGVVDSIAISTINLLQVHSNDVASDANSLGNTIDLAIKSYDSI	207	196	hypothetical protein F4803DRAFT_551684 [Xylaria telfairii]
NODE_3_length_900818_cov_60.12.g659.t1	KAH8157349.1	47.126	174	80	1	25	186	22	195	9.33e-43	154	gb|KAH8157349.1|	388	82	112	12	64.37	1	1	PSEIVANINIITAKSQALQAPANSITLINGPLIIVGLGPFPPIIRGFADIVATVTSDITAMQGTTRVTAAAEVKA------------IADAFREFVRVHQVLLNILIGKAGLFSIVPFIGVPVSAVLRQIEAVVDSIAFSLIAIVEGTANDIAAQQKNLDGTINISITTYDGLI	PQQIADGIASITQKSQALQAPAQSITVLNAPLIVIGQGPFPEIIAGFADIVSTANALIGQLPGTAPIARGEKQHARDLSLRGPDADLVFSAFREFVRVHQALLNILIGKAGILAKVPVIGQPVATALRGVEGVVDSIAIGIINLLQAHSNDVASDANSLGNTLDLAIQSYSSIV	207	205	hypothetical protein CIB48_g10898 [Xylaria polymorpha]
NODE_3_length_900818_cov_60.12.g659.t1	KAI8625350.1	47.159	176	75	1	25	182	22	197	1.33e-42	153	gb|KAI8625350.1|	387	83	110	18	62.5	1	1	PSEIVANINIITAKSQALQAPANSITLINGPLIIVGLGPFPPIIRGFADIVATVTSDITAMQGTTRVTAAA------------------EVKAIADAFREFVRVHQVLLNILIGKAGLFSIVPFIGVPVSAVLRQIEAVVDSIAFSLIAIVEGTANDIAAQQKNLDGTINISITTY	PQQVADSINSLTQKSQALQNPAQSITLINAPLIVIGQGPFPQLITGFTDIVSTATVLVSQLQGFGPVQKRAVHARDFSVEERGLEARGPDADLIFNAFRGFVRVHQELLNILIGKAGILEKVPVVGQPVATVLRQVEGVVDTIAITLINTVESRSKDLEAEANSLGNTLDLTIQKY	207	203	hypothetical protein F5Y19DRAFT_450410 [Xylariaceae sp. FL1651]
NODE_3_length_900818_cov_60.12.g659.t1	KAJ8122435.1	46.552	174	80	1	25	185	22	195	1.35e-42	153	gb|KAJ8122435.1|	386	81	110	13	63.22	1	1	PSEIVANINIITAKSQALQAPANSITLINGPLIIVGLGPFPPIIRGFADIVATVTSDITAMQGTTRVTAAAEVKAIAD-------------AFREFVRVHQVLLNILIGKAGLFSIVPFIGVPVSAVLRQIEAVVDSIAFSLIAIVEGTANDIAAQQKNLDGTINISITTYDGL	PQQIADAIGSLTQKSQALQAPAQSITILNAPLIVIGQGPFPTIIAGFTDIVSTANALINQLPGTAPIQKRDEKEHARDLSPRGPDADLVFGAFREFVRVHQALLNILIGKAGILETVPVIGQPVATALRGVESVVDTIAITLINLLQNHSNDVTSDANALGNTLDLTISKYDSI	207	197	hypothetical protein ONZ43_g1371 [Nemania bipapillata]
NODE_3_length_900818_cov_60.12.g659.t1	KAI1116443.1	42.328	189	96	1	11	186	8	196	2.69e-42	152	gb|KAI1116443.1|	384	80	116	13	61.38	1	1	TALGLSNVVAAALTPSEIVANINIITAKSQALQAPANSITLINGPLIIVGLGPFPPIIRGFADIVATVTSDITAMQGTTRVTAAAEVKAIAD-------------AFREFVRVHQVLLNILIGKAGLFSIVPFIGVPVSAVLRQIEAVVDSIAFSLIAIVEGTANDIAAQQKNLDGTINISITTYDGLI	SGIAMASAAMAGLTPQQIADGLNTLTQKSTALQGPAQSITLVNALLFPLGQGPYPQIVSGLTDIISTTTTLIALFPGTQPIQKRGEMEHARDLSARGADADLVFNAFRAFVRAHQILLNILIGKAGILGHLPIIGQPVAAVLRQVEGVVDTVAITLINITQARAGDLSADADSLGNTLDLAIQSYNSLI	207	196	UVI-1 [Nemania sp. NC0429]
NODE_3_length_900818_cov_60.12.g659.t1	KAI0816157.1	44.382	178	86	1	21	185	18	195	3.77e-42	152	gb|KAI0816157.1|	383	79	110	13	61.8	1	1	AALTPSEIVANINIITAKSQALQAPANSITLINGPLIIVGLGPFPPIIRGFADIVATVTSDITAMQGTTRVTAAAEVKAIAD-------------AFREFVRVHQVLLNILIGKAGLFSIVPFIGVPVSAVLRQIEAVVDSIAFSLIAIVEGTANDIAAQQKNLDGTINISITTYDGL	GALTPQQIADGINLVTQKSQALQAPAQSITILNAPLVAIGQGPLAQIVTGFTDIVSTANTLISQLPGTQPIQKRGEPEHPRDLSARGPDADLVFQAFRQFVAVHQALLNILIGKAGLLEKIPVVGEPVATALRAVEGVVDTIAIDLIDLLQAHAPDVTSDANSLDNTLQLAISKYDSI	207	199	hypothetical protein GGR55DRAFT_222086 [Xylaria sp. FL0064]
NODE_3_length_900818_cov_60.12.g659.t1	XP_066642752.1	45.665	173	83	1	24	185	24	196	3.95e-42	152	ref|XP_066642752.1|	383	79	109	11	63.01	1	1	TPSEIVANINIITAKSQALQAPANSITLINGPLIIVGLGPFPPIIRGFADIVATVTSDITAMQGTTRVTAAAEVKA-----------IADAFREFVRVHQVLLNILIGKAGLFSIVPFIGVPVSAVLRQIEAVVDSIAFSLIAIVEGTANDIAAQQKNLDGTINISITTYDGL	TPQQIADSIKSITDKGAELQAPAQSITILNAPLIVIGQGPFPTLITGFNDIVSTANVLISQLPGTDPVQRRGRIPAGIARRGPDADLVFNAYREMVSVYQILLNILIGKAGLLEQIPLVGQPVATALRNVEGVVDTIAITLINLVESRARDLESEANSLDATLSLCINKYDGL	207	198	UVI-1 [Chaetomium tenue]
NODE_3_length_900818_cov_60.12.g659.t1	KAH6631615.1	45.665	173	83	1	24	185	24	196	3.95e-42	152	gb|KAH6631615.1|	383	79	109	11	63.01	1	1	TPSEIVANINIITAKSQALQAPANSITLINGPLIIVGLGPFPPIIRGFADIVATVTSDITAMQGTTRVTAAAEVKA-----------IADAFREFVRVHQVLLNILIGKAGLFSIVPFIGVPVSAVLRQIEAVVDSIAFSLIAIVEGTANDIAAQQKNLDGTINISITTYDGL	TPQQIADSIKSITDKGAELQAPAQSITILNAPLIVIGQGPFPTLITGFNDIVSTANVLISQLPGTDPVQRRGRIPAGIARRGPDADLVFNAYREMVSVYQILLNILIGKAGLLEQIPLVGQPVATALRNVEGVVDTIAITLINLVESRARDLESEANSLDATLSLCINKYDGL	207	198	UVI-1 [Chaetomium globosum]
NODE_3_length_900818_cov_60.12.g659.t1	KAG7286437.1	46.739	184	93	4	1	182	1	181	4.41e-42	151	gb|KAG7286437.1|	382	86	118	5	64.13	1	1	MQFSITKFAVTALGLSNVVAAALTPSEIVANINIITAKSQALQAPANSITLINGPLIIVGLGPFPPIIRGFADIVATVTSDITAMQGTTRVT-AAAEVKAIADAFREFVRVHQVLLNILIGKAGLFSIVPFIGVPVSAVLRQIEAVVDSIAFSLIAIVEGTANDIA-AQQKNLDGTINISITTY	MRFSFLT-ALAALG--AVATAQITSTVVVTNINTLTVKSQNLIEPAKQLSILNAPQLLLGLGPWPKVIFGFGDIVATATGYITAMGAAPKIKFWGTEATAIADAFRLFVKVHQQLLDIIIGKGGFLTQIPFVGPPIAAVLRSIEGVVDSIAFGIIDLVDDTVGAIMRTEYSGLQVKIGVAVKTY	207	182	hypothetical protein NEMBOFW57_008747 [Staphylotrichum longicolle]
NODE_3_length_900818_cov_60.12.g659.t1	KAK1754236.1	49.123	171	78	3	22	185	31	199	6.78e-42	151	gb|KAK1754236.1|	382	84	111	9	64.91	1	1	ALTPSEIVANINIITAKSQALQAPANSITLINGPLIIVGLGPFPPIIRGFADIVATVTSDITAM------QGTTRVTAAAEVKAIADAFREFVRVHQVLLNILIGKAGLFSIVPFIGVPVSAVLRQIEAVVDSIAFSLIAIVEGT-ANDIAAQQKNLDGTINISITTYDGL	GLPASTVVQNIQVLTTKSNALIGPAQQLSIVNAPLLSIGQGPWPTVITGLADIVITATSAITAMNNAPGGQGTPYV--GDEATAIGNAFRTFVRVHQQLLGVLIGKAGFLTQIPFVGPPVAEVLRQVEGVVDTISFALIDGVEDSVASVMKGDLAGLDGTIKVAIAQYGGV	207	199	UVI-1 protein [Echria macrotheca]
NODE_3_length_900818_cov_60.12.g659.t1	KAF7522117.1	52.941	153	71	1	1	152	1	153	6.82e-42	150	gb|KAF7522117.1|	378	81	100	1	65.36	1	1	MQFSITKFAVTALGL-SNVVAAALTPSEIVANINIITAKSQALQAPANSITLINGPLIIVGLGPFPPIIRGFADIVATVTSDITAMQGTTRVTAAAEVKAIADAFREFVRVHQVLLNILIGKAGLFSIVPFIGVPVSAVLRQIEAVVDSIAFS	MKSSMIRSAVAALAFCSNTVFGAQTAEQIVASLNTLTDKSQDLQAPAETITAVNGALIVVGQGPFPKIISGFQEIVTIATNDISQMQGTETITDAAEADNVYAAFREFSAIHQKLLTTLTGKAALLSTVPIIAAPMSAILRQDENVLDVCKLS	207	153	hypothetical protein G7054_g12240 [Neopestalotiopsis clavispora]
NODE_3_length_900818_cov_60.12.g659.t1	RWA14324.1	47.458	177	77	2	25	185	22	198	7.08e-42	151	gb|RWA14324.1|	382	84	108	16	61.02	1	1	PSEIVANINIITAKSQALQAPANSITLINGPLIIVGLGPFPPIIRGFADIVATVTSDITAMQGTTRVTAAAEVKAIAD-------------AFRE---FVRVHQVLLNILIGKAGLFSIVPFIGVPVSAVLRQIEAVVDSIAFSLIAIVEGTANDIAAQQKNLDGTINISITTYDGL	PQQIADGIKSITTKSQALQAPAQSITILNAPLIAIGQGPFPTLIAGFQDIVSTGNTLIAQLAGTGPITKRDEKEHARDLSPRGPDADLVFGAFREHLQFVAVHQALLNILIGKAGLLEKIPIIGQPVATVLRAVEGVVDTIAIDLIGLTQSRANDLTSDANSLDNTLQLTISKYDSI	207	202	hypothetical protein EKO27_g816 [Xylaria grammica]
NODE_3_length_900818_cov_60.12.g659.t1	KAI1424033.1	42.929	198	98	3	1	185	1	196	1.33e-41	150	gb|KAI1424033.1|	380	85	121	15	61.11	1	1	MQFSITKFAVTALGLSNVVAAALTPSEIVANINIITAKSQALQAPANSITLINGPLIIVGLGPFPPIIRGFADIVATVTSDITAMQGTTRVTAAAEVKAIAD-------------AFREFVRVHQVLLNILIGKAGLFSIVPFIGVPVSAVLRQIEAVVDSIAFSLIAIVEGTANDIAAQQKNLDGTINISITTYDGL	MHFS-KIFAGVAM-MASTAMGALNAQQIADGINLITQKSQALQAPAQSITILNAPLIVIGGGPFPTIIAGFTDIVSTANTLIAQLAGSAPIQKRDEREHPRDLIARGPDADLVFGAFREFVAIHQALLNILIGKAGILEKIPVVGQPVATALRGVESVVDTLAIDLIGLLQSHAPDVTADANSLDSTLSTTISLYNSI	207	198	hypothetical protein F5Y12DRAFT_492922 [Xylaria sp. FL1777]
NODE_3_length_900818_cov_60.12.g659.t1	XP_016645779.1	44.792	192	99	2	1	185	1	192	2.22e-41	150	ref|XP_016645779.1|;gb|KEZ45980.1|	378	86	117	7	60.94	1	1	MQFSITKFAVTALGLSNV-VAAALTPSEIVANINIITAKSQALQAPANSITLINGPLIIVGLGPFPPIIRGFADIVATVTSDITAMQGTTRVTAAA------EVKAIADAFREFVRVHQVLLNILIGKAGLFSIVPFIGVPVSAVLRQIEAVVDSIAFSLIAIVEGTANDIAAQQKNLDGTINISITTYDGL	MRFSFLKPVVAAMALCGTAVMGSLTPQQIADGLSSMTQKTQALQAPAQSITLINAPLIVIGQGPFPQIIYGFNDIVSTGNTLISQLEGTGPIQKRALEARGPDADLVFAAFRELSRVSQATLNILIGKANILSSVPVVGEPVATALRGFEGTIDSIAIALINLLQVHGNDMANDANSLGDTIQLAIQSYQSL	207	194	hypothetical protein SAPIO_CDS1377 [Scedosporium apiospermum]<>hypothetical protein SAPIO_CDS1377 [Scedosporium apiospermum]
NODE_3_length_900818_cov_60.12.g659.t1	XP_016645779.1	44.792	192	99	2	1	185	1	192	2.22e-41	150	ref|XP_016645779.1|;gb|KEZ45980.1|	378	86	117	7	60.94	1	1	MQFSITKFAVTALGLSNV-VAAALTPSEIVANINIITAKSQALQAPANSITLINGPLIIVGLGPFPPIIRGFADIVATVTSDITAMQGTTRVTAAA------EVKAIADAFREFVRVHQVLLNILIGKAGLFSIVPFIGVPVSAVLRQIEAVVDSIAFSLIAIVEGTANDIAAQQKNLDGTINISITTYDGL	MRFSFLKPVVAAMALCGTAVMGSLTPQQIADGLSSMTQKTQALQAPAQSITLINAPLIVIGQGPFPQIIYGFNDIVSTGNTLISQLEGTGPIQKRALEARGPDADLVFAAFRELSRVSQATLNILIGKANILSSVPVVGEPVATALRGFEGTIDSIAIALINLLQVHGNDMANDANSLGDTIQLAIQSYQSL	207	194	hypothetical protein SAPIO_CDS1377 [Scedosporium apiospermum]<>hypothetical protein SAPIO_CDS1377 [Scedosporium apiospermum]
NODE_3_length_900818_cov_60.12.g659.t1	KAJ8126443.1	53.285	137	64	0	49	185	6	142	2.3e-41	148	gb|KAJ8126443.1|	374	73	98	0	71.53	1	1	ITLINGPLIIVGLGPFPPIIRGFADIVATVTSDITAMQGTTRVTAAAEVKAIADAFREFVRVHQVLLNILIGKAGLFSIVPFIGVPVSAVLRQIEAVVDSIAFSLIAIVEGTANDIAAQQKNLDGTINISITTYDGL	ITIVNAPLIVIGQGPFPAIISGFTEIVTTATTIISQTDGTPKITSQADADLVFDAFRGFVRVHQELLNILIGKAGILTQVPFIGPPVATVLRSVEGVVDSIAFFLIDTVEARTKDIESEANSLGSTLDLTISKYQGI	207	144	hypothetical protein O1611_g7193 [Lasiodiplodia mahajangana]
NODE_3_length_900818_cov_60.12.g659.t1	XP_016644782.1	44.681	188	102	2	1	187	1	187	2.35e-41	149	ref|XP_016644782.1|;gb|KEZ44983.1|	377	84	120	2	63.83	1	1	MQFSITKFAVTALGLS-NVVAAALTPSEIVANINIITAKSQALQAPANSITLINGPLIIVGLGPFPPIIRGFADIVATVTSDITAMQGTTRVTAAAEVKAIADAFREFVRVHQVLLNILIGKAGLFSIVPFIGVPVSAVLRQIEAVVDSIAFSLIAIVEGTANDIAAQQKNLDGTINISITTYDGLIS	MRFSILKSVVTAMALTVTTVLGNLAPQQIVDGLDSLTAKAVALQPVAQSITILNAPLIVIGQGPFPQLIAGFADIASTGNALISQMDGQEPVQPGPS-EDVYNAVRRLVQTYQALLNILIGKAGLLERIPIIGEPVAASLRGVQGALDSIFITLINVVESRANDITSQANSLENTLDLTIGKYQSIAS	207	189	hypothetical protein SAPIO_CDS2369 [Scedosporium apiospermum]<>hypothetical protein SAPIO_CDS2369 [Scedosporium apiospermum]
NODE_3_length_900818_cov_60.12.g659.t1	XP_016644782.1	44.681	188	102	2	1	187	1	187	2.35e-41	149	ref|XP_016644782.1|;gb|KEZ44983.1|	377	84	120	2	63.83	1	1	MQFSITKFAVTALGLS-NVVAAALTPSEIVANINIITAKSQALQAPANSITLINGPLIIVGLGPFPPIIRGFADIVATVTSDITAMQGTTRVTAAAEVKAIADAFREFVRVHQVLLNILIGKAGLFSIVPFIGVPVSAVLRQIEAVVDSIAFSLIAIVEGTANDIAAQQKNLDGTINISITTYDGLIS	MRFSILKSVVTAMALTVTTVLGNLAPQQIVDGLDSLTAKAVALQPVAQSITILNAPLIVIGQGPFPQLIAGFADIASTGNALISQMDGQEPVQPGPS-EDVYNAVRRLVQTYQALLNILIGKAGLLERIPIIGEPVAASLRGVQGALDSIFITLINVVESRANDITSQANSLENTLDLTIGKYQSIAS	207	189	hypothetical protein SAPIO_CDS2369 [Scedosporium apiospermum]<>hypothetical protein SAPIO_CDS2369 [Scedosporium apiospermum]
NODE_3_length_900818_cov_60.12.g659.t1	KAF3014154.1	52.288	153	72	1	1	152	1	153	3.06e-41	148	gb|KAF3014154.1|	373	80	100	1	65.36	1	1	MQFSITKFAVTALGL-SNVVAAALTPSEIVANINIITAKSQALQAPANSITLINGPLIIVGLGPFPPIIRGFADIVATVTSDITAMQGTTRVTAAAEVKAIADAFREFVRVHQVLLNILIGKAGLFSIVPFIGVPVSAVLRQIEAVVDSIAFS	MKSSMIRSAVAALAFCSNTVFGAQTAEQIVASLNTLTDKSQDLQAPAETITAVNGALIVVGQGPFPKIISGFQEIVTLATNDISQMQGTETITDAAEADNVYAAFRDFSAIHQKLLTTLTGKAALLSTVPIIAAPMSAILRQDENVLDVCKLS	207	153	hypothetical protein E8E14_001052 [Neopestalotiopsis sp. 37M]
NODE_3_length_900818_cov_60.12.g659.t1	KAI1131772.1	45.402	174	82	1	25	185	22	195	3.39e-41	149	gb|KAI1131772.1|	377	79	109	13	62.64	1	1	PSEIVANINIITAKSQALQAPANSITLINGPLIIVGLGPFPPIIRGFADIVATVTSDITAMQGTTRVTAAAEVKA-------------IADAFREFVRVHQVLLNILIGKAGLFSIVPFIGVPVSAVLRQIEAVVDSIAFSLIAIVEGTANDIAAQQKNLDGTINISITTYDGL	PQQIADAITSITQKSQALQPTAQSVTILNAPLITIGQGPFPPLIAGFADIVSTANVLIAQLPGTAPIQKRGEQEHARGLSPRGPDADLVFSAFREFVRVHQALLNILIGKAGILTTIPVIGQPVATALRGVEGVVDTIAIDIINLLQTHSNDVASDANSLGATLDLAIQSYDSL	207	197	hypothetical protein F5Y10DRAFT_285694 [Nemania abortiva]
NODE_3_length_900818_cov_60.12.g659.t1	KAI0450920.1	45.977	174	81	1	25	185	22	195	4.17e-41	149	gb|KAI0450920.1|	376	80	110	13	63.22	1	1	PSEIVANINIITAKSQALQAPANSITLINGPLIIVGLGPFPPIIRGFADIVATVTSDITAMQGTTRVTAAAEVKAIAD-------------AFREFVRVHQVLLNILIGKAGLFSIVPFIGVPVSAVLRQIEAVVDSIAFSLIAIVEGTANDIAAQQKNLDGTINISITTYDGL	PQQIADGIKSVTQKSQALQAPAQSITPLNAGLIVIGQGPLPVIITGFADIVSTANALIAQLPGTPPIAKRGEQEHARDLSPRGPDADLVFGAFREFVRVHQALLNILIGKAGLLTHIPVVGQPVATALRGVEGVVDTIAITLINLLQTHSNDVASDANSLGNTLDLAIQSYDSI	207	197	hypothetical protein F5B21DRAFT_507688 [Xylaria acuta]
NODE_3_length_900818_cov_60.12.g659.t1	XP_006673869.1	46.707	167	83	2	24	185	20	185	4.44e-41	149	ref|XP_006673869.1|;gb|EGX88624.1|	375	78	110	6	65.87	1	1	TPSEIVANINIITAKSQALQAPANSITLINGPLIIVGLGPFPPIIRGFADIVATVTSDITAMQGTTRVTAAAEVKA-----IADAFREFVRVHQVLLNILIGKAGLFSIVPFIGVPVSAVLRQIEAVVDSIAFSLIAIVEGTANDIAAQQKNLDGTINISITTYDGL	TPEQIVTGINVLTQKTSALQGPAQSITILNAPLIIIGQGPFPQIIAGYSDLVST-TNTLSAQIGTGAERRALEIREDGGAIVRDAFRTFVRVSQATLNILIGKAGLLEKVPLVGPPVAAVLRAYEASLDNLSIQLISTFASVSADLTNEANSLSATLELAIQKYEGL	207	187	hypothetical protein CCM_08669 [Cordyceps militaris CM01]<>hypothetical protein CCM_08669 [Cordyceps militaris CM01]
NODE_3_length_900818_cov_60.12.g659.t1	XP_006673869.1	46.707	167	83	2	24	185	20	185	4.44e-41	149	ref|XP_006673869.1|;gb|EGX88624.1|	375	78	110	6	65.87	1	1	TPSEIVANINIITAKSQALQAPANSITLINGPLIIVGLGPFPPIIRGFADIVATVTSDITAMQGTTRVTAAAEVKA-----IADAFREFVRVHQVLLNILIGKAGLFSIVPFIGVPVSAVLRQIEAVVDSIAFSLIAIVEGTANDIAAQQKNLDGTINISITTYDGL	TPEQIVTGINVLTQKTSALQGPAQSITILNAPLIIIGQGPFPQIIAGYSDLVST-TNTLSAQIGTGAERRALEIREDGGAIVRDAFRTFVRVSQATLNILIGKAGLLEKVPLVGPPVAAVLRAYEASLDNLSIQLISTFASVSADLTNEANSLSATLELAIQKYEGL	207	187	hypothetical protein CCM_08669 [Cordyceps militaris CM01]<>hypothetical protein CCM_08669 [Cordyceps militaris CM01]
NODE_3_length_900818_cov_60.12.g659.t1	KAI1436215.1	46.893	177	78	3	24	185	10	185	4.44e-41	149	gb|KAI1436215.1|	375	83	113	16	63.84	1	1	TPSEIVANINIITAKSQALQAPANSITLINGPLIIVGLGPFPPIIRGFADIVATVTSDITAMQGTTRVTAAAEVKAI----------AD-----AFREFVRVHQVLLNILIGKAGLFSIVPFIGVPVSAVLRQIEAVVDSIAFSLIAIVEGTANDIAAQQKNLDGTINISITTYDGL	TPQQIADGIKSITQKSQALQAPAQSISILNAPLIVIGQGPFPVLIAGFTDIVSTATA-LSSQIGPVPAQKEAPTEKVHARDISPRGPADDLVFGAFREFVRVHQDLLNILIGKAGLITSLPIVGPPVAAVLRQVESIVDTIAIALINLFQARAQDLEASANSLGNTLDLCIQKYSNL	207	187	UVI-1 [Xylaria sp. CBS 124048]
NODE_3_length_900818_cov_60.12.g659.t1	KAI1827273.1	46.591	176	80	2	24	185	21	196	4.68e-41	149	gb|KAI1827273.1|	376	82	111	14	63.07	1	1	TPSEIVANINIITAKSQALQAPANSITLINGPLIIVGLGPFPPIIRGFADIVATVT-------SDITAMQGTTRVTAAAEVKA-------IADAFREFVRVHQVLLNILIGKAGLFSIVPFIGVPVSAVLRQIEAVVDSIAFSLIAIVEGTANDIAAQQKNLDGTINISITTYDGL	TPQQIADGINSITQKSQALQTPAQSITVLNAPLIVIGQGPFPVLINGFTDIVSTASVLAAQIGSGSDAKKNENQKVHARDISPRDPGADLVFNSFRAFVRVHQQLLNILIGKAGLITSVPFIGPPVATVLRSVESIVDQIAIGLIDQFQDRAVDLESEANSLGATLDLTIQKYDGL	207	198	UVI-1 [Xylaria intraflava]
NODE_3_length_900818_cov_60.12.g659.t1	KAI1272410.1	42.268	194	97	2	7	185	2	195	4.88e-41	149	gb|KAI1272410.1|	376	82	118	15	60.82	1	1	KFAVTALGLSNVVAA--ALTPSEIVANINIITAKSQALQAPANSITLINGPLIIVGLGPFPPIIRGFADIVATVTSDITAMQGTTRVTAAAEVKAIAD-------------AFREFVRVHQVLLNILIGKAGLFSIVPFIGVPVSAVLRQIEAVVDSIAFSLIAIVEGTANDIAAQQKNLDGTINISITTYDGL	RFSQVFAGIAMVSGAMGALTAQQIADGINLVAQKSQALQAPAQSITILNAPLIVIGQGPLAQIVAGFTDIVSTANTLISQLPGTQPIQKRAEPEHPRDLIARGPDADLVFQAFRQFVAIHQALLNILIGKAGLLEKIPVVGEPVATALRAVEGVVDTIAIDLIDLLQSHAPDVTSDANSLDNTLQLAISKYDSI	207	199	hypothetical protein F5Y07DRAFT_412662 [Xylaria sp. FL0933]
NODE_3_length_900818_cov_60.12.g659.t1	OBT69177.1	44.149	188	99	2	4	185	3	190	6.06e-41	149	gb|OBT69177.1|	375	83	117	6	62.23	1	1	SITKFAVTALGLSNVVAAALTPSEIVANINIITAKSQALQAPANSITLINGPLIIVGLGPFPPIIRGFADIVAT---VTSDITAMQGTTR---VTAAAEVKAIADAFREFVRVHQVLLNILIGKAGLFSIVPFIGVPVSAVLRQIEAVVDSIAFSLIAIVEGTANDIAAQQKNLDGTINISITTYDGL	SLPKLFTAALAATSVVIAAATPQQVSDGLKSLTQKAQALQAPAQSISIVNAPLILIGQGPFPQIIAGYSDIISTGNALAEQIGAESRMVRRRQVTRGAADDLVFDAYKEFVRVNQDLLNILIGKAGLVEQIPLVGQPIAAVLRSFEGTADTISTALINTFVARANDFTSEANSLGGTLTIAIEKYGSL	207	192	hypothetical protein VE03_02033 [Pseudogymnoascus sp. 23342-1-I1]
NODE_3_length_900818_cov_60.12.g659.t1	KAI1177988.1	45.349	172	82	1	26	185	23	194	7.68e-41	149	gb|KAI1177988.1|	375	78	110	12	63.95	1	1	SEIVANINIITAKSQALQAPANSITLINGPLIIVGLGPFPPIIRGFADIVATVTSDITAMQGTTRVTAAAEVKA------------IADAFREFVRVHQVLLNILIGKAGLFSIVPFIGVPVSAVLRQIEAVVDSIAFSLIAIVEGTANDIAAQQKNLDGTINISITTYDGL	QQISDGIKSITTKSQQLQGPAQSITIVNAALIVIGQGPFPTLIAGFTDIVSTATTLASQLDGTAPIQKREKEHARDLSPRGPDADLVFNSFREFVRVHQALLSILIGKAGILEQLPVVGPPVAAVLRQVEGVVDSIAITLINLVQSRAGDLESEADSLGNTLDLAIQKYQGL	207	196	hypothetical protein F4777DRAFT_156829 [Nemania sp. FL0916]
NODE_3_length_900818_cov_60.12.g659.t1	KAH7071891.1	39.062	192	114	1	4	195	3	191	1.39e-40	148	gb|KAH7071891.1|	373	75	117	3	60.94	1	1	SITKFAVTALGLSNVVAAALTPSEIVANINIITAKSQALQAPANSITLINGPLIIVGLGPFPPIIRGFADIVATVTSDITAMQGTTRVTAAAEVKAIADAFREFVRVHQVLLNILIGKAGLFSIVPFIGVPVSAVLRQIEAVVDSIAFSLIAIVEGTANDIAAQQKNLDGTINISITTYDGLISVSKKRDLE	SFTTILTSALALAAPIVAQSTPAQIISTLNTLTSKTQALQPIANTISAVNGVLLVIGQGPYPPIIQGLQEIITIATAEINQQSGTPPTPAGADADAVFNAYRSFATEHQSLLNTLTTKAGLSSTAPFVGAPMSAILRADESAIDSLSLSIIGITPSRAQDLTPLANSLSKTFQTAINAYSGAL---QKRAMK	207	201	hypothetical protein BKA63DRAFT_59355 [Paraphoma chrysanthemicola]
NODE_3_length_900818_cov_60.12.g659.t1	KAI1356162.1	44.318	176	85	1	23	185	20	195	1.85e-40	147	gb|KAI1356162.1|	372	78	109	13	61.93	1	1	LTPSEIVANINIITAKSQALQAPANSITLINGPLIIVGLGPFPPIIRGFADIVATVTSDITAMQGTTRVTAAAEVKAIAD-------------AFREFVRVHQVLLNILIGKAGLFSIVPFIGVPVSAVLRQIEAVVDSIAFSLIAIVEGTANDIAAQQKNLDGTINISITTYDGL	LTAQQIADGINLVTQKSQALEAPAQSITILNAPLIAIGQGPLAQIVTGFTDIVSTANTLISQLPGTQPIQKRAEPEHPRDLIARGPDADLVFQAFRQFVAVHQALLNILIGKAGLLEKIPVVGEPVATALRAVEGVVDTIAIDLIDLLQSHAPDVTSDANSLDNTLQLAISKYDSI	207	199	hypothetical protein F5Y01DRAFT_310348 [Xylaria sp. FL0043]
NODE_3_length_900818_cov_60.12.g659.t1	KAI1370009.1	44.134	179	87	1	21	186	18	196	1.89e-40	147	gb|KAI1370009.1|;gb|KAJ3579538.1|	372	79	111	13	62.01	1	1	AALTPSEIVANINIITAKSQALQAPANSITLINGPLIIVGLGPFPPIIRGFADIVATVTSDITAMQGTTRVTAAAEVKAIAD-------------AFREFVRVHQVLLNILIGKAGLFSIVPFIGVPVSAVLRQIEAVVDSIAFSLIAIVEGTANDIAAQQKNLDGTINISITTYDGLI	AALSGQQIADGIKTITQKSQALQPTAQSITVLNAGLIVIGQGPFPPLITGFNDIVSTGNTLISQLAGSGPIQKRGEKEHARDLAARGPDADAVFTAFREFVAVHQALLNILIGKAGLLEQIPVVGQPVATVLRAVEGVVDTLAIDIINLLQDHAGDVTSDANSLDSTLQLAISKYDSII	207	196	hypothetical protein F5Y08DRAFT_325120 [Xylaria arbuscula]<>hypothetical protein NPX13_g1028 [Xylaria arbuscula]
NODE_3_length_900818_cov_60.12.g659.t1	KAI1758374.1	45.93	172	80	1	25	183	22	193	3.65e-40	147	gb|KAI1758374.1|	370	79	109	13	63.37	1	1	PSEIVANINIITAKSQALQAPANSITLINGPLIIVGLGPFPPIIRGFADIVATVTSDITAMQGTTRVTAAAEVKAIAD-------------AFREFVRVHQVLLNILIGKAGLFSIVPFIGVPVSAVLRQIEAVVDSIAFSLIAIVEGTANDIAAQQKNLDGTINISITTYD	PQQISDGIKSITTKSQALQEPAQSITLLSGAQFALGQGPFPVLIAGFADIVSTTNVLISQLAGSSPIARRGEPEHARDLSARGPDADLVFSSFREFVRVHQALLNILIGKAGIFTSVPIIGPPVATALRGVEGVVDAIAIGIINLLQAHANDVASDANSLGNTLDLAIQSYD	207	197	hypothetical protein F4782DRAFT_477824 [Xylaria castorea]
NODE_3_length_900818_cov_60.12.g659.t1	XP_003720206.1	40.838	191	104	3	1	185	1	188	4.1e-40	147	ref|XP_003720206.1|;gb|EHA47839.1|;gb|ELQ42102.1|;gb|KAI7912709.1|;gb|KAI7915886.1|	371	78	120	9	62.83	1	1	MQFSITKFAVTALG------LSNVVAAALTPSEIVANINIITAKSQALQAPANSITLINGPLIIVGLGPFPPIIRGFADIVATVTSDITAMQGTTRVTAAAEVKAIADAFREFVRVHQVLLNILIGKAGLFSIVPFIGVPVSAVLRQIEAVVDSIAFSLIAIVEGTANDIAAQQKNLDGTINISITTYDGL	MQFSMLKVAVATMAVCSDVVLSQVLVA--TAGQVISNLQTLTTKTQQLQGPAQTLNMLNAPLVVVGQGPMPQIIAGLNDIVSTATTFQAQWNGISPPTTD-EISRVATAFRDFSNGQQKFLNILIGKAGVFEQVPFIGQPLTGVLRQLESITETISATLMALPGAPATDLQSQVNNLKSTLDIAVNKFEGL	207	207	uncharacterized protein MGG_09402 [Pyricularia oryzae 70-15]<>hypothetical protein MGG_09402 [Pyricularia oryzae 70-15]<>hypothetical protein OOU_Y34scaffold00231g1 [Pyricularia oryzae Y34]<>hypothetical protein M9X92_009852 [Pyricularia oryzae]<>hypothetical protein M0657_008867 [Pyricularia oryzae]
NODE_3_length_900818_cov_60.12.g659.t1	XP_003720206.1	40.838	191	104	3	1	185	1	188	4.1e-40	147	ref|XP_003720206.1|;gb|EHA47839.1|;gb|ELQ42102.1|;gb|KAI7912709.1|;gb|KAI7915886.1|	371	78	120	9	62.83	1	1	MQFSITKFAVTALG------LSNVVAAALTPSEIVANINIITAKSQALQAPANSITLINGPLIIVGLGPFPPIIRGFADIVATVTSDITAMQGTTRVTAAAEVKAIADAFREFVRVHQVLLNILIGKAGLFSIVPFIGVPVSAVLRQIEAVVDSIAFSLIAIVEGTANDIAAQQKNLDGTINISITTYDGL	MQFSMLKVAVATMAVCSDVVLSQVLVA--TAGQVISNLQTLTTKTQQLQGPAQTLNMLNAPLVVVGQGPMPQIIAGLNDIVSTATTFQAQWNGISPPTTD-EISRVATAFRDFSNGQQKFLNILIGKAGVFEQVPFIGQPLTGVLRQLESITETISATLMALPGAPATDLQSQVNNLKSTLDIAVNKFEGL	207	207	uncharacterized protein MGG_09402 [Pyricularia oryzae 70-15]<>hypothetical protein MGG_09402 [Pyricularia oryzae 70-15]<>hypothetical protein OOU_Y34scaffold00231g1 [Pyricularia oryzae Y34]<>hypothetical protein M9X92_009852 [Pyricularia oryzae]<>hypothetical protein M0657_008867 [Pyricularia oryzae]
NODE_3_length_900818_cov_60.12.g659.t1	OCL06642.1	61.111	126	48	1	67	192	31	155	4.28e-40	145	gb|OCL06642.1|	366	77	94	1	74.6	1	1	IIRGFADIVATVTSDITAMQGTTRVTAAAEVKAIADAFREFVRVHQVLLNILIGKAGLFSIVPFIGVPVSAVLRQIEAVVDSIAFSLIAIVEGTANDIAAQQKNLDGTINISITTYDGLISVSKKR	IIAGFQDIVSTANSDISNMQGTPAVTTDADSQAIFDAFREFVRVHQALLSILIGKAGLFSDVPLIGAPVAAVLRSVEGVVDTIAFGLIDMVQSESADIASQQASLDQSLTQAITAYLGL-QIKAKR	207	159	UVI-1 protein [Glonium stellatum]
NODE_3_length_900818_cov_60.12.g659.t1	KAH8846307.1	40.212	189	108	3	1	185	1	188	8.19e-40	146	gb|KAH8846307.1|;gb|KAI6298395.1|;gb|KAH9432185.1|;gb|KAI6256338.1|;gb|KAI6263954.1|	369	76	121	5	64.02	1	1	MQFSITKFAVTALGLSN--VVAAAL--TPSEIVANINIITAKSQALQAPANSITLINGPLIIVGLGPFPPIIRGFADIVATVTSDITAMQGTTRVTAAAEVKAIADAFREFVRVHQVLLNILIGKAGLFSIVPFIGVPVSAVLRQIEAVVDSIAFSLIAIVEGTANDIAAQQKNLDGTINISITTYDGL	MQFSMLKVAVATMAVCSDVVLSQGLVATAGQVISNLQTLTTKTQQLQGPAQTLNMLNAPLVVVGQGPMPQIIAGLNDIVSTATTFQAQWNGISPPTTD-EISRVATAFRDFSNGQQKFLNILIGKAGVFEQVPFIGQPLTGVLRQLESITETISATLMALPGAPATDLQSQVNNLKSTLDIAVNKFEGL	207	207	hypothetical protein MCOR01_003508 [Pyricularia oryzae]<>hypothetical protein MCOR33_005468 [Pyricularia grisea]<>hypothetical protein MCOR02_006890 [Pyricularia oryzae]<>hypothetical protein MCOR19_007222 [Pyricularia oryzae]<>hypothetical protein MCOR26_011705 [Pyricularia oryzae]
NODE_3_length_900818_cov_60.12.g659.t1	KAI1809218.1	43.956	182	82	2	24	185	21	202	1.69e-39	145	gb|KAI1809218.1|	366	80	110	20	60.44	1	1	TPSEIVANINIITAKSQALQAPANSITLINGPLIIVGLGPFPPIIRGFADIVA---TVTS-----------------DITAMQGTTRVTAAAEVKAIADAFREFVRVHQVLLNILIGKAGLFSIVPFIGVPVSAVLRQIEAVVDSIAFSLIAIVEGTANDIAAQQKNLDGTINISITTYDGL	TPQQIADGIKQITSLSRELQGPAQSISILNAPLIVIGQGPFPKLIAGFTEIVTVGNTLASQLEGTGPIQKRGQEHPRDFSPEEATALVARGPDADLIFTAFREFVRVHQALLNILIGKAGILEKVPLVGGPIAAVLRSVEGVVDTIAITLINTVQARAKDLAAEADSLGNTLDMAIKQYEGL	207	204	hypothetical protein GGS20DRAFT_333751 [Poronia punctata]
NODE_3_length_900818_cov_60.12.g659.t1	MCJ1459735.1	44.706	170	93	1	21	189	3	172	3.07e-39	144	gb|MCJ1459735.1|	362	76	113	1	66.47	1	1	AALTPSEIVANINIITAKSQALQAPANSITLINGPLIIVGLGPFPPIIRGFADIVATVTSDITAMQGTTRVTAAAEVKAIADAFREFVRVHQVLLNILIGKAGLF-SIVPFIGVPVSAVLRQIEAVVDSIAFSLIAIVEGTANDIAAQQKNLDGTINISITTYDGLISVS	AGLAVPDICSAIDVVTAKSQSCQGPANQITVVNIALAVSGFGPIPVVIARLTDIVTTLGTTINALSGTQPFSAKSDEDAIVKSLTTFVQVHQALLNILIGKAGLVPNLLPYVGPPLAQVLRQLESVVDTVAFELIDLVPDNQADATSQKSQIDSTLASAITAWNGGISVS	207	175	hypothetical protein [Mycoblastus sanguinarius]
NODE_3_length_900818_cov_60.12.g659.t1	KAG9375524.1	55.147	136	59	1	12	147	11	144	4.17e-39	143	gb|KAG9375524.1|	361	75	94	2	69.12	1	1	ALGLSNVVAAALTPSEIVANINIITAKSQALQAPANSITLINGPLIIVGLGPFPPIIRGFADIVATVTSDITAMQGTTRVTAAAEVKAIADAFREFVRVHQVLLNILIGKAGLFSIVPFIGVPVSAVLRQIEAVVD	ALALATPITAAISAAEVTVNIKVVTQKSMALQQPAQSISLVNGPLILIGQGPFPKLIFGFADIVTTATAAIFRCKACPRSLLAQP--PMQSSRHSFVRVHQALLNILIGKAGLFQAVPFIGQPIAAVLRQIEGVVD	207	174	hypothetical protein A1F94_013899 [Pyrenophora tritici-repentis]
NODE_3_length_900818_cov_60.12.g659.t1	KAI0429593.1	40.58	207	99	3	3	185	98	304	4.55e-39	147	gb|KAI0429593.1|	371	84	117	24	56.52	1	1	FSITK--FAVTALGLSNVVAA---------ALTPSEIVANINIITAKSQALQAPANSITLINGPLIIVGLGPFPPIIRGFADIVATVTSDITAMQGTTRVTAAAEVKAIAD-------------AFREFVRVHQVLLNILIGKAGLFSIVPFIGVPVSAVLRQIEAVVDSIAFSLIAIVEGTANDIAAQQKNLDGTINISITTYDGL	FLTTKSCYTTTKMHFSKVFAGIAMVSGAMGALTAQQIADGINLVTQKSQALQAPAQSVTILNAPLVAIGQGPLAQIVTGFNDIVSTGNTLIAQLPGTQPIQKRGEPEHPRDLIARGADADLVFTAFRQFVAVHQALLNILIGKAGLLEKIPVVGEPVATALRAVEGVVDTIAIDLINLLQAHAGDVTSDANSLDNTLQLTISKYDSI	207	308	hypothetical protein F5Y09DRAFT_309818 [Xylaria sp. FL1042]
NODE_3_length_900818_cov_60.12.g659.t1	CAF9905319.1	47.5	160	83	1	31	189	11	170	5.33e-39	143	emb|CAF9905319.1|	360	76	105	1	65.62	1	1	NINIITAKSQALQAPANSITLINGPLIIVGLGPFPPIIRGFADIVATVTSDITAMQGTTRVTAAAEVKAIADAFREFVRVHQVLLNILIGKAGLF-SIVPFIGVPVSAVLRQIEAVVDSIAFSLIAIVEGTANDIAAQQKNLDGTINISITTYDGLISVS	SIIILTTKSQSCQGPANQITVVNVALAVSGFGPIPVVIQRLTDIVTTCGTTIQQFAGTKPYTEKGDQDIIFEAFRDFVKVHQDLLNILIGKGGLVPALLPFVGPPLAAVLRQIESVVDTIAFELIDACEARSTDLTAQKDALDVVIGKTIDTWSGSVTVT	207	171	hypothetical protein GOMPHAMPRED_003114 [Gomphillus americanus]
NODE_3_length_900818_cov_60.12.g659.t1	KAI0469018.1	45.93	172	80	1	24	182	21	192	1.21e-38	143	gb|KAI0469018.1|	360	79	103	13	59.88	1	1	TPSEIVANINIITAKSQALQAPANSITLINGPLIIVGLGPFPPIIRGFADIVATVTSDITAMQGTTRVTAAAEVKAIAD-------------AFREFVRVHQVLLNILIGKAGLFSIVPFIGVPVSAVLRQIEAVVDSIAFSLIAIVEGTANDIAAQQKNLDGTINISITTY	TPQQIADGIKSITEKSQALQTPAQSISILNAPLIAIGQGPLPEIISGFSDIVSTANALIALFPNTAPIEKRGEQVHARDLSPRGPDADLVFGAFREFVRVHQTLLNILIGKAGILEKVPIIGGPVATALRGVEGVVDTIAITLINLLQSHAGDVESDANSLGNTLDLAIQTY	207	197	hypothetical protein F4859DRAFT_488248 [Xylaria cf. heliscus]
NODE_3_length_900818_cov_60.12.g659.t1	XP_066638757.1	44.565	184	97	4	1	182	1	181	2.93e-38	141	ref|XP_066638757.1|	356	82	114	5	61.96	1	1	MQFSITKFAVTALGLSNVVAAALTPSEIVANINIITAKSQALQAPANSITLINGPLIIVGLGPFPPIIRGFADIVATVTSDITAMQ-GTTRVTAAAEVKAIADAFREFVRVHQVLLNILIGKAGLFSIVPFIGVPVSAVLRQIEAVVDSIAFSLIAIVEGT-ANDIAAQQKNLDGTINISITTY	MRFSILT-ALAALG--SVAVAQMKATVVVENIQVLTVKSQKLIQPAKELTLVNALLLIIGQGPWPKVILGLGDIVATATLDVSAMSAGPKAKYIGVEATAIADAFRLFVKTHQTLLDALIGVGGFITKIPFVGPPVAAVLRSVEKVVDTLAFGIIDTLEASVAAALTTDYAGLKATIGTAVTTF	207	182	uncharacterized protein F5144DRAFT_660081 [Chaetomium tenue]
NODE_3_length_900818_cov_60.12.g659.t1	KAH6617189.1	44.565	184	97	4	1	182	1	181	2.93e-38	141	gb|KAH6617189.1|	356	82	114	5	61.96	1	1	MQFSITKFAVTALGLSNVVAAALTPSEIVANINIITAKSQALQAPANSITLINGPLIIVGLGPFPPIIRGFADIVATVTSDITAMQ-GTTRVTAAAEVKAIADAFREFVRVHQVLLNILIGKAGLFSIVPFIGVPVSAVLRQIEAVVDSIAFSLIAIVEGT-ANDIAAQQKNLDGTINISITTY	MRFSILT-ALAALG--SVAVAQMKATVVVENIQVLTVKSQKLIQPAKELTLVNALLLIIGQGPWPKVILGLGDIVATATLDVSAMSAGPKAKYIGVEATAIADAFRLFVKTHQTLLDALIGVGGFITKIPFVGPPVAAVLRSVEKVVDTLAFGIIDTLEASVAAALTTDYAGLKATIGTAVTTF	207	182	hypothetical protein F5144DRAFT_660081 [Chaetomium globosum]
NODE_3_length_900818_cov_60.12.g659.t1	KAA6409007.1	42.424	165	94	1	26	189	8	172	3.21e-38	141	gb|KAA6409007.1|	355	70	113	1	68.48	1	1	SEIVANINIITAKSQALQAPANSITLINGPLIIVGLGPFPPIIRGFADIVATVTSDITAMQGTTRVTAAAEVKAIADAFREFVRVHQVLLNILIGKAGLF-SIVPFIGVPVSAVLRQIEAVVDSIAFSLIAIVEGTANDIAAQQKNLDGTINISITTYDGLISVS	EDVCAAIDVLTAKSQSCQGPANQISIVNIALAVSGFGPIPVVIQRLSDIVTTGGTTISQLQGTSPYSVKSDEDAVVKSLTTFVEVHQALLNILIGKSGLVPNLLPFVGPPLAQVLRQLESIVDTIAYELIDLVPDNAKDATTQKDSLDVTLSKAIDAWNGGINVS	207	173	hypothetical protein FRX48_07351 [Lasallia pustulata]
NODE_3_length_900818_cov_60.12.g659.t1	KAI2633414.1	44.388	196	95	3	1	185	1	193	3.55e-38	142	gb|KAI2633414.1|	357	87	117	14	59.69	1	1	MQFSITKFAVTALGLSNVVAAALTPSEIVANINIITAKSQALQAPANSITLINGPLIIVGLGPFPPIIRGFADIVATVTSDITAMQGTTR-----------VTAAAEVKAIADAFREFVRVHQVLLNILIGKAGLFSIVPFIGVPVSAVLRQIEAVVDSIAFSLIAIVEGTANDIAAQQKNLDGTINISITTYDGL	MRFS-TIF--TGLTMAASAMAAATPQQIADGIKSITQKSLALETPAQSITIVNAPLIVIGQGPFPTIIAGFTDIVSTASMLASQLGAAKRSVPEKVHARDLMKRDADADLVFDAFREFVGVQQNLLNILIGKAGPLTSVPMVGQPVATVLRGVEGVVDQISIDLTSQFQARADDIQVQASSLGDTLDLTITVYNGL	207	195	hypothetical protein GGS21DRAFT_134270 [Xylaria nigripes]
NODE_3_length_900818_cov_60.12.g659.t1	ATY62494.1	46.296	162	84	2	24	185	20	178	2.16e-37	139	gb|ATY62494.1|	350	75	104	3	64.2	1	1	TPSEIVANINIITAKSQALQAPANSITLINGPLIIVGLGPFPPIIRGFADIVATVTSDITAMQGTTRVTAAAEVKAIADAFREFVRVHQVLLNILIGKAGLFSIVPFIGVPVSAVLRQIEAVVDSIAFSLIAIVEGTANDIAAQQKNLDGTINISITTYDGL	TPEQIVTGINSLTEKMAALQAPAQSITVVNAPLLLIGQGPFPQIIAGFQDI-ANSANALTAEIGTQG--ESKEGATVATSFRDFVRVSQATLNILIGKAGILQKVPVVGEPVASSLRSVEGAVDTLAITLINIFKSVSEDLENDSSSLGSTLDITIQKYESL	207	180	hypothetical protein A9K55_008922 [Cordyceps militaris]
NODE_3_length_900818_cov_60.12.g659.t1	XP_018699608.1	47.59	166	83	2	24	185	20	185	2.83e-37	139	ref|XP_018699608.1|;gb|OAA45358.1|	350	79	102	4	61.45	1	1	TPSEIVANINIITAKSQALQAPANSITLINGPLIIVGLGPFPPIIRGFADIV--ATVTSDITAMQGTTRVTAAAEVK--AIADAFREFVRVHQVLLNILIGKAGLFSIVPFIGVPVSAVLRQIEAVVDSIAFSLIAIVEGTANDIAAQQKNLDGTINISITTYDGL	TPQQIADGINSITHKMAALQAPGQSITIVNAPLIVIGQGPFPTIIAGFNDIVSTATVLAGQIGSRPERRATDAGQEGGVAVADAYRTLTRVSQATLNILIGKAGLLQHVPVVGPPVASVLRGVEATFDSIAIGLINTFPSEAKELESNANSLGATLDLAIQKYEGL	207	187	hypothetical protein ISF_09591 [Cordyceps fumosorosea ARSEF 2679]<>hypothetical protein ISF_09591 [Cordyceps fumosorosea ARSEF 2679]
NODE_3_length_900818_cov_60.12.g659.t1	XP_018699608.1	47.59	166	83	2	24	185	20	185	2.83e-37	139	ref|XP_018699608.1|;gb|OAA45358.1|	350	79	102	4	61.45	1	1	TPSEIVANINIITAKSQALQAPANSITLINGPLIIVGLGPFPPIIRGFADIV--ATVTSDITAMQGTTRVTAAAEVK--AIADAFREFVRVHQVLLNILIGKAGLFSIVPFIGVPVSAVLRQIEAVVDSIAFSLIAIVEGTANDIAAQQKNLDGTINISITTYDGL	TPQQIADGINSITHKMAALQAPGQSITIVNAPLIVIGQGPFPTIIAGFNDIVSTATVLAGQIGSRPERRATDAGQEGGVAVADAYRTLTRVSQATLNILIGKAGLLQHVPVVGPPVASVLRGVEATFDSIAIGLINTFPSEAKELESNANSLGATLDLAIQKYEGL	207	187	hypothetical protein ISF_09591 [Cordyceps fumosorosea ARSEF 2679]<>hypothetical protein ISF_09591 [Cordyceps fumosorosea ARSEF 2679]
NODE_3_length_900818_cov_60.12.g659.t1	XP_044655529.1	44.444	162	75	1	23	184	59	205	3.58e-37	139	ref|XP_044655529.1|;dbj|GIZ41042.1|	351	72	102	15	62.96	1	1	LTPSEIVANINIITAKSQALQAPANSITLINGPLIIVGLGPFPPIIRGFADIVATVTSDITAMQGTTRVTAAAEVKAIADAFREFVRVHQVLLNILIGKAGLFSIVPFIGVPVSAVLRQIEAVVDSIAFSLIAIVEGTANDIAAQQKNLDGTINISITTYDG	LAPGDIVKSIQSLTAKTHQLGAPANTISFNNGPLLIVGQGPYPVIIKGFSDIT---------------ISAGGDADSISDAWKEFSRVSAHLLRVLTGKASLFSSIPIIGQPTAAVLRQHENVVDTLAFSFIDLVPSRAGDLSAYSEDVSKAIEAAIKAYEG	207	205	uncharacterized protein CKM354_000435900 [Cercospora kikuchii]<>hypothetical protein CKM354_000435900 [Cercospora kikuchii]
NODE_3_length_900818_cov_60.12.g659.t1	XP_044655529.1	44.444	162	75	1	23	184	59	205	3.58e-37	139	ref|XP_044655529.1|;dbj|GIZ41042.1|	351	72	102	15	62.96	1	1	LTPSEIVANINIITAKSQALQAPANSITLINGPLIIVGLGPFPPIIRGFADIVATVTSDITAMQGTTRVTAAAEVKAIADAFREFVRVHQVLLNILIGKAGLFSIVPFIGVPVSAVLRQIEAVVDSIAFSLIAIVEGTANDIAAQQKNLDGTINISITTYDG	LAPGDIVKSIQSLTAKTHQLGAPANTISFNNGPLLIVGQGPYPVIIKGFSDIT---------------ISAGGDADSISDAWKEFSRVSAHLLRVLTGKASLFSSIPIIGQPTAAVLRQHENVVDTLAFSFIDLVPSRAGDLSAYSEDVSKAIEAAIKAYEG	207	205	uncharacterized protein CKM354_000435900 [Cercospora kikuchii]<>hypothetical protein CKM354_000435900 [Cercospora kikuchii]
NODE_3_length_900818_cov_60.12.g659.t1	MCJ1405610.1	42.941	170	96	1	21	189	3	172	3.99e-37	138	gb|MCJ1405610.1|	348	73	111	1	65.29	1	1	AALTPSEIVANINIITAKSQALQAPANSITLINGPLIIVGLGPFPPIIRGFADIVATVTSDITAMQGTTRVTAAAEVKAIADAFREFVRVHQVLLNILIGKAGLF-SIVPFIGVPVSAVLRQIEAVVDSIAFSLIAIVEGTANDIAAQQKNLDGTINISITTYDGLISVS	AGLVSTDVCTAIDVLTAKSQSCQGPANQINIVNVALAVSGFGPIPVVIARLTDIVTTAGTIISQLSGTQPFSVKSDEDAIVKSLTTFVQVHQALLNILIGKAGLVPNLIPFVGPPLAQVLRQLESVVDTIAFELIDLVPDDATDATNQKDSLDVTITNAINSWNGGITIT	207	172	hypothetical protein [Xylographa trunciseda]
NODE_3_length_900818_cov_60.12.g659.t1	XP_060293155.1	43.429	175	94	3	24	194	24	197	1.08e-36	138	ref|XP_060293155.1|	347	76	112	5	64	1	1	TPSEIVANINIITAKSQALQAPANSITLINGPLIIVGLGPFPPIIRGFADIVATVTSDITAMQGTTRVTAAAEVKAIADAFREFVRVHQVLLNILIGKAGLFSIVPFIGVPVSAVLRQIEAVVDSIAFSLIAIVEGTA--NDIAAQQKNLDGTINISITTYDGLISVSKK--RDL	TPAELVKNLHLLTQQSKALQGPAQSINLVNTPLILIGQGPYPIVIAGLNNMTQTATADISTMQGSAPVTASPDAVAIAGAFRNFVQTHVGLLKILTGKAGLLDRIP-IGEPVVQTLEANQNVLDAGGLSPVDSIQSAADRNQIAADRKSLESAFQAAISAYRGIAGPTKRHVRDL	207	199	uncharacterized protein B0T26DRAFT_805480 [Lasiosphaeria miniovina]
NODE_3_length_900818_cov_60.12.g659.t1	KAK0709851.1	43.429	175	94	3	24	194	24	197	1.08e-36	138	gb|KAK0709851.1|	347	76	112	5	64	1	1	TPSEIVANINIITAKSQALQAPANSITLINGPLIIVGLGPFPPIIRGFADIVATVTSDITAMQGTTRVTAAAEVKAIADAFREFVRVHQVLLNILIGKAGLFSIVPFIGVPVSAVLRQIEAVVDSIAFSLIAIVEGTA--NDIAAQQKNLDGTINISITTYDGLISVSKK--RDL	TPAELVKNLHLLTQQSKALQGPAQSINLVNTPLILIGQGPYPIVIAGLNNMTQTATADISTMQGSAPVTASPDAVAIAGAFRNFVQTHVGLLKILTGKAGLLDRIP-IGEPVVQTLEANQNVLDAGGLSPVDSIQSAADRNQIAADRKSLESAFQAAISAYRGIAGPTKRHVRDL	207	199	hypothetical protein B0T26DRAFT_805480 [Lasiosphaeria miniovina]
NODE_3_length_900818_cov_60.12.g659.t1	KAI0553844.1	43.503	177	84	2	25	185	22	198	2.24e-36	137	gb|KAI0553844.1|	345	77	109	16	61.58	1	1	PSEIVANINIITAKSQALQAPANSITLINGPLIIVGLGPFPPIIRGFADIVATVTSDITAMQGTTRVT---------AAAEVKA-------IADAFREFVRVHQVLLNILIGKAGLFSIVPFIGVPVSAVLRQIEAVVDSIAFSLIAIVEGTANDIAAQQKNLDGTINISITTYDGL	PQQIADGIGSITQKSQALQAPAQSITAASGPLFLVNQGPIPQLISGFADIVSTANALIALFPGTPPINRTMIRDEREHARDISARGPDADLVFNAFRAFVRVHQELLNIIIGKAGVLTLFPFVGPPVAAALRGVEGVVDTITITLIGLLQDHVDDLTAEANSLTDTLDLAIQSYANL	207	198	hypothetical protein F4679DRAFT_384575 [Xylaria curta]
NODE_3_length_900818_cov_60.12.g659.t1	SLM38066.1	41.818	165	95	1	26	189	8	172	2.3e-36	136	emb|SLM38066.1|	343	69	110	1	66.67	1	1	SEIVANINIITAKSQALQAPANSITLINGPLIIVGLGPFPPIIRGFADIVATVTSDITAMQGTTRVTAAAEVKAIADAFREFVRVHQVLLNILIGKAGLF-SIVPFIGVPVSAVLRQIEAVVDSIAFSLIAIVEGTANDIAAQQKNLDGTINISITTYDGLISVS	EDVCAAIDMLTAKSQSCQGPANQINTINIALAVSGFGPIPVVIQRLSDIVTTGGTIISLLQGTNPYSVKSDEDAVVKSLTTFVEVHQALLNILIGKSGLVPNLLPYVGPPLAQVLRQLESIVDTIAYELIDLVPDNAKDATTQKDSLDVTLSKAIDAWNGGITIS	207	173	hypothetical protein LPUS_08163 [Lasallia pustulata]
NODE_3_length_900818_cov_60.12.g659.t1	KAI9840544.1	45.455	165	80	3	23	182	1	160	2.45e-36	136	gb|KAI9840544.1|	342	75	110	10	66.67	1	1	LTPSEIVANINIITAKSQALQAPANSITLINGPLIIVGLGPFPPIIRGFADIVATVTSDITAMQGTTRVTAAAEVKAIADAFREFVRVHQVLLNILIGKAGLFSIVPFIGVPVSAVLRQIEAVVDSIAFSLIAIVEGTANDIAA-----QQKNLDGTINISITTY	MTAGQIVGAIDVITTLSQSLQAPANSIDIANGLLALIGEGPVIQVVEGFENITATATQDVTALQGVQPLSLQSDQDAVLDAFTEFVQVHQELLSIVIGKSGLLQDIAF-GPPVTAVLRSLEGVVDTVALAII----GTLRDVDASQATTQKNDLDGTLAQAIDAF	207	170	MAG: hypothetical protein M1838_004008 [Thelocarpon superellum]
NODE_3_length_900818_cov_60.12.g659.t1	KAI4600093.1	50.376	133	59	1	15	147	16	141	4.88e-36	135	gb|KAI4600093.1|	340	67	89	7	66.92	1	1	LSNVVAAALTPSEIVANINIITAKSQALQAPANSITLINGPLIIVGLGPFPPIIRGFADIVATVTSDITAMQGTTRVTAAAEVKAIADAFREFVRVHQVLLNILIGKAGLFSIVPFIGVPVSAVLRQIEAVVD	CSNAAFGALTATQIAENINALTSKSQTLQEQANSLNTVNGPLIVVGQGPFP-------DIVSTVSDDVSQMQSSQALTETADQDSVYEAFRDFASVHGELMNILIGKSGLFSAVPFIGQPLVVVLRSDEGAID	207	161	hypothetical protein KJ359_001195 [Pestalotiopsis sp. 9143b]
NODE_3_length_900818_cov_60.12.g659.t1	MCJ1407453.1	43.605	172	94	3	19	188	1	171	7.54e-36	135	gb|MCJ1407453.1|	339	75	117	3	68.02	1	1	VAAALTPSEIVANINIITAKSQALQAPANSITLINGPLIIVGLGPFPPIIRGFADIVATVTSDITAMQGTTRVTAAAEVKAIADAFREFVRVHQVLLNILIGKAGLF-SIVPFIGVPVSAVLRQIEAVVDSIAFSLIAIVEGTANDIAAQQKN-LDGTINISITTYDGLISV	MSSKLSTSDICAAIDVLTAKSQSCQGPANQINIINIALAVTGQGPVPAVIARLTDIIITCTATIDSLTGTPPMGVKSDEDAIVKSFTTFVQVHQQLQSILIGKAGLVPNLLPFVGPPLASVLRQLESVIDTLAYELIDLVPDDGS-IATQQKDSLDVTLGQSIDAWNGGITV	207	171	hypothetical protein [Ptychographa xylographoides]
NODE_3_length_900818_cov_60.12.g659.t1	KFZ12401.1	43.169	183	98	2	3	185	2	178	7.89e-36	135	gb|KFZ12401.1|	340	79	116	6	63.39	1	1	FSITKFAVTALGLSNVVAAALTPSEIVANINIITAKSQALQAPANSITLINGPLIIVGLGPFPPIIRGFADIVATVTSDITAMQGTTRVTAAAEVKAIADAFREFVRVHQVLLNILIGKAGLFSIVPFIGVPVSAVLRQIEAVVDSIAFSLIAIVEGTANDIAAQQKNLDGTINISITTYDGL	FSIAKLFTAALAVTSVAVAAVTPQQAVDGLRLLTQKAQELQAPAQSISLVTAPLIVIGQGPFPLIIAGIADQTKTAHA-----LNFGEITPAGDER-VFNAYREFVHVEQTLLKILIGKAGLVNQVPLVGQPIAAVLRQLEDVTDTLSLQLIETVDTRSTDLARESKSLGESFSSAIEKYEGL	207	180	hypothetical protein V502_07094 [Pseudogymnoascus sp. VKM F-4520 (FW-2644)]
NODE_3_length_900818_cov_60.12.g659.t1	KAI0201826.1	43.75	160	87	1	23	182	3	159	1.15e-35	134	gb|KAI0201826.1|	337	70	103	3	64.38	1	1	LTPSEIVANINIITAKSQALQAPANSITLINGPLIIVGLGPFPPIIRGFADIVATVTSDITAMQGTTRVTAAAEVKAIADAFREFVRVHQVLLNILIGKAGLFSIVPFIGVPVSAVLRQIEAVVDSIAFSLIAIVEGTANDIAAQQKNLDGTINISITTY	VTASQIVDHIGTLTTKSHDLQSVAQSISMVNAPLIVIGQGPYPQIIQGLADIVSTATNFSSTLPPTTD---EADATKILDAYRNFVKVHQELLNILIAKGGMVSSIPPVNQPMSAILRTEESALDSFAFSLIDSVQPKSEDLQKEANSLSATLEQATQAY	207	161	UVI-1 [Astrocystis sublimbata]
NODE_3_length_900818_cov_60.12.g659.t1	KAI2636699.1	42.614	176	87	1	24	185	21	196	2.29e-35	134	gb|KAI2636699.1|	338	75	104	14	59.09	1	1	TPSEIVANINIITAKSQALQAPANSITLINGPLIIVGLGPFPPIIRGFADIVATVTSDITAMQGTTRVTAAAEVKA--------------IADAFREFVRVHQVLLNILIGKAGLFSIVPFIGVPVSAVLRQIEAVVDSIAFSLIAIVEGTANDIAAQQKNLDGTINISITTYDGL	TPQQVVDGIKSITQLSLDLQAPAQSITIVNAPLIVIGGGPFPQLIAGFSKIVITTQTLISQLAVPVARSVPEKVHARDIHLRDTVDPADAVFDAFRDFVRVHQDLLNILIGKAGILTKIPVVGAPVAAALRGVEGVVDTVTIALITLFQTRAEDFEVQGNALGNTLELCINSYAGL	207	198	UVI-1 [Xylaria nigripes]
NODE_3_length_900818_cov_60.12.g659.t1	GAQ79675.1	48.366	153	53	2	33	185	89	215	2.56e-35	135	dbj|GAQ79675.1|	341	74	94	26	61.44	1	1	NIITAKSQALQAPANSITLINGPLIIVGLGPFPPIIRGFADIVATVTSDITAMQGTTRVTAAAEVKAIADAFREFVRVHQVLLNILIGKAGLFSIVPFIGVPVSAVLRQIEAVVDSIAFSLIAIVEGTANDIAAQQKNLDGTINISITTYDGL	NITTQSPQQLQSSANQITLLSGPLIIIGQGPFPPIIRGFTSIVTTGTS--------------------ANA------IHQQLLNILIGKSGLFQTAPFIGQPISQVLRSIESIVDALAFNLIDACQARAADLTSEKDKLKVTIQLVITKYDGI	207	232	hypothetical protein KFL_000350290 [Klebsormidium nitens]
NODE_3_length_900818_cov_60.12.g659.t1	XP_018144454.1	45.509	167	87	2	24	186	20	186	3.14e-35	134	ref|XP_018144454.1|;gb|OAQ67604.1|	337	76	103	4	61.68	1	1	TPSEIVANINIITAKSQALQAPANSITLINGPLIIVGLGPFPPIIRGFADIVATVTSDITAMQGT-TRVTAAAEVKAIAD---AFREFVRVHQVLLNILIGKAGLFSIVPFIGVPVSAVLRQIEAVVDSIAFSLIAIVEGTANDIAAQQKNLDGTINISITTYDGLI	TPQQIADGLASITQKFQTLQAPAQSITILNAPLIVIGQGPFPQIIAGFQDIVSTSTALAAQLGGTGARRRSVEPRDADADLVFTYRSLVRVAQATLNILIGKAGVVSKAPVVGGPVATALRGVEAIQDDIAIKLINMFSVRANDLTAEANSLDATMTLAIHSYESIM	207	187	iron-containing alcohol dehydrogenase domain-containing protein [Pochonia chlamydosporia 170]<>iron-containing alcohol dehydrogenase domain-containing protein [Pochonia chlamydosporia 170]
NODE_3_length_900818_cov_60.12.g659.t1	XP_018144454.1	45.509	167	87	2	24	186	20	186	3.14e-35	134	ref|XP_018144454.1|;gb|OAQ67604.1|	337	76	103	4	61.68	1	1	TPSEIVANINIITAKSQALQAPANSITLINGPLIIVGLGPFPPIIRGFADIVATVTSDITAMQGT-TRVTAAAEVKAIAD---AFREFVRVHQVLLNILIGKAGLFSIVPFIGVPVSAVLRQIEAVVDSIAFSLIAIVEGTANDIAAQQKNLDGTINISITTYDGLI	TPQQIADGLASITQKFQTLQAPAQSITILNAPLIVIGQGPFPQIIAGFQDIVSTSTALAAQLGGTGARRRSVEPRDADADLVFTYRSLVRVAQATLNILIGKAGVVSKAPVVGGPVATALRGVEAIQDDIAIKLINMFSVRANDLTAEANSLDATMTLAIHSYESIM	207	187	iron-containing alcohol dehydrogenase domain-containing protein [Pochonia chlamydosporia 170]<>iron-containing alcohol dehydrogenase domain-containing protein [Pochonia chlamydosporia 170]
NODE_3_length_900818_cov_60.12.g659.t1	XP_060291835.1	48.993	149	57	1	45	193	26	155	5.4e-35	132	ref|XP_060291835.1|	333	73	88	19	59.06	1	1	PANSITLINGPLIIVGLGPFPPIIRGFADIVATVTSDITAMQGTTRVTAAAEVKAIADAFREFVRVHQVLLNILIGKAGLFSIVPFIGVPVSAVLRQIEAVVDSIAFSLIAIVEGTANDIAAQQKNLDGTINISITTYDGLISVSKKRD	PADVHHLINGPLTIIGVGPFPTIIKGLADIVTTATTAIAQVQGDLPVPAGADATAIADAFRDFVRIHQQLLNILIGKAGSFPTVPLIGSPVAAALRRIEGITD-------------------DHDSLSSSIQTAIMAYSGLTGPIVKRD	207	162	uncharacterized protein B0T26DRAFT_756204 [Lasiosphaeria miniovina]
NODE_3_length_900818_cov_60.12.g659.t1	KAK0706741.1	48.993	149	57	1	45	193	26	155	5.4e-35	132	gb|KAK0706741.1|	333	73	88	19	59.06	1	1	PANSITLINGPLIIVGLGPFPPIIRGFADIVATVTSDITAMQGTTRVTAAAEVKAIADAFREFVRVHQVLLNILIGKAGLFSIVPFIGVPVSAVLRQIEAVVDSIAFSLIAIVEGTANDIAAQQKNLDGTINISITTYDGLISVSKKRD	PADVHHLINGPLTIIGVGPFPTIIKGLADIVTTATTAIAQVQGDLPVPAGADATAIADAFRDFVRIHQQLLNILIGKAGSFPTVPLIGSPVAAALRRIEGITD-------------------DHDSLSSSIQTAIMAYSGLTGPIVKRD	207	162	hypothetical protein B0T26DRAFT_756204 [Lasiosphaeria miniovina]
NODE_3_length_900818_cov_60.12.g659.t1	KAI1741811.1	40.678	177	89	1	25	185	22	198	5.99e-35	134	gb|KAI1741811.1|	336	72	105	16	59.32	1	1	PSEIVANINIITAKSQALQAPANSITLINGPLIIVGLGPFPPIIRGFADIVATVTSDITAMQGTTRVTAAAE----------------VKAIADAFREFVRVHQVLLNILIGKAGLFSIVPFIGVPVSAVLRQIEAVVDSIAFSLIAIVEGTANDIAAQQKNLDGTINISITTYDGL	PQQIADGIGSITQKSQALQVPAQSITALSGPQFLLNQGPIPQLITGFADIVSTGNALIALFPGTGHINRTIERDEREHARDISARGPDADLVFNAFRAFVRVHQELLNIIIGKAGVLTLFPFVGPPIAAALRGVEGIVDTITITLIGLLQDHVDDLTAEANSLTDTLDLAIQTYANL	207	198	hypothetical protein F4680DRAFT_415177 [Xylaria scruposa]
NODE_3_length_900818_cov_60.12.g659.t1	XP_003346967.1	40	190	104	4	1	185	1	185	7.54e-35	133	ref|XP_003346967.1|;gb|KAA8632435.1|;gb|KAH7628805.1|;emb|CCC09418.1|	334	76	118	10	62.11	1	1	MQFSITKFAVTALG-LSNVVAA----ALTPSEIVANINIITAKSQALQAPANSITLINGPLIIVGLGPFPPIIRGFADIVATVTSDITAMQGTTRVTAAAEVKAIADAFREFVRVHQVLLNILIGKAGLFSIVPFIGVPVSAVLRQIEAVVDSIAFSLIAIVEGTANDIAAQQKNLDGTINISITTYDGL	MRFSL----ISAIGTLGSVVAQPVTRALTSNQMVDGLKQLTTKANALERPAKSITVVNSPLIVIGQGPWPAIVSGYTDIVSTATTIIAQTPGT-QPSFGDSCEAVTEGYLKFASTNEEVLNILIGKAGILTQMPFIGPPVSAVLRQVEGVYDNLTIFLINTCESDAKNIQEQGNTLGAALEKAIKAYERL	207	187	uncharacterized protein SMAC_05165 [Sordaria macrospora k-hell]<>hypothetical protein SMACR_05165 [Sordaria macrospora]<>hypothetical protein B0T09DRAFT_168121 [Sordaria sp. MPI-SDFR-AT-0083]<>unnamed protein product [Sordaria macrospora k-hell]
NODE_3_length_900818_cov_60.12.g659.t1	XP_003346967.1	40	190	104	4	1	185	1	185	7.54e-35	133	ref|XP_003346967.1|;gb|KAA8632435.1|;gb|KAH7628805.1|;emb|CCC09418.1|	334	76	118	10	62.11	1	1	MQFSITKFAVTALG-LSNVVAA----ALTPSEIVANINIITAKSQALQAPANSITLINGPLIIVGLGPFPPIIRGFADIVATVTSDITAMQGTTRVTAAAEVKAIADAFREFVRVHQVLLNILIGKAGLFSIVPFIGVPVSAVLRQIEAVVDSIAFSLIAIVEGTANDIAAQQKNLDGTINISITTYDGL	MRFSL----ISAIGTLGSVVAQPVTRALTSNQMVDGLKQLTTKANALERPAKSITVVNSPLIVIGQGPWPAIVSGYTDIVSTATTIIAQTPGT-QPSFGDSCEAVTEGYLKFASTNEEVLNILIGKAGILTQMPFIGPPVSAVLRQVEGVYDNLTIFLINTCESDAKNIQEQGNTLGAALEKAIKAYERL	207	187	uncharacterized protein SMAC_05165 [Sordaria macrospora k-hell]<>hypothetical protein SMACR_05165 [Sordaria macrospora]<>hypothetical protein B0T09DRAFT_168121 [Sordaria sp. MPI-SDFR-AT-0083]<>unnamed protein product [Sordaria macrospora k-hell]
NODE_3_length_900818_cov_60.12.g659.t1	KAI0188834.1	42.529	174	87	1	25	185	22	195	7.62e-35	133	gb|KAI0188834.1|	335	74	106	13	60.92	1	1	PSEIVANINIITAKSQALQAPANSITLINGPLIIVGLGPFPPIIRGFADIVATVTSDITAMQGTTRVTAAAEVKAIAD-------------AFREFVRVHQVLLNILIGKAGLFSIVPFIGVPVSAVLRQIEAVVDSIAFSLIAIVEGTANDIAAQQKNLDGTINISITTYDGL	PQQIADGIGSITQKSQALQAPAQSLTTVDAVLFPIGQGAIPGIINDFSDIVSTASALAALLPGTPPITKRDEREHTRDISARGPDADLVFNAFRAFVRVHQELLNILIGKAGIFTLFPFVGPPVAAALRGVEGVVDTITIALIGLLQDHVDDLTAEGNSLTDTLDLAIQSYANL	207	195	UVI-1 [Xylaria flabelliformis]
NODE_3_length_900818_cov_60.12.g659.t1	XP_051358673.1	43.678	174	89	2	19	185	14	185	9.78e-35	132	ref|XP_051358673.1|;gb|KAI6777817.1|	333	76	104	9	59.77	1	1	VAAALTPSEIVANINIITAKSQALQAPANSITLINGPLIIVGLGPFPPIIR-------GFADIVATVTSDITAMQGTTRVTAAAEVKAIADAFREFVRVHQVLLNILIGKAGLFSIVPFIGVPVSAVLRQIEAVVDSIAFSLIAIVEGTANDIAAQQKNLDGTINISITTYDGL	IASCIPAQQVADNIGQITTLSRDLQTPAKSLNILDGALLTLGQGNFPESLSTHDFTTGGFTEIVSVGTAFADGMDPETY--DEDESAIIFDAFRTFVKVHQELLNILIGKAGLFSTVPFIGQPVASVLRAVEGVVDTLALSLIDMAESAAQDLQEEADALGSTLDTAIGTYSGL	207	187	uncharacterized protein J7T54_002738 [Emericellopsis cladophorae]<>hypothetical protein J7T54_002738 [Emericellopsis cladophorae]
NODE_3_length_900818_cov_60.12.g659.t1	XP_051358673.1	43.678	174	89	2	19	185	14	185	9.78e-35	132	ref|XP_051358673.1|;gb|KAI6777817.1|	333	76	104	9	59.77	1	1	VAAALTPSEIVANINIITAKSQALQAPANSITLINGPLIIVGLGPFPPIIR-------GFADIVATVTSDITAMQGTTRVTAAAEVKAIADAFREFVRVHQVLLNILIGKAGLFSIVPFIGVPVSAVLRQIEAVVDSIAFSLIAIVEGTANDIAAQQKNLDGTINISITTYDGL	IASCIPAQQVADNIGQITTLSRDLQTPAKSLNILDGALLTLGQGNFPESLSTHDFTTGGFTEIVSVGTAFADGMDPETY--DEDESAIIFDAFRTFVKVHQELLNILIGKAGLFSTVPFIGQPVASVLRAVEGVVDTLALSLIDMAESAAQDLQEEADALGSTLDTAIGTYSGL	207	187	uncharacterized protein J7T54_002738 [Emericellopsis cladophorae]<>hypothetical protein J7T54_002738 [Emericellopsis cladophorae]
NODE_3_length_900818_cov_60.12.g659.t1	XP_023458438.1	41.566	166	96	1	20	184	56	221	1.15e-34	133	ref|XP_023458438.1|;gb|PIB00777.1|	335	69	109	1	65.66	1	1	AAALTPSEIVANINIITAKSQALQAPANSITLINGPLIIVGLGPFPPIIRGFADIVATVTSDITAMQGTTRVTAAAEVKAIADAFREFVRVHQVLLNILIGKAGLFS-IVPFIGVPVSAVLRQIEAVVDSIAFSLIAIVEGTANDIAAQQKNLDGTINISITTYDG	ASDISAANIVEAIKSLTAKTQELGAPANTITATNGPLLVIGEGPYPVVIKGFVDIVNQATLLSGQLFGAKPITAGGDADSISDAWKEFSQVSAVLLRVLTSKAGLLEDSVPLIGRPMVAVLRKHDSLVDTLAFTFINLVQNKASDISASTEDISKALRTAIQAYEG	207	221	hypothetical protein CB0940_00037 [Cercospora beticola]<>hypothetical protein CB0940_00037 [Cercospora beticola]
NODE_3_length_900818_cov_60.12.g659.t1	XP_023458438.1	41.566	166	96	1	20	184	56	221	1.15e-34	133	ref|XP_023458438.1|;gb|PIB00777.1|	335	69	109	1	65.66	1	1	AAALTPSEIVANINIITAKSQALQAPANSITLINGPLIIVGLGPFPPIIRGFADIVATVTSDITAMQGTTRVTAAAEVKAIADAFREFVRVHQVLLNILIGKAGLFS-IVPFIGVPVSAVLRQIEAVVDSIAFSLIAIVEGTANDIAAQQKNLDGTINISITTYDG	ASDISAANIVEAIKSLTAKTQELGAPANTITATNGPLLVIGEGPYPVVIKGFVDIVNQATLLSGQLFGAKPITAGGDADSISDAWKEFSQVSAVLLRVLTSKAGLLEDSVPLIGRPMVAVLRKHDSLVDTLAFTFINLVQNKASDISASTEDISKALRTAIQAYEG	207	221	hypothetical protein CB0940_00037 [Cercospora beticola]<>hypothetical protein CB0940_00037 [Cercospora beticola]
NODE_3_length_900818_cov_60.12.g659.t1	KAI9858239.1	45.509	167	90	1	23	188	4	170	1.52e-34	132	gb|KAI9858239.1|	331	76	114	1	68.26	1	1	LTPSEIVANINIITAKSQALQAPANSITLINGPLIIVGLGPFPPIIRGFADIVATVTSDITAMQGTTRVTAAAEVKAIADAFREFVRVHQVLLNILIGKAGLF-SIVPFIGVPVSAVLRQIEAVVDSIAFSLIAIVEGTANDIAAQQKNLDGTINISITTYDGLISV	LAAPDVVSAIDVVTAKSQSAQGPANQINIINIALAVTGQGPIPNVIARLSDIITTVTTTITALAGTSPFTVKSDEDAIVKSLTTFVQVHQALLNILIGKAGLVPNLLPFVGPPLAAVLRQLESVVDTIAFEIIDLVPDNGADATKQKDSLDVTLQASIDAWNGGVTI	207	170	MAG: hypothetical protein M1824_004409 [Vezdaea acicularis]
NODE_3_length_900818_cov_60.12.g659.t1	XP_044661991.1	42.262	168	97	0	18	185	16	183	1.83e-34	132	ref|XP_044661991.1|;dbj|GIZ47504.1|	333	71	101	0	60.12	1	1	VVAAALTPSEIVANINIITAKSQALQAPANSITLINGPLIIVGLGPFPPIIRGFADIVATVTSDITAMQGTTRVTAAAEVKAIADAFREFVRVHQVLLNILIGKAGLFSIVPFIGVPVSAVLRQIEAVVDSIAFSLIAIVEGTANDIAAQQKNLDGTINISITTYDGL	VPAWCITADQQAANLKTLTDKSAALIPEANKISATNGPLIIIGQGPYPTIIQGLVDIISTASAHISQQDGSDQVSEGAEADKVYDAYSGFVAKHSDLMSILTTKAGLFTTVPFIGEPVAAVLRQDESVFDAYYFGLSGLVPSKGDEIRTLGESLAKLIITATNAYQGL	207	204	uncharacterized protein CKM354_001059300 [Cercospora kikuchii]<>hypothetical protein CKM354_001059300 [Cercospora kikuchii]
NODE_3_length_900818_cov_60.12.g659.t1	XP_044661991.1	42.262	168	97	0	18	185	16	183	1.83e-34	132	ref|XP_044661991.1|;dbj|GIZ47504.1|	333	71	101	0	60.12	1	1	VVAAALTPSEIVANINIITAKSQALQAPANSITLINGPLIIVGLGPFPPIIRGFADIVATVTSDITAMQGTTRVTAAAEVKAIADAFREFVRVHQVLLNILIGKAGLFSIVPFIGVPVSAVLRQIEAVVDSIAFSLIAIVEGTANDIAAQQKNLDGTINISITTYDGL	VPAWCITADQQAANLKTLTDKSAALIPEANKISATNGPLIIIGQGPYPTIIQGLVDIISTASAHISQQDGSDQVSEGAEADKVYDAYSGFVAKHSDLMSILTTKAGLFTTVPFIGEPVAAVLRQDESVFDAYYFGLSGLVPSKGDEIRTLGESLAKLIITATNAYQGL	207	204	uncharacterized protein CKM354_001059300 [Cercospora kikuchii]<>hypothetical protein CKM354_001059300 [Cercospora kikuchii]
NODE_3_length_900818_cov_60.12.g659.t1	KAI0864482.1	42.105	171	86	1	25	182	22	192	1.87e-34	132	gb|KAI0864482.1|	332	72	105	13	61.4	1	1	PSEIVANINIITAKSQALQAPANSITLINGPLIIVGLGPFPPIIRGFADIVATVTSDITAMQGTTRVTAAAEVKAIAD-------------AFREFVRVHQVLLNILIGKAGLFSIVPFIGVPVSAVLRQIEAVVDSIAFSLIAIVEGTANDIAAQQKNLDGTINISITTY	PQQIADGIGSITQKSQALQAPAQSLTTVDGVLFPIGQGSIPGIISDFSDIVSTASALAALLPGTPPITKRDDREHARDISARGPDADLVFNAFRAFVRVHQELLNILIGKAGVFTLFPFVGPPVATALRGVEGVVDTITIALIGLLQDHVDDLTAEGNSLTDTLDLAIQSY	207	195	hypothetical protein F4860DRAFT_529114 [Xylaria cubensis]
NODE_3_length_900818_cov_60.12.g659.t1	XP_062655892.1	43.548	186	96	5	1	182	1	181	5e-34	130	ref|XP_062655892.1|	328	81	115	9	61.83	1	1	MQFSITKFAVTALGLSNVVAAALTPSEIVANINIITAKSQALQAPANSITLINGPLIIVGLGPFPPIIRGFADIVATVTSDITAMQ-GTTRVTAAAEVKAIADAFREFVRVHQVLLNILIGKAGLFSIVPFIGVPVSAVLRQIEAVVDSIAFSLIAIVEGTANDIAAQQKNLDG---TINISITTY	MRLSILT-ALAALG--SVAVAQLKSTVVVENIQVLTVKSQKLIQPAKELSILNAPLLFIGQGPWPKIIIGLGDIVTTITLDVTAMSTGPKAKYVGSEATAIADAFRLFVKTHRELLDILISVGGFITKIPMVGPPVAAVLRSIERVVDTLARGIIDTLE--ASVAAALRTDYDGLKVTIGSAVRTF	207	182	uncharacterized protein B0H64DRAFT_376920 [Chaetomium fimeti]
NODE_3_length_900818_cov_60.12.g659.t1	KAI0100790.1	42.162	185	94	1	11	182	8	192	6.34e-34	131	gb|KAI0100790.1|	329	78	105	13	56.76	1	1	TALGLSNVVAAALTPSEIVANINIITAKSQALQAPANSITLINGPLIIVGLGPFPPIIRGFADIVATVTSDITAMQGTTRVTAAAEVKAIAD-------------AFREFVRVHQVLLNILIGKAGLFSIVPFIGVPVSAVLRQIEAVVDSIAFSLIAIVEGTANDIAAQQKNLDGTINISITTY	TGIALVSTAIAVATPQQIADGIMSVTQKSKALQEPAQNITLANAALFPFGQGPVPMLITGFADIVSTASALIAQLPGTPPIQKRGEQQHARDLSSRGPDADLVFMAFHDFVEVHQFLLSIVIGKAGLLDQVPFIGPPIAAALRGVEGVVDTIALGLSDLVQSHSDDIMAQGNLLLDTLTTAIESY	207	197	hypothetical protein GGR51DRAFT_575251 [Nemania sp. FL0031]
NODE_3_length_900818_cov_60.12.g659.t1	KAH7410458.1	42.442	172	96	1	24	195	22	190	1.04e-33	130	gb|KAH7410458.1|	327	73	105	3	61.05	1	1	TPSEIVANINIITAKSQALQAPANSITLINGPLIIVGLGPFPPIIRGFADIVATVTSDITAMQGTTRVTAAAEVKAIADAFREFVRVHQVLLNILIGKAGLFSIVPFIGVPVSAVLRQIEAVVDSIAFSLIAIVEGTANDIAAQQKNLDGTINISITTYDGLISVSKKRDLE	TASQVVSNINTLTQQAQALQPVAQQIMLIDTILLAAGQGKYPQIITGLATQTQTVTTYVNQMQGAAAITDATEATSVYDAFRSFVQAEQALLNVLIGKAGLANTAPFVGAPISAVLRALEGSLDAFDFGLIDQVPSRSSDLTTLTQALSQTLDTAIRQYSGIVN---KRSLR	207	200	hypothetical protein DE146DRAFT_687153 [Phaeosphaeria sp. MPI-PUGE-AT-0046c]
NODE_3_length_900818_cov_60.12.g659.t1	TLD24221.1	40.5	200	111	4	1	194	1	198	1.21e-33	130	gb|TLD24221.1|	328	81	119	8	59.5	1	1	MQFSITKFAVTALGL-SNVV-----AAALTPSEIVANINIITAKSQALQAPANSITLINGPLIIVGLGPFPPIIRGFADIVATVTSDITAMQGTTRVTAAAEVKAIADAFREFVRVHQVLLNILIGKAGLFSIVPFIGVPVSAVLRQIEAVVDSIAFSLIAIVEGTANDIAAQQKNLDGTINISITTYDGLISVSKKRDL	MQFSALKVAVTTLAVCSNVVMSQTQALVASPAQIVNELQILTRDTQSLINPAHSLTVMDAGLLPIGQGSYATILTGLTRIVTTATSAQAQWNGLA-TPEAAEVTSMFNAYRELVRSQQTLLNTLTSKAGIFQTVPFVGQPMAAVLRALEGIFDNMGFTLVAELPTKASDVQSLAASLHLALENAIGAYSGLIPV-KKRSL	207	210	hypothetical protein PspLS_06324 [Pyricularia sp. CBS 133598]
NODE_3_length_900818_cov_60.12.g659.t1	KAI5364748.1	57.265	117	43	1	24	140	23	132	6.09e-33	126	gb|KAI5364748.1|;gb|USW50967.1|	317	67	81	7	69.23	1	1	TPSEIVANINIITAKSQALQAPANSITLINGPLIIVGLGPFPPIIRGFADIVATVTSDITAMQGTTRVTAAAEVKAIADAFREFVRVHQVLLNILIGKAGLFSIVPFIGVPVSAVLR	TPAQIVATLNTLTQKSQALQAPAESITIVNGPLIV-------DIIRGYVDIVSTGTTHIQQMEGMALVPAGANADAINTAYTSFVRTHTQLLNTLIGKAGLFQTVPFIGQPMAAVLR	207	137	hypothetical protein Slin14017_G046380 [Septoria linicola]<>hypothetical protein Slin15195_G042860 [Septoria linicola]
NODE_3_length_900818_cov_60.12.g659.t1	XP_007804072.1	59.406	101	41	0	85	185	1	101	3.14e-32	124	ref|XP_007804072.1|;gb|ERF70310.1|	310	60	76	0	75.25	1	1	MQGTTRVTAAAEVKAIADAFREFVRVHQVLLNILIGKAGLFSIVPFIGVPVSAVLRQIEAVVDSIAFSLIAIVEGTANDIAAQQKNLDGTINISITTYDGL	MQQTPNVDDANEAQAIADAFRDFVRVHQVLLNILIGKAGLFQTVPFIGAPIAAVLRQVENIVDTIAFGLIDRVQSQATELTNQAQSLSMTLKTTIDSYDGM	207	112	hypothetical protein EPUS_06351 [Endocarpon pusillum Z07020]<>hypothetical protein EPUS_06351 [Endocarpon pusillum Z07020]
NODE_3_length_900818_cov_60.12.g659.t1	XP_007804072.1	59.406	101	41	0	85	185	1	101	3.14e-32	124	ref|XP_007804072.1|;gb|ERF70310.1|	310	60	76	0	75.25	1	1	MQGTTRVTAAAEVKAIADAFREFVRVHQVLLNILIGKAGLFSIVPFIGVPVSAVLRQIEAVVDSIAFSLIAIVEGTANDIAAQQKNLDGTINISITTYDGL	MQQTPNVDDANEAQAIADAFRDFVRVHQVLLNILIGKAGLFQTVPFIGAPIAAVLRQVENIVDTIAFGLIDRVQSQATELTNQAQSLSMTLKTTIDSYDGM	207	112	hypothetical protein EPUS_06351 [Endocarpon pusillum Z07020]<>hypothetical protein EPUS_06351 [Endocarpon pusillum Z07020]
NODE_3_length_900818_cov_60.12.g659.t1	KAH7084176.1	37.791	172	104	1	24	195	23	191	4.76e-32	126	gb|KAH7084176.1|	316	65	101	3	58.72	1	1	TPSEIVANINIITAKSQALQAPANSITLINGPLIIVGLGPFPPIIRGFADIVATVTSDITAMQGTTRVTAAAEVKAIADAFREFVRVHQVLLNILIGKAGLFSIVPFIGVPVSAVLRQIEAVVDSIAFSLIAIVEGTANDIAAQQKNLDGTINISITTYDGLISVSKKRDLE	TPAQTISTLNTLTSKTQALQPIANSISAVNGVLLVIGQGPFPPIIQGLQEISSIAANAVNQQNGAPQTPAGADADAVFNAYRTFATEHQSLLNTLTDKAALFSTVPVIGGPVAAILRVDESAIDSLTLSIINTTPSRVQDFTPLGQSLAKAFQTAINAYSGAL---QKRAMK	207	201	hypothetical protein FB567DRAFT_603944 [Paraphoma chrysanthemicola]
NODE_3_length_900818_cov_60.12.g659.t1	KAI0174425.1	40	185	103	2	1	185	1	177	9.43e-32	125	gb|KAI0174425.1|	313	74	110	8	59.46	1	1	MQFSITKFAVTALGLSNVVAAALTPSEIVANINIITAKSQALQAPANSITLINGPLIIVGLGPFPPIIRGFADIVATVTSDITAMQGTTRVTAAAEVKAIADAFREFVRVHQVLLNILIGKAGLFSIVPFIGVPVSAVLRQIEAVVDSIAFSLIAIVEGTANDIAAQQKNLDGTINISITTYDGL	MRFPSCTMAASVLALSSIVTAALTPDQILSAIQTLTQKSQAVEASAESIIVSGGPLGVM------PVILGLTDLSTAATVATAQIQGTHVASDSVDIEAIEDAFRSLVGADEDLLNVMIARAGLLRTVPVAGAPIASLLRPIEGVVNAIATSLIQVTDGTG--IRDQVDSLEDTIARAIDAYGGL	207	177	hypothetical protein BJ166DRAFT_492946 [Pestalotiopsis sp. NC0098]
NODE_3_length_900818_cov_60.12.g659.t1	KAI1430724.1	39.062	192	86	1	25	185	23	214	1.13e-31	125	gb|KAI1430724.1|	315	75	100	31	52.08	1	1	PSEIVANINIITAKSQALQAPANSITLINGPLIIVGLGPFPPIIRGFADIVATVT-------------------------------SDITAMQGTTRVTAAAEVKAIADAFREFVRVHQVLLNILIGKAGLFSIVPFIGVPVSAVLRQIEAVVDSIAFSLIAIVEGTANDIAAQQKNLDGTINISITTYDGL	PQQIADGLASITKKSLALQAPAQSVTIVNAALIVIGQGPFPSIIAGFNDIVDTATVLAKSIGAAPSKRSADDNNAALAAAPVAVPVTVPVKMHARDLMTRDANADLVDTAFREFVRVHQNLLNILIGKADILTSIPIVGAPVAQALRNDEGILDPIAIALINLFPAQALDIQVQANSLGGTLDLAISKYTNL	207	216	hypothetical protein GGR50DRAFT_683554 [Xylaria sp. CBS 124048]
NODE_3_length_900818_cov_60.12.g659.t1	OAK94683.1	41.42	169	96	1	27	195	25	190	4.21e-31	124	gb|OAK94683.1|	310	70	98	3	57.99	1	1	EIVANINIITAKSQALQAPANSITLINGPLIIVGLGPFPPIIRGFADIVATVTSDITAMQGTTRVTAAAEVKAIADAFREFVRVHQVLLNILIGKAGLFSIVPFIGVPVSAVLRQIEAVVDSIAFSLIAIVEGTANDIAAQQKNLDGTINISITTYDGLISVSKKRDLE	QIVSNVNILTQQSQALQPIAQGLVVTDVPLLTIGQGRYPQIINGLAAQTQTVITYGNQMQGAAPITDATEATNVYNAVRTFVHTEQRLLNTLTGKAFLTDTAPFIGAPVSAVLRSLQDTLDAFQFGLINKVPSRSTDLATLRQSLDETLDTTIERYSGPLS---KRSLR	207	200	hypothetical protein IQ06DRAFT_285757 [Stagonospora sp. SRC1lsM3a]
NODE_3_length_900818_cov_60.12.g659.t1	TKA58702.1	36.196	163	103	1	22	183	4	166	8.59e-31	122	gb|TKA58702.1|	306	59	107	1	65.64	1	1	ALTPSEIVANINIITAKSQALQAPANSITLINGPLIIVGLGPFPPIIRGFADIVATVTSDITAMQGTTRVTAAAEVKAIADAFREFVRVHQVLLNILIGKAGLF-SIVPFIGVPVSAVLRQIEAVVDSIAFSLIAIVEGTANDIAAQQKNLDGTINISITTYD	GLSAQDVCDALSVLTSKGQSTQGPANQINIVNIALAVSGLGPIPVVIARLTDIISTTGTIINQVAGAESLSSKSDQDSVVKSFTTLVQVYQALLNILIGKAGLVPNLLPFVGPPMASVLRQLESVLDTLAYELIDMVPDGKTDMQNQMDSLDQTLSNAISAWD	207	173	hypothetical protein B0A49_10561 [Cryomyces minteri]
NODE_3_length_900818_cov_60.12.g659.t1	XP_030980697.1	34.171	199	126	2	1	195	1	198	1.57e-30	122	ref|XP_030980697.1|;gb|KAI6358953.1|;gb|TLD08376.1|	307	68	116	5	58.29	1	1	MQFSITKFAVTALGLSNVVAAALT----PSEIVANINIITAKSQALQAPANSITLINGPLIIVGLGPFPPIIRGFADIVATVTSDITAMQGTTRVTAAAEVKAIADAFREFVRVHQVLLNILIGKAGLFSIVPFIGVPVSAVLRQIEAVVDSIAFSLIAIVEGTANDIAAQQKNLDGTINISITTYDGLISVSKKRDLE	MQFSILKIAVATLAVCTDLALAQTLVASPAQVASSLQMLADKTQSLQGPALALDVFQGAGLLFGQGKLVPVVAGIAELT-SMASTLQSQWNNVQVTEAADVDNIANAFRDLVRQQQTFLNTLSSKAGLASTFPLIGGPMSTALQQLNSVLGALGFSTLSMVSSRATDLQSQITTLNQAMDRAIAAYSGINLANKKRSIS	207	209	uncharacterized protein PgNI_07175 [Pyricularia grisea]<>hypothetical protein MCOR25_007216 [Pyricularia grisea]<>hypothetical protein PgNI_07175 [Pyricularia grisea]
NODE_3_length_900818_cov_60.12.g659.t1	XP_030980697.1	34.171	199	126	2	1	195	1	198	1.57e-30	122	ref|XP_030980697.1|;gb|KAI6358953.1|;gb|TLD08376.1|	307	68	116	5	58.29	1	1	MQFSITKFAVTALGLSNVVAAALT----PSEIVANINIITAKSQALQAPANSITLINGPLIIVGLGPFPPIIRGFADIVATVTSDITAMQGTTRVTAAAEVKAIADAFREFVRVHQVLLNILIGKAGLFSIVPFIGVPVSAVLRQIEAVVDSIAFSLIAIVEGTANDIAAQQKNLDGTINISITTYDGLISVSKKRDLE	MQFSILKIAVATLAVCTDLALAQTLVASPAQVASSLQMLADKTQSLQGPALALDVFQGAGLLFGQGKLVPVVAGIAELT-SMASTLQSQWNNVQVTEAADVDNIANAFRDLVRQQQTFLNTLSSKAGLASTFPLIGGPMSTALQQLNSVLGALGFSTLSMVSSRATDLQSQITTLNQAMDRAIAAYSGINLANKKRSIS	207	209	uncharacterized protein PgNI_07175 [Pyricularia grisea]<>hypothetical protein MCOR25_007216 [Pyricularia grisea]<>hypothetical protein PgNI_07175 [Pyricularia grisea]
NODE_3_length_900818_cov_60.12.g659.t1	CAI0651460.1	56.731	104	45	0	82	185	7	110	2.43e-30	119	emb|CAI0651460.1|	298	59	77	0	74.04	1	1	ITAMQGTTRVTAAAEVKAIADAFREFVRVHQVLLNILIGKAGLFSIVPFIGVPVSAVLRQIEAVVDSIAFSLIAIVEGTANDIAAQQKNLDGTINISITTYDGL	LSQMQGMAAIPPGANADAILEAFRGFVRVHQTLLEILIGKAGLFSTVPFIGQPISAVLRQIESVVDTLAFTLIDTLEGQASEIQSEADSLSATIGDAITSYQGV	207	113	unnamed protein product, partial [Colletotrichum noveboracense]
NODE_3_length_900818_cov_60.12.g659.t1	KAJ0272956.1	58.416	101	42	0	85	185	1	101	3.27e-30	118	gb|KAJ0272956.1|;gb|KAJ0276965.1|;gb|KAJ0306863.1|	296	59	75	0	74.26	1	1	MQGTTRVTAAAEVKAIADAFREFVRVHQVLLNILIGKAGLFSIVPFIGVPVSAVLRQIEAVVDSIAFSLIAIVEGTANDIAAQQKNLDGTINISITTYDGL	MQGMAAIPPGANADAILEAFRGFVRVHQTLLEILIGKAGLFSTVPFIGQPISAVLRQIESVVDTLAFTLIDTLEGQASEIQSEADSLSATIGDAITSYQGV	207	104	hypothetical protein CBS470a_012490 [Colletotrichum nupharicola]<>hypothetical protein COL940_007983 [Colletotrichum noveboracense]<>hypothetical protein Brms1b_010236 [Colletotrichum noveboracense]
NODE_3_length_900818_cov_60.12.g659.t1	KAF4923471.1	52.941	119	54	1	67	185	75	191	3.48e-30	121	gb|KAF4923471.1|	303	63	85	2	71.43	1	1	IIRGFADIVATVTSDITAMQGTTRVTAAAEVKAIADAFREFVRVHQVLLNILIGKAGLFSIVPFIGVPVSAVLRQIEAVVDSIAFSLIAIVEGTANDIAAQQKNLDGTINISITTYDGL	IIRGFTDIVSTATTALSQMQGIAAVPPGANADAMLEAFRGFVRVHQALLEILIGKAGLLSTVPFIGQPIAAVLRQIKSI--TLAFTLIDTVQGQASEIQSEANILSATIGDAITSYQGV	207	194	FAD-linked oxidoreductase hmp9 [Colletotrichum viniferum]
NODE_3_length_900818_cov_60.12.g659.t1	XP_067485739.1	39.548	177	83	3	18	192	23	177	6.08e-30	120	ref|XP_067485739.1|	301	70	99	24	55.93	1	1	VVAAALTPSEIVANINIITAKSQALQAPANSITLINGPLIIVGLGPFPPIIRGFADIVATVTSDITAMQGTTRVTAAAEVKAIADAFREFVRVHQVLLNILIGKAGLFSIVPFIGVPVSAVLRQIEAVVDSIAFSLIAIVEGTAND--IAAQQKNLDGTINISITTYDGLISVSKKR	VSGSATQASQMVGNIELLTAKSMALQAPAKSIPIVNGPLIAIDLGPFP----------------LLGLPKSSRLQPLQSLRC------RFAKVHQDFFNILIGKAGLVTVVPIIGSPVAAVIRSLEAIADTVAFGIIDTVEVAVHKASITSDANTLHGTTEVSITAYVSLIPLKKHH	207	186	uncharacterized protein DFL_008100 [Arthrobotrys flagrans]
NODE_3_length_900818_cov_60.12.g659.t1	RVD80195.1	39.548	177	83	3	18	192	23	177	6.08e-30	120	gb|RVD80195.1|	301	70	99	24	55.93	1	1	VVAAALTPSEIVANINIITAKSQALQAPANSITLINGPLIIVGLGPFPPIIRGFADIVATVTSDITAMQGTTRVTAAAEVKAIADAFREFVRVHQVLLNILIGKAGLFSIVPFIGVPVSAVLRQIEAVVDSIAFSLIAIVEGTAND--IAAQQKNLDGTINISITTYDGLISVSKKR	VSGSATQASQMVGNIELLTAKSMALQAPAKSIPIVNGPLIAIDLGPFP----------------LLGLPKSSRLQPLQSLRC------RFAKVHQDFFNILIGKAGLVTVVPIIGSPVAAVIRSLEAIADTVAFGIIDTVEVAVHKASITSDANTLHGTTEVSITAYVSLIPLKKHH	207	186	hypothetical protein DFL_008100 [Arthrobotrys flagrans]
NODE_3_length_900818_cov_60.12.g659.t1	KAH7084179.1	39.306	173	101	2	24	195	22	191	9.56e-30	120	gb|KAH7084179.1|	301	68	105	4	60.69	1	1	TPS-EIVANINIITAKSQALQAPANSITLINGPLIIVGLGPFPPIIRGFADIVATVTSDITAMQGTTRVTAAAEVKAIADAFREFVRVHQVLLNILIGKAGLFSIVPFIGVPVSAVLRQIEAVVDSIAFSLIAIVEGTANDIAAQQKNLDGTINISITTYDGLISVSKKRDLE	SPSAQIVANLELLTSKTEALQPIASSISIINGPLIIIGQGPFPQIISGLQDIVTTAGEANGQIEIGHPIAKGEDADAVFWAYKAFATAHQSLLTTLTERAGLFDTVPFIGQPVFAVLRADKTAIESLSNSIIHVTPTRAHDLASLLNALSTAFDAAIAVYEGIL---QKRGMR	207	198	hypothetical protein FB567DRAFT_550204 [Paraphoma chrysanthemicola]
NODE_3_length_900818_cov_60.12.g659.t1	TKA68015.1	35.802	162	103	1	23	183	5	166	2.12e-29	119	gb|TKA68015.1|	297	58	105	1	64.81	1	1	LTPSEIVANINIITAKSQALQAPANSITLINGPLIIVGLGPFPPIIRGFADIVATVTSDITAMQGTTRVTAAAEVKAIADAFREFVRVHQVLLNILIGKAGLF-SIVPFIGVPVSAVLRQIEAVVDSIAFSLIAIVEGTANDIAAQQKNLDGTINISITTYD	LSAQDVCDALSVLTSKGQSTQGPANQINIVNIALAVSGLGPIPVIIARLTDIISTTGTIINQAAGAQPLSSKSDQDSVVKSFTTLVQVYQALLKILIGKAGLVPNLLPFVGPPVASILRQLESLLDTLAYELIDMVPDGKTDVQNQMDSLDQTLSNAISAWD	207	173	hypothetical protein B0A49_04486 [Cryomyces minteri]
NODE_3_length_900818_cov_60.12.g659.t1	OBT49065.1	40.12	167	100	0	19	185	4	170	5.09e-29	117	gb|OBT49065.1|	294	67	98	0	58.68	1	1	VAAALTPSEIVANINIITAKSQALQAPANSITLINGPLIIVGLGPFPPIIRGFADIVATVTSDITAMQGTTRVTAAAEVKAIADAFREFVRVHQVLLNILIGKAGLFSIVPFIGVPVSAVLRQIEAVVDSIAFSLIAIVEGTANDIAAQQKNLDGTINISITTYDGL	VTAATTPQQVVEGFRLLTQKAQALVPVAESINIINTPLITIGQGPFPIIISGFSDQIKIGDALIELLKDDFTGLTQADENLVFDAYEEFARAEKSTLNILISKADVLTNVPFIGPPVAAVLHSVEDVVNSISTTLIQKIVSRADDFQSEANSLGNVLDSTIKKYGGL	207	172	hypothetical protein VE00_00238 [Pseudogymnoascus sp. WSF 3629]
NODE_3_length_900818_cov_60.12.g659.t1	KFZ01123.1	41.848	184	105	2	3	185	2	184	5.18e-29	118	gb|KFZ01123.1|	295	77	113	2	61.41	1	1	FSITKFAVTALGLSNVVAAALTPSEIVANINIITAKSQALQAPANSITLINGPLIIVGLGPFPPIIRGFADIVATVTSDITAMQ-GTTRVTAAAEVKAIADAFREFVRVHQVLLNILIGKAGLFSIVPFIGVPVSAVLRQIEAVVDSIAFSLIAIVEGTANDIAAQQKNLDGTINISITTYDGL	FSIAKLFAVALAATTVVTAATTPQQVVECFRALTHNAKSLERTAQSISVINAPLIVIGQGPFAVIISGFSDQVQIGNTLIELLDNGFTELTRADE-DLVFYAYEEFSRAEKATLNILIVKAGIAEQVPMVGPPVAAVLRQVKEVVASISNTLIQNIQSRAKDFESEAKSLGDTLDLAISKYDGL	207	188	hypothetical protein V501_10193 [Pseudogymnoascus sp. VKM F-4519 (FW-2642)]
NODE_3_length_900818_cov_60.12.g659.t1	TRX94369.1	41.667	168	91	1	25	185	22	189	6.06e-29	118	gb|TRX94369.1|	295	70	97	7	57.74	1	1	PSEIVANINIITAKSQALQAPANSITLINGPLIIVGLGPFPPIIRGFADIVATVTSDITAMQGTTRVTAAAEVKAI-------ADAFREFVRVHQVLLNILIGKAGLFSIVPFIGVPVSAVLRQIEAVVDSIAFSLIAIVEGTANDIAAQQKNLDGTINISITTYDGL	PQQIADGIGSITQKSQALQAPAQSITTANAALFLLGQGPIPEIITDFGDIVSTATALAALLPGTPPITKRDEREHARDISARGPDADLVFNAFRAELLNILIGKVGLLTIVPFVGPPVATALRGVESIVDTIAIDLINLLQDHVEEATSEASSLDDTLDLAIQSYANL	207	189	hypothetical protein FHL15_004836 [Xylaria flabelliformis]
NODE_3_length_900818_cov_60.12.g659.t1	KAH8630829.1	57.282	103	44	0	4	106	3	105	7.63e-29	115	gb|KAH8630829.1|	288	59	75	0	72.82	1	1	SITKFAVTALGLSNVVAAALTPSEIVANINIITAKSQALQAPANSITLINGPLIIVGLGPFPPIIRGFADIVATVTSDITAMQGTTRVTAAAEVKAIADAFRE	SFRNFFTAAVALSVPIAAQITPAQVVSNIRMVTQKSQALQAPAQSITIINGPLIVIGQGPFPQIIAGFTDIVSTATTAISQMQGMPPVPAGADSDAIFDAFRE	207	116	hypothetical protein IG631_15406 [Alternaria alternata]
NODE_3_length_900818_cov_60.12.g659.t1	KAF2819630.1	42.442	172	95	3	21	191	19	187	6.81e-28	115	gb|KAF2819630.1|	289	73	105	4	61.05	1	1	AALTPSEIVANINIITAKSQALQAPANSITLINGPLIIVGLGPFPPIIRGFADIVATVTSDITAMQGTTRVTAAAEVKAIADAFREFVRVHQVLLNILIGKAGLFSIVPFIGV-PVSAVLRQIEAVVDSIAFSLIAIVEGTANDIAAQQKNLDGTINISITTYDGLISVSKK	AAQTSAQIVTTLTSLTTKSRAILPDAQSISLVNGPLFIIGQGPIPKVINGFRDIVVTATNALAA-DDRQPIAAGADSDAISTAFRTFVSAHQEVLNVLITKVEFF--LPQVGTEPMVAILRQDEGVLDTLTFSLIDKVASRASDITAAGNDLDKTLTAAINAFSNVLPTSKR	207	200	hypothetical protein CC86DRAFT_306745 [Ophiobolus disseminans]
NODE_3_length_900818_cov_60.12.g659.t1	XP_001226702.1	38.043	184	110	3	1	183	1	181	1.78e-27	114	ref|XP_001226702.1|;gb|EAQ84761.1|	284	70	102	4	55.43	1	1	MQFSITKFAVTALGLSNVVAAALTPSEIVANINIITAKSQALQAPANSITLINGPLIIVGLGPFPPIIRGFADIVATVTSDITAMQGTTRVTAAAEVKAIADAFREFVRVHQVLLNILIGKAGLFSIVPFIGVPVSAVLRQIEAVVDSIAFSLIAIVEGT-ANDIAAQQKNLDGTINISITTYD	MRFSILTV-LAALG--SVTLAQMKATVVVENIQVLTVKSQKLIQPAKELTLANAPLLILGQGPWPSYSASAILLPRPLSMSVPCLPAPRANYTGVEATAIADAFRLFVKTHQTLLDALIGVGGFITKIPFAGPPVAAVLRSVEKVVDTLALGIIGTLEASVAAALSTDYAGLKATIGTAITTFS	207	181	uncharacterized protein CHGG_08775 [Chaetomium globosum CBS 148.51]<>hypothetical protein CHGG_08775 [Chaetomium globosum CBS 148.51]
NODE_3_length_900818_cov_60.12.g659.t1	XP_001226702.1	38.043	184	110	3	1	183	1	181	1.78e-27	114	ref|XP_001226702.1|;gb|EAQ84761.1|	284	70	102	4	55.43	1	1	MQFSITKFAVTALGLSNVVAAALTPSEIVANINIITAKSQALQAPANSITLINGPLIIVGLGPFPPIIRGFADIVATVTSDITAMQGTTRVTAAAEVKAIADAFREFVRVHQVLLNILIGKAGLFSIVPFIGVPVSAVLRQIEAVVDSIAFSLIAIVEGT-ANDIAAQQKNLDGTINISITTYD	MRFSILTV-LAALG--SVTLAQMKATVVVENIQVLTVKSQKLIQPAKELTLANAPLLILGQGPWPSYSASAILLPRPLSMSVPCLPAPRANYTGVEATAIADAFRLFVKTHQTLLDALIGVGGFITKIPFAGPPVAAVLRSVEKVVDTLALGIIGTLEASVAAALSTDYAGLKATIGTAITTFS	207	181	uncharacterized protein CHGG_08775 [Chaetomium globosum CBS 148.51]<>hypothetical protein CHGG_08775 [Chaetomium globosum CBS 148.51]
NODE_3_length_900818_cov_60.12.g659.t1	KAI6809824.1	40	180	95	6	11	182	8	182	3.09e-27	114	gb|KAI6809824.1|;gb|OTA36080.1|;gb|KAI6829285.1|;gb|KAI6831245.1|;gb|KAI6927363.1|	284	72	107	13	59.44	1	1	TALGLSNVVAAA--------LTPSEIVANINIITAKSQALQAPANSITLINGPLIIVGLGPFPPIIRGFADIVATVTSDITAMQGTTRVTAAAEVKAIADAFREFVRVHQVLLNILIGKAGLFSIVPFIGVPVSAVLRQIEAVVDSIAFSLIAIVEGTANDIAAQQKNLDGTINISITTY	SALALTSVVSGAAIQNEKRAITADQMVDNINKITQLSQDLQPKASAIS-ADG-LAFLSTSPFQPVIKGFQQIIRVAQDDIDSMSESTQYTAA-NAQPVCDAFSDFIVVHQELLRILIGKSGLLESI-FLG-PVAAVLRSLEGAVDGLAFGIIDSVPSCQAKATQQKRDLDDTLSKAICVY	207	193	hypothetical protein KC350_g12760 [Hortaea werneckii]<>hypothetical protein BTJ68_03582 [Hortaea werneckii EXF-2000]<>hypothetical protein KC358_g7024 [Hortaea werneckii]<>hypothetical protein KC342_g7983 [Hortaea werneckii]<>hypothetical protein KC341_g12162 [Hortaea werneckii]
NODE_3_length_900818_cov_60.12.g659.t1	XP_062677132.1	39.286	168	98	2	19	185	4	168	5.67e-27	112	ref|XP_062677132.1|	280	66	98	4	58.33	1	1	VAAALTPSEIVANINIITAKSQALQAPANSITLINGPLIIVGLGPFPPIIRGFADIVATVTSDITAMQGTTRVTAAAEVKAIADAFREFVRVHQVLLNILIGKAGLFSIV-PFIGVPVSAVLRQIEAVVDSIAFSLIAIVEGTANDIAAQQKNLDGTINISITTYDGL	VARALSSEETVNALTDLTQRAHALIAPAQTINIVNTVEYSVGYGPFVTIIRGQKDITAAGSRFISELDGTQPF---EDCTTITSTFKQFVRVNQDYLNVLIAKAGLLDIAPPTVGKPMSTSLREVKGVYEPISTSLISLCTSTAPELTLQAKNLKETLDLTIQKYETL	207	175	uncharacterized protein B0H65DRAFT_446651 [Neurospora tetraspora]
NODE_3_length_900818_cov_60.12.g659.t1	KAI1823655.1	45.926	135	73	0	23	157	21	155	5.91e-27	112	gb|KAI1823655.1|	281	62	88	0	65.19	1	1	LTPSEIVANINIITAKSQALQAPANSITLINGPLIIVGLGPFPPIIRGFADIVATVTSDITAMQGTTRVTAAAEVKAIADAFREFVRVHQVLLNILIGKAGLFSIVPFIGVPVSAVLRQIEAVVDSIAFSLIAIV	LTSVDIVADIKVLTQKSNALYPTAQDITVVNAPLISVGQGPFPAINHGLGDIINTATVTVNALGGSPVITVEADVQLVIDAFRDFTDSYEGLLNILVVKADLLHNNANIGLSVSALLRGLEHVVDTLSVGLVAVV	207	187	hypothetical protein F4861DRAFT_308565 [Xylaria intraflava]
NODE_3_length_900818_cov_60.12.g659.t1	XP_066716274.1	51.351	111	46	1	24	134	3	105	1.13e-26	110	ref|XP_066716274.1|	274	57	71	8	63.96	1	1	TPSEIVANINIITAKSQALQAPANSITLINGPLIIVGLGPFPPIIRGFADIVATVTSDITAMQGTTRVTAAAEVKAIADAFREFVRVHQVLLNILIGKAGLFSIVPFIGVP	TPQHVVSDINTLTQKSKDLQAPAQSLNIINGPLIQ--------IITGLSDIVTTLTAALPQMEGMPNVAEGKDANGIADAFREFVRVQQALLNIVIGKAGLFPPPPLSGSP	207	118	uncharacterized protein PG994_005596 [Apiospora phragmitis]
NODE_3_length_900818_cov_60.12.g659.t1	KAI6871524.1	40.526	190	97	8	1	182	1	182	1.79e-26	112	gb|KAI6871524.1|;gb|KAI6875052.1|;gb|KAI7224934.1|;gb|KAI7357557.1|;gb|KAI7571082.1|	279	77	110	16	57.89	1	1	MQFSITKFAVTALGLSNVVAAA--------LTPSEIVANINIITAKSQALQAPANSITLINGPLIIVGLGPFPPIIRGFADIVATVTSDITAMQGTTRVTAAAEVKAIADAFREFVRVHQVLLNILIGKAGLFSIVPFIGVPVSAVLRQIEAVVDSIAFSLIAIVEGTANDIAAQQKNLDGTINISITTY	MHFS--KF-FSALALTSAVSGAAIQNEKRAITADQMVENIQKITQLSQDLQPKASAIS-TDG-LGFLTSSPFQPVIDGFQQIIRVAQDDIDSMSDSTQYTAA-NAQPVCDAFSDFVVVHQELLRILIGKSGLLESV-FLG-PVAAILRSLEEVVDALAFGIIDSVPSCQADATEQKRDLDTTFSKATCVY	207	194	hypothetical protein KC323_g1900 [Hortaea werneckii]<>hypothetical protein KC338_g970 [Hortaea werneckii]<>hypothetical protein KC352_g15903 [Hortaea werneckii]<>hypothetical protein KC320_g1657 [Hortaea werneckii]<>hypothetical protein KC317_g1927 [Hortaea werneckii]
NODE_3_length_900818_cov_60.12.g659.t1	KAI4124759.1	42.857	126	71	1	23	147	1	126	1.81e-26	109	gb|KAI4124759.1|	273	54	82	1	65.08	1	1	LTPSEIVANINIITAKSQALQAPANSITLINGPLIIVGLGPFPPIIRGFADIVATVTSDITAMQGTTRVTAAAEVKAIADAFREFVRVHQVLLNILIGKAGLF-SIVPFIGVPVSAVLRQIEAVVD	MKPDDVCASIEVLTSKSQTCQGPANQINIVNIALAVSGFGPIPIVIARLTDIVTTAGTVISQLQGTQPFSVKSDEDAVVKSLTTFVLVHQALLNILIGKSGLVPNLIPFVGPPLAQTLRQLESVVD	207	126	MAG: hypothetical protein LQ347_005612, partial [Umbilicaria vellea]
NODE_3_length_900818_cov_60.12.g659.t1	RMY51881.1	40.526	190	97	8	1	182	23	204	2.1e-26	112	gb|RMY51881.1|;gb|RMY78580.1|	280	77	110	16	57.89	1	1	MQFSITKFAVTALGLSNVVAAA--------LTPSEIVANINIITAKSQALQAPANSITLINGPLIIVGLGPFPPIIRGFADIVATVTSDITAMQGTTRVTAAAEVKAIADAFREFVRVHQVLLNILIGKAGLFSIVPFIGVPVSAVLRQIEAVVDSIAFSLIAIVEGTANDIAAQQKNLDGTINISITTY	MHFS--KF-FSALALTSAVSGAAIQNEKRAITADQMVENIQKITQLSQDLQPKASAIS-TDG-LGFLTSSPFQPVIDGFQQIIRVAQDDIDSMSDSTQYTAA-NAQPVCDAFSDFVVVHQELLRILIGKSGLLESV-FLG-PVAAILRSLEEVVDALAFGIIDSVPSCQADATEQKRDLDTTFSKATCVY	207	216	hypothetical protein D0863_14446 [Hortaea werneckii]<>hypothetical protein D0862_13346 [Hortaea werneckii]
NODE_3_length_900818_cov_60.12.g659.t1	KAG9383202.1	59.783	92	36	1	99	190	2	92	2.22e-26	108	gb|KAG9383202.1|	271	55	67	1	72.83	1	1	AIADAFREFVRVHQVLLNILIGKAGLFSIVPFIGVPVSAVLRQIEAVVDSIAFSLIAIVEGTANDIAAQQKNLDGTINISITTYDGLISVSK	AYPNNMQDFVRVHQALLNILIGKAGLFQAVPFIGQPIAAVLRQIEGVVDTIAFMLIATFEARASDFQKEASTLTGTLSLCIAKYDGL-SVSR	207	105	hypothetical protein A1F94_007123 [Pyrenophora tritici-repentis]
NODE_3_length_900818_cov_60.12.g659.t1	XP_013423754.1	40.625	192	102	5	1	182	1	190	2.69e-26	111	ref|XP_013423754.1|;gb|KAH0285472.1|;gb|KEQ69435.1|	278	78	107	12	55.73	1	1	MQFS-----ITKFAVTALGLSNVVAAALTPSEIVANINIITAKSQALQAPANSITLING-PLIIVGLGP----FPPIIRGFADIVATVTSDITAMQGTTRVTAAAEVKAIADAFREFVRVHQVLLNILIGKAGLFSIVPFIGVPVSAVLRQIEAVVDSIAFSLIAIVEGTANDIAAQQKNLDGTINISITTY	MHFSSLFTPIVALLATTVSASPIEKRAVTADQMVTTINKITQQSKALTTVANKINPMNGVPLLGPGAGSGSTSFNDVITGFQGIIQTGTTAITNMDGTAAYTDATEEQKVCDAFANFVVVHQNLLQVVIGKSGLLQGV-FLD-PVAAVLRSLEGVVDTLAFGIIDSVPVCADKATSQKSDLDDTLGKAICAY	207	202	hypothetical protein M436DRAFT_85319 [Aureobasidium namibiae CBS 147.97]<>hypothetical protein KCU62_g7510, partial [Aureobasidium sp. EXF-3399]<>hypothetical protein M436DRAFT_85319 [Aureobasidium namibiae CBS 147.97]
NODE_3_length_900818_cov_60.12.g659.t1	XP_013423754.1	40.625	192	102	5	1	182	1	190	2.69e-26	111	ref|XP_013423754.1|;gb|KAH0285472.1|;gb|KEQ69435.1|	278	78	107	12	55.73	1	1	MQFS-----ITKFAVTALGLSNVVAAALTPSEIVANINIITAKSQALQAPANSITLING-PLIIVGLGP----FPPIIRGFADIVATVTSDITAMQGTTRVTAAAEVKAIADAFREFVRVHQVLLNILIGKAGLFSIVPFIGVPVSAVLRQIEAVVDSIAFSLIAIVEGTANDIAAQQKNLDGTINISITTY	MHFSSLFTPIVALLATTVSASPIEKRAVTADQMVTTINKITQQSKALTTVANKINPMNGVPLLGPGAGSGSTSFNDVITGFQGIIQTGTTAITNMDGTAAYTDATEEQKVCDAFANFVVVHQNLLQVVIGKSGLLQGV-FLD-PVAAVLRSLEGVVDTLAFGIIDSVPVCADKATSQKSDLDDTLGKAICAY	207	202	hypothetical protein M436DRAFT_85319 [Aureobasidium namibiae CBS 147.97]<>hypothetical protein KCU62_g7510, partial [Aureobasidium sp. EXF-3399]<>hypothetical protein M436DRAFT_85319 [Aureobasidium namibiae CBS 147.97]
NODE_3_length_900818_cov_60.12.g659.t1	KAI6911164.1	39.474	190	100	7	1	182	1	183	3.61e-26	111	gb|KAI6911164.1|;gb|KAI7019431.1|;gb|KAI7199060.1|;gb|KAI7588900.1|;gb|KAI7671759.1|	277	75	108	15	56.84	1	1	MQFSITKFAVTALGLSNVVAAA--------LTPSEIVANINIITAKSQALQAPANSITLINGPLIIVGLGPFPPIIRGFADIVATVTSDITAMQGTTRVTAAAEVKAIADAFREFVRVHQVLLNILIGKAGLFSIVPFIGVPVSAVLRQIEAVVDSIAFSLIAIVEGTANDIAAQQKNLDGTINISITTY	MHFS--KF-FSALALTSAVSGAAIHNEKRAISADQMVDNIKKITQLSQDLQPKAQAID-VNSNLALPGTGVFQPVIDGFQQIIRVAQDDIDSMSDSTQYTAA-NAQPVCDAFSDFVVVHQELLRILIGKSGLLESF-YLG-PVAAVLRSLEDVVDTLAFGVIDSVPSCQAKATQQKRDLDDTLSKATCVY	207	195	hypothetical protein KC334_g2962 [Hortaea werneckii]<>hypothetical protein KC355_g3056 [Hortaea werneckii]<>hypothetical protein KC324_g3461 [Hortaea werneckii]<>hypothetical protein KC316_g4227 [Hortaea werneckii]<>hypothetical protein KC318_g3290 [Hortaea werneckii]
NODE_3_length_900818_cov_60.12.g659.t1	KAI4854139.1	41.808	177	96	4	11	182	16	190	3.75e-26	111	gb|KAI4854139.1|;gb|KAI4856922.1|	277	74	104	7	58.76	1	1	TALGLSNVVAAALTPSEIVANINIITAKSQALQAPANSITLING-PLIIVGLGP----FPPIIRGFADIVATVTSDITAMQGTTRVTAAAEVKAIADAFREFVRVHQVLLNILIGKAGLFSIVPFIGVPVSAVLRQIEAVVDSIAFSLIAIVEGTANDIAAQQKNLDGTINISITTY	TAVSASPIEKRAVTADQMVTTINKITQQSKSLTTIANKINPMNGIPLLGPGAGSGATSFNNVITGFQGIITTGTTAIQDMEGTAPYTDAAAEQKVCDAFASFVTVHQNLLKVLIGKSGLLEGI-FLG-PVAAVLRSLEGVVDTLAFGIIDSVPVCADTATANKSDLDDTLGKAICAY	207	202	hypothetical protein E4T44_00372 [Aureobasidium sp. EXF-8845]<>hypothetical protein E4T45_01600 [Aureobasidium sp. EXF-8846]
NODE_3_length_900818_cov_60.12.g659.t1	KAF5845933.1	64.557	79	28	0	107	185	28	106	4.28e-26	108	gb|KAF5845933.1|	269	51	63	0	79.75	1	1	FVRVHQVLLNILIGKAGLFSIVPFIGVPVSAVLRQIEAVVDSIAFSLIAIVEGTANDIAAQQKNLDGTINISITTYDGL	FVRVHQVLLNILIGKAGLFTTIPFIGQPVAAVLRQVEGVVDTIAFGIIDLVESRAADLQREANNLGATLDICINSYDGL	207	109	hypothetical protein GGP41_008446 [Bipolaris sorokiniana]
NODE_3_length_900818_cov_60.12.g659.t1	RMX76487.1	39.474	190	100	7	1	182	15	197	4.82e-26	111	gb|RMX76487.1|;gb|RMX96402.1|	277	75	108	15	56.84	1	1	MQFSITKFAVTALGLSNVVAAA--------LTPSEIVANINIITAKSQALQAPANSITLINGPLIIVGLGPFPPIIRGFADIVATVTSDITAMQGTTRVTAAAEVKAIADAFREFVRVHQVLLNILIGKAGLFSIVPFIGVPVSAVLRQIEAVVDSIAFSLIAIVEGTANDIAAQQKNLDGTINISITTY	MHFS--KF-FSALALTSAVSGAAIHNEKRAISADQMVDNIKKITQLSQDLQPKAQAID-VNSNLALPGTGVFQPVIDGFQQIIRVAQDDIDSMSDSTQYTAA-NAQPVCDAFSDFVVVHQELLRILIGKSGLLESF-YLG-PVAAVLRSLEDVVDTLAFGVIDSVPSCQAKATQQKRDLDDTLSKATCVY	207	209	hypothetical protein D0869_10677 [Hortaea werneckii]<>hypothetical protein D0867_13159 [Hortaea werneckii]
NODE_3_length_900818_cov_60.12.g659.t1	KAH8592201.1	36.646	161	99	3	26	184	5	164	8.7e-26	109	gb|KAH8592201.1|	272	59	100	3	62.11	1	1	SEIVANINIITAKSQALQAPANSITLINGPLIIVGLGPFPPIIRGFADIVATVTSDITAMQGTTRVTAAAEVKAIADAFREFVRVHQVLLNILIGK-AGLFSIVPFIGVPVSAVLRQIEAVVDSIAFSLIAIV-EGTANDIAAQQKNLDGTINISITTYDG	TQITQNIQVLATKSQTLIAPAQAMNITNAPLLLIGQGPWSQVITGFTDILTTGSQFVAGINPTSKFD-GRDATSISDAWGTFVRVHQQLLHTLIGKGASQVTMVPFVGPPITAVLKSDESILDTIGVSLSGVIKDGTIDRIKNDLGLLDQTLEQALKAFAG	207	167	hypothetical protein B0O99DRAFT_743960 [Bisporella sp. PMI_857]
NODE_3_length_900818_cov_60.12.g659.t1	KAH6849620.1	37.5	168	105	0	19	186	18	185	1.02e-25	110	gb|KAH6849620.1|	274	63	95	0	56.55	1	1	VAAALTPSEIVANINIITAKSQALQAPANSITLINGPLIIVGLGPFPPIIRGFADIVATVTSDITAMQGTTRVTAAAEVKAIADAFREFVRVHQVLLNILIGKAGLFSIVPFIGVPVSAVLRQIEAVVDSIAFSLIAIVEGTANDIAAQQKNLDGTINISITTYDGLI	VMAALSPAELVERINELTKKSQALHAPVDSITIVNAPLVAVGRGPLPEIMTAGADILSTATGLMSSLDGIPQDANEAEVTMILDAFHDCVHVNQDLLTLIVSKTDPFKAIPVVGRVVTVLLGPFEVFANAFARFSIMTSEFWAEQLKARANCMDATRTTGVENDKGII	207	194	hypothetical protein B0I37DRAFT_352199 [Chaetomium sp. MPI-CAGE-AT-0009]
NODE_3_length_900818_cov_60.12.g659.t1	KAI7335229.1	40.994	161	91	4	22	182	27	183	1.32e-25	109	gb|KAI7335229.1|	273	66	94	4	58.39	1	1	ALTPSEIVANINIITAKSQALQAPANSITLINGPLIIVGLGPFPPIIRGFADIVATVTSDITAMQGTTRVTAAAEVKAIADAFREFVRVHQVLLNILIGKAGLFSIVPFIGVPVSAVLRQIEAVVDSIAFSLIAIVEGTANDIAAQQKNLDGTINISITTY	AISADQMVDNIKKITQLSQDLQPKAQAID-VNSNLALPGTGVFQPVINGFQQIIRVAQDDIDSMSDSTQYTAA-NAQPVCDAFSDFVVVHQELLKILIGKSGLLESF-YLG-PVAAVLRSLEDVVDQLAFGIIDSVPSCQAKATQQKRDLDDTLSKATCVY	207	195	hypothetical protein KC315_g3374 [Hortaea werneckii]
NODE_3_length_900818_cov_60.12.g659.t1	KAI7352827.1	40.994	161	91	4	22	182	27	183	1.5e-25	109	gb|KAI7352827.1|	272	66	94	4	58.39	1	1	ALTPSEIVANINIITAKSQALQAPANSITLINGPLIIVGLGPFPPIIRGFADIVATVTSDITAMQGTTRVTAAAEVKAIADAFREFVRVHQVLLNILIGKAGLFSIVPFIGVPVSAVLRQIEAVVDSIAFSLIAIVEGTANDIAAQQKNLDGTINISITTY	AISADQMVDNIKKITQLSQDLQPKAQAID-VNSNLALPGTGVFQPVINGFQQIIRVAQDDIDSMSDSTQYTAA-NAQPVCDAFSDFVVVHQELLRILIGKSGLLESF-YLG-PVAAVLRSLEDVVDQLAFGIIDSVPSCQAKATQQKRDLDDTLSKATCVY	207	195	hypothetical protein KC354_g11799 [Hortaea werneckii]
NODE_3_length_900818_cov_60.12.g659.t1	KAH0148003.1	41.818	165	89	3	23	182	28	190	1.7e-25	109	gb|KAH0148003.1|	273	69	98	7	59.39	1	1	LTPSEIVANINIITAKSQALQAPANSITLING-----PLIIVGLGPFPPIIRGFADIVATVTSDITAMQGTTRVTAAAEVKAIADAFREFVRVHQVLLNILIGKAGLFSIVPFIGVPVSAVLRQIEAVVDSIAFSLIAIVEGTANDIAAQQKNLDGTINISITTY	VTSDQMVQTIQKITQQSKSLTTVAEALNPMNGVPLLGPSSGSGSSSFNDVINGFQGIIQTGTTAITNMQGTPSYTDTAAEQQVCDAFHEFVVVHQNLLNVVIGKSGLLQSI-FLG-PVAAVLRSLEGVVDTLAFGVIDSVPFCASDATSDKDNLDGTLGKAICAY	207	202	hypothetical protein KCU67_g11636, partial [Aureobasidium melanogenum]
NODE_3_length_900818_cov_60.12.g659.t1	KAI7210133.1	38.421	190	102	7	1	182	1	183	1.8e-25	109	gb|KAI7210133.1|;gb|KAI7304601.1|	272	73	106	15	55.79	1	1	MQFSITKFAVTALGLSNVVAAA--------LTPSEIVANINIITAKSQALQAPANSITLINGPLIIVGLGPFPPIIRGFADIVATVTSDITAMQGTTRVTAAAEVKAIADAFREFVRVHQVLLNILIGKAGLFSIVPFIGVPVSAVLRQIEAVVDSIAFSLIAIVEGTANDIAAQQKNLDGTINISITTY	MHFS--KF-FSALALTSAVSGAAIHTEKRAISADQMVDNIKKITQLSQDLQPKVQAID-VNSNLALPGAGTFSPVIDGFQQIIRVAQDDVDSMSDSTQYTAA-NAQPVCDAFSDFVVVHQELLKILIGKSGLLESF-YLG-PVAAVLRSLEDVVDQLAFGIIDSVPSCQAKATQQKRDLDDTLSKATCVY	207	195	hypothetical protein KC333_g8379 [Hortaea werneckii]<>hypothetical protein KC326_g8398 [Hortaea werneckii]
NODE_3_length_900818_cov_60.12.g659.t1	EME39116.1	37.037	162	101	1	23	184	17	177	2.09e-25	108	gb|EME39116.1|	270	60	94	1	58.02	1	1	LTPSEIVANINIITAKSQALQAPANSITLINGPLIIVGLGPFPPIIRGFADIVATVTSDITAMQGTTRVTAAAEVKAIADAFREFVRVHQVLLNILIGKAGLFSIVPFIGVPVSAVLRQIEAVVDSIAFSLIAIVEGTANDIAAQQKNLDGTINISITTYDG	LKAPEIVDELNGLTSKAQALQAPIQSITPNNGVLIVVSQGPFPSIIKGYADIVTAGTYLVAGLQDQGSLS-GKDADDVYSAYTAFAKVNEFTLHMLNGKGATYANLPFVTQPVAAVLRNVENIYDTLAFTLADATKSHAAELQGAAGKLGEELDRIIYTYQG	207	178	hypothetical protein DOTSEDRAFT_179527 [Dothistroma septosporum NZE10]
NODE_3_length_900818_cov_60.12.g659.t1	KAI1434826.1	39.634	164	99	0	20	183	17	180	2.15e-25	108	gb|KAI1434826.1|	271	65	95	0	57.93	1	1	AAALTPSEIVANINIITAKSQALQAPANSITLINGPLIIVGLGPFPPIIRGFADIVATVTSDITAMQGTTRVTAAAEVKAIADAFREFVRVHQVLLNILIGKAGLFSIVPFIGVPVSAVLRQIEAVVDSIAFSLIAIVEGTANDIAAQQKNLDGTINISITTYD	ASALGSVQIVAEIDILTQKSKALYASAQSITASNAALISVGQGPLAKINIGLGDIISSCASTSKEIEGSPAISVEADAKLVIAAFQEFTEAQKGLLNILTVKAGLLAHDSSVGLSVSANLRAVEHVVDDLSLHLVGIVEINTSDIQLKANVLGEVLSVCIDKFD	207	184	UVI-1 [Xylaria sp. CBS 124048]
NODE_3_length_900818_cov_60.12.g659.t1	KAI7273575.1	39.474	190	99	7	1	182	1	182	2.5e-25	108	gb|KAI7273575.1|;gb|KAI7571383.1|;gb|KAI7622988.1|;gb|KAI7634250.1|;gb|KAI7680146.1|	271	75	108	16	56.84	1	1	MQFSITKFAVTALGLSNVVAAA--------LTPSEIVANINIITAKSQALQAPANSITLINGPLIIVGLGPFPPIIRGFADIVATVTSDITAMQGTTRVTAAAEVKAIADAFREFVRVHQVLLNILIGKAGLFSIVPFIGVPVSAVLRQIEAVVDSIAFSLIAIVEGTANDIAAQQKNLDGTINISITTY	MHFS--KF-FSALALTSAVSGAAIQTEKRAISADQMVNNIKKITQLSQDLQPKASAISTDGVNFITTS--AFEPVINGFQQIIRVAQNDIDSMSDSTEYTAA-NAQPVCDAFSDFVVVHQELLRILIGKSGLLESV-FLG-PVAAVLRSLEEVVDALAFGVISSVPSCQADATEQKRDLDDTLSKATCAY	207	194	hypothetical protein KC352_g8044 [Hortaea werneckii]<>hypothetical protein KC317_g1675 [Hortaea werneckii]<>hypothetical protein KC346_g2948 [Hortaea werneckii]<>hypothetical protein KC343_g2499 [Hortaea werneckii]<>hypothetical protein KC319_g2342 [Hortaea werneckii]
NODE_3_length_900818_cov_60.12.g659.t1	KAI4760929.1	41.818	165	89	3	23	182	28	190	2.69e-25	108	gb|KAI4760929.1|;gb|KAI4769394.1|	271	69	98	7	59.39	1	1	LTPSEIVANINIITAKSQALQAPANSITLING-----PLIIVGLGPFPPIIRGFADIVATVTSDITAMQGTTRVTAAAEVKAIADAFREFVRVHQVLLNILIGKAGLFSIVPFIGVPVSAVLRQIEAVVDSIAFSLIAIVEGTANDIAAQQKNLDGTINISITTY	VTSDQMVQTIQKITQQSKSLTTVAEALNPMNGVPLLGPSSGSGSSSFNDVINGFQGIIQTGTTAITNMQGTPSYTDTAAEQQVCDAFHEFVVVHQNLLNVVIGKSGLLQGI-FLG-PVAAVLRSLEGVVDTLAFGVIDSVPFCASDATSDKDNLDGTLGKAICAY	207	202	hypothetical protein E4T51_06034 [Aureobasidium sp. EXF-12344]<>hypothetical protein E4T52_15566 [Aureobasidium sp. EXF-3400]
NODE_3_length_900818_cov_60.12.g659.t1	KAI6909685.1	38.947	190	101	7	1	182	1	183	3.57e-25	108	gb|KAI6909685.1|;gb|KAI7019112.1|;gb|KAI7670585.1|;gb|RMY03011.1|;gb|RMY24896.1|	270	74	106	15	55.79	1	1	MQFSITKFAVTALGLSNVVAAA--------LTPSEIVANINIITAKSQALQAPANSITLINGPLIIVGLGPFPPIIRGFADIVATVTSDITAMQGTTRVTAAAEVKAIADAFREFVRVHQVLLNILIGKAGLFSIVPFIGVPVSAVLRQIEAVVDSIAFSLIAIVEGTANDIAAQQKNLDGTINISITTY	MHFS--KF-FSALALTSVVSGAAIHTEKRAISADQMVDNIKKITQLSQDLQPKVQAID-ADSNLALPGTGTFQPVIDGFQQIIRVAQDDIDSMSDSTQYTAA-NAQPVCDAFSDFVVVHQELLRILIGKSGLLESF-YLG-PVAAVLRSLEEAVDSLAFGIIDSVPSCQAKATQQKRDLDDTLSKATCVY	207	195	hypothetical protein KC334_g3886 [Hortaea werneckii]<>hypothetical protein KC355_g3147 [Hortaea werneckii]<>hypothetical protein KC318_g3951 [Hortaea werneckii]<>hypothetical protein D0867_10844 [Hortaea werneckii]<>hypothetical protein D0866_11262 [Hortaea werneckii]
NODE_3_length_900818_cov_60.12.g659.t1	XP_033604935.1	43.312	157	82	5	28	182	1	152	4.39e-25	107	ref|XP_033604935.1|;gb|KAF2762484.1|	267	68	95	7	60.51	1	1	IVANINIITAKSQALQAPANSITLINGPLIIVGL--GPFPPIIRGFADIVATVTSDITAMQGTTRVTAAAEVKAIADAFREFVRVHQVLLNILIGKAGLFSIVPFIGVPVSAVLRQIEAVVDSIAFSLIAIVEGTANDIAAQQKNLDGTINISITTY	MVANINQITQLSQDLQPIASSIQ--TGETVIAKRQQNPFEPVIRGFSEIINVAQRDIENMDGTGKY-PDAEAQQVCNAFSTFVVVHQRLLNIVIGKSGLLEGI-FLG-PVAAVLRSLESTVDTLAFGIIDSVPGCQADATTKLESLDVTLGKAVCAY	207	164	uncharacterized protein EJ05DRAFT_471496 [Pseudovirgaria hyperparasitica]<>hypothetical protein EJ05DRAFT_471496 [Pseudovirgaria hyperparasitica]
NODE_3_length_900818_cov_60.12.g659.t1	XP_033604935.1	43.312	157	82	5	28	182	1	152	4.39e-25	107	ref|XP_033604935.1|;gb|KAF2762484.1|	267	68	95	7	60.51	1	1	IVANINIITAKSQALQAPANSITLINGPLIIVGL--GPFPPIIRGFADIVATVTSDITAMQGTTRVTAAAEVKAIADAFREFVRVHQVLLNILIGKAGLFSIVPFIGVPVSAVLRQIEAVVDSIAFSLIAIVEGTANDIAAQQKNLDGTINISITTY	MVANINQITQLSQDLQPIASSIQ--TGETVIAKRQQNPFEPVIRGFSEIINVAQRDIENMDGTGKY-PDAEAQQVCNAFSTFVVVHQRLLNIVIGKSGLLEGI-FLG-PVAAVLRSLESTVDTLAFGIIDSVPGCQADATTKLESLDVTLGKAVCAY	207	164	uncharacterized protein EJ05DRAFT_471496 [Pseudovirgaria hyperparasitica]<>hypothetical protein EJ05DRAFT_471496 [Pseudovirgaria hyperparasitica]
NODE_3_length_900818_cov_60.12.g659.t1	KAI4740383.1	40.816	196	96	6	1	182	1	190	6.54e-25	108	gb|KAI4740383.1|;gb|KAI4751602.1|;gb|KAI4768963.1|	269	80	109	20	55.61	1	1	MQFSITKFAVTALGLSNVVAA-----ALTPSEIVANINIITAKSQALQAPANSITLING-PLIIVGLGP--------FPPIIRGFADIVATVTSDITAMQGTTRVTAAAEVKAIADAFREFVRVHQVLLNILIGKAGLFSIVPFIGVPVSAVLRQIEAVVDSIAFSLIAIVEGTANDIAAQQKNLDGTINISITTY	MHFSSLFTPVVALLATTVSASPIEKRAVTADQMVTTINEIAQQSKALTTVANKINPMNGVPL----LGPSSGSGSTNFNDVISGFQGIIQTGTTAIQNMDGTAPYTDAAAEQKVCDAFANFVVVHQNLLNVVIGKSGLLQGI-FLG-PVAAVLRSLEGVVDTLAFGIIDSVPVCADKATSQKSSLDDTLGKAICAY	207	202	hypothetical protein E4T50_09179 [Aureobasidium sp. EXF-12298]<>hypothetical protein E4T51_15176 [Aureobasidium sp. EXF-12344]<>hypothetical protein E4T52_15968 [Aureobasidium sp. EXF-3400]
NODE_3_length_900818_cov_60.12.g659.t1	KAG9643079.1	47.154	123	63	2	60	182	1	121	8.22e-25	105	gb|KAG9643079.1|;gb|KAG9704429.1|;gb|KAG9752475.1|;gb|KAG9779332.1|;gb|KAG9865634.1|	263	58	79	2	64.23	1	1	GLGPFPPIIRGFADIVATVTSDITAMQGTTRVTAAAEVKAIADAFREFVRVHQVLLNILIGKAGLFSIVPFIGVPVSAVLRQIEAVVDSIAFSLIAIVEGTANDIAAQQKNLDGTINISITTY	GSSSFNDVINGFQGIIQTGTTAITNMQGTPSYTDTAAEQQVCDAFHEFVVVHQNLLNVVIGKSGLLQSI-FLG-PVAAVLRSLEGVVDTLAFGVIDSVPFCADDATSDKDNLDGTLSKAICAY	207	133	hypothetical protein KCV04_g4835, partial [Aureobasidium melanogenum]<>hypothetical protein KCU69_g5176, partial [Aureobasidium melanogenum]<>hypothetical protein KCU59_g1749, partial [Aureobasidium melanogenum]<>hypothetical protein KCU75_g5677, partial [Aureobasidium melanogenum]<>hypothetical protein KCU63_g4498, partial [Aureobasidium melanogenum]
NODE_3_length_900818_cov_60.12.g659.t1	XP_001224075.1	42.667	150	81	2	23	167	23	172	9.13e-25	108	ref|XP_001224075.1|;gb|EAQ88242.1|	271	64	93	5	62	1	1	LTPSEIVANINIITAKSQALQAPANSITLINGPLIIVGLGPFPP-IIRGFADIVATVTSDITAMQGTT----RVTAAAEVKAIADAFREFVRVHQVLLNILIGKAGLFSIVPFIGVPVSAVLRQIEAVVDSIAFSLIAIVEGTANDIAAQ	VTPQQITNALGSLTQKAKDLNAPAQSITVLNLPLIIIGQGPFPQTLISGFSDIVSTANVLISQFDGTRPIQRRGRAAAGVTRRGPDADLLDRGYQGLLNILIEKAGLVKKIPVIGQPMAVMLRQVESVIDTITITLINLTESRADELTSE	207	245	uncharacterized protein CHGG_04861 [Chaetomium globosum CBS 148.51]<>predicted protein [Chaetomium globosum CBS 148.51]
NODE_3_length_900818_cov_60.12.g659.t1	XP_001224075.1	42.667	150	81	2	23	167	23	172	9.13e-25	108	ref|XP_001224075.1|;gb|EAQ88242.1|	271	64	93	5	62	1	1	LTPSEIVANINIITAKSQALQAPANSITLINGPLIIVGLGPFPP-IIRGFADIVATVTSDITAMQGTT----RVTAAAEVKAIADAFREFVRVHQVLLNILIGKAGLFSIVPFIGVPVSAVLRQIEAVVDSIAFSLIAIVEGTANDIAAQ	VTPQQITNALGSLTQKAKDLNAPAQSITVLNLPLIIIGQGPFPQTLISGFSDIVSTANVLISQFDGTRPIQRRGRAAAGVTRRGPDADLLDRGYQGLLNILIEKAGLVKKIPVIGQPMAVMLRQVESVIDTITITLINLTESRADELTSE	207	245	uncharacterized protein CHGG_04861 [Chaetomium globosum CBS 148.51]<>predicted protein [Chaetomium globosum CBS 148.51]
NODE_3_length_900818_cov_60.12.g659.t1	XP_046115049.1	40.146	137	80	2	49	185	20	154	1.76e-24	105	ref|XP_046115049.1|;gb|KAG9251125.1|	262	55	89	2	64.96	1	1	ITLINGPLIIVGLGPFPPIIRGFADIVATVTSDITAMQGTTRVTAAAEVKAIADAFREFVRVHQVLLNILIGKAGLFSIVPFIGVPVSAVLRQIEAVVDSIAFSLIAIVEGTANDIAAQQKNLDGTINISITTYDGL	VALLDGPLSAVNAGNLPPVLQGLKDI-ATVGSNLADNVGTKHFSDA-DSHVILNASRDFVQLHQKLMNVMIGKAGLFSVVPEIGQPVTAALKDDQGAIETLAFALEDTADLVAADLRAEFASLDDSIATAVKAYEGL	207	157	uncharacterized protein F5Z01DRAFT_639528 [Emericellopsis atlantica]<>hypothetical protein F5Z01DRAFT_639528 [Emericellopsis atlantica]
NODE_3_length_900818_cov_60.12.g659.t1	XP_046115049.1	40.146	137	80	2	49	185	20	154	1.76e-24	105	ref|XP_046115049.1|;gb|KAG9251125.1|	262	55	89	2	64.96	1	1	ITLINGPLIIVGLGPFPPIIRGFADIVATVTSDITAMQGTTRVTAAAEVKAIADAFREFVRVHQVLLNILIGKAGLFSIVPFIGVPVSAVLRQIEAVVDSIAFSLIAIVEGTANDIAAQQKNLDGTINISITTYDGL	VALLDGPLSAVNAGNLPPVLQGLKDI-ATVGSNLADNVGTKHFSDA-DSHVILNASRDFVQLHQKLMNVMIGKAGLFSVVPEIGQPVTAALKDDQGAIETLAFALEDTADLVAADLRAEFASLDDSIATAVKAYEGL	207	157	uncharacterized protein F5Z01DRAFT_639528 [Emericellopsis atlantica]<>hypothetical protein F5Z01DRAFT_639528 [Emericellopsis atlantica]
NODE_3_length_900818_cov_60.12.g659.t1	PQE24170.1	54.369	103	45	2	85	185	1	103	2.72e-24	103	gb|PQE24170.1|	257	56	73	2	70.87	1	1	MQGTTRVTAAAEVKAIADAFREFVRVHQVLLNILIGKAGLFSIVPFIGVPVSAVLRQIEAVVDSIAFSLI-AIVEGTAN-DIAAQQKNLDGTINISITTYDGL	MQGTPNFTILDDEKDIANAFREFVKVHQALLNILIGKAGLFNTVPLIGQPVAQVLRSLEGVVDTIALGLINSIDDATVSASMTADAGSLKGSVTLAISTYSGL	207	105	UVI-1 protein [Rutstroemia sp. NJR-2017a BVV2]
NODE_3_length_900818_cov_60.12.g659.t1	KAH0367052.1	38.542	192	106	4	1	182	1	190	3.46e-24	106	gb|KAH0367052.1|	264	74	106	12	55.21	1	1	MQFSITKFAVTALGLSNVVAAALTPSEI-----VANINIITAKSQALQAPANSITLING-----PLIIVGLGPFPPIIRGFADIVATVTSDITAMQGTTRVTAAAEVKAIADAFREFVRVHQVLLNILIGKAGLFSIVPFIGVPVSAVLRQIEAVVDSIAFSLIAIVEGTANDIAAQQKNLDGTINISITTY	MHFSSLITPVMALLATTATASPIEKREVSSDTMVQTIEKITQQSKSLTTVAEALNPMNGVPLLGPSSGSGSSSFNDVINGFQGIIQTGTDAITSMQGTPSYTDTAAEQQVCDAFHQFVIVHQNLLNVVIGKSGLLQSI-FLG-PVAAVLRSLEGVVDTLAYGVIDSVPFCANNATSDKDNLDGTLGKAICAY	207	202	hypothetical protein KCU65_g4915, partial [Aureobasidium melanogenum]
NODE_3_length_900818_cov_60.12.g659.t1	KAH0393324.1	47.899	119	60	2	64	182	18	134	3.62e-24	104	gb|KAH0393324.1|	259	57	77	2	64.71	1	1	FPPIIRGFADIVATVTSDITAMQGTTRVTAAAEVKAIADAFREFVRVHQVLLNILIGKAGLFSIVPFIGVPVSAVLRQIEAVVDSIAFSLIAIVEGTANDIAAQQKNLDGTINISITTY	FNDVINGFQGIIQTGTTAITNMQGTPSYTDTAAEQQVCDAFHEFVVVHQNLLNVVIGKSGLLQSI-FLG-PVAAVLRSLEGVVDTLAFGVIDSVPFCASDATSDKDNLDGTLGKAICAY	207	146	hypothetical protein KCU89_g12531, partial [Aureobasidium melanogenum]
NODE_3_length_900818_cov_60.12.g659.t1	KAG9747862.1	47.899	119	60	2	64	182	31	147	4.16e-24	104	gb|KAG9747862.1|	260	57	77	2	64.71	1	1	FPPIIRGFADIVATVTSDITAMQGTTRVTAAAEVKAIADAFREFVRVHQVLLNILIGKAGLFSIVPFIGVPVSAVLRQIEAVVDSIAFSLIAIVEGTANDIAAQQKNLDGTINISITTY	FNDVINGFQGIIQTGTTAITNMQGTPSYTDTAAEQQVCDAFHEFVVVHQNLLNVVIGKSGLLQSI-FLG-PVAAVLRSLEGVVDTLAFGVIDSVPFCASDATSDKDNLDGTLGKAICAY	207	159	hypothetical protein KCU73_g7238, partial [Aureobasidium melanogenum]
NODE_3_length_900818_cov_60.12.g659.t1	KAH0000077.1	41.818	165	89	3	23	182	361	523	4.17e-24	111	gb|KAH0000077.1|	278	69	99	7	60	1	1	LTPSEIVANINIITAKSQALQAPANSITLING-----PLIIVGLGPFPPIIRGFADIVATVTSDITAMQGTTRVTAAAEVKAIADAFREFVRVHQVLLNILIGKAGLFSIVPFIGVPVSAVLRQIEAVVDSIAFSLIAIVEGTANDIAAQQKNLDGTINISITTY	VSPDTMVQTIQKITQQSKSLTTVAEALNPMNGVPLLGPSSGSGSSSFNDVINGFQGIIQTGTTAITNMQGTPSYTDTAAEQQVCDAFHEFVVVHQNLLNVVIGKSGLLQSI-FLG-PVAAVLRSLEGVVDTLAFGVIDSVPFCADDATSDKDNLDGTLSKAICAY	207	535	hypothetical protein KCU78_g15562, partial [Aureobasidium melanogenum]
NODE_3_length_900818_cov_60.12.g659.t1	KAI7547070.1	39.752	161	93	4	22	182	27	183	4.46e-24	105	gb|KAI7547070.1|;gb|KAI7709782.1|;gb|RMY25110.1|	263	64	93	4	57.76	1	1	ALTPSEIVANINIITAKSQALQAPANSITLINGPLIIVGLGPFPPIIRGFADIVATVTSDITAMQGTTRVTAAAEVKAIADAFREFVRVHQVLLNILIGKAGLFSIVPFIGVPVSAVLRQIEAVVDSIAFSLIAIVEGTANDIAAQQKNLDGTINISITTY	AISADQMVDNIKKITQLSQDLQPKVQAID-ADSNLALPGTGTFQPVIDGFQQIIRVAQNDIDSMSDSTQYTAA-NAQPVCDAFSDFVVVHQELLKILIGKSGLLESF-YLG-PVAAVLRSLEEVVDQLAFGIIDSVPSCQAKATQQKRDLDDTLSKATCVY	207	195	hypothetical protein KC331_g5229 [Hortaea werneckii]<>hypothetical protein KC353_g10129 [Hortaea werneckii]<>hypothetical protein D0865_16349 [Hortaea werneckii]
NODE_3_length_900818_cov_60.12.g659.t1	KAG9726162.1	47.899	119	60	2	64	182	18	134	5.57e-24	103	gb|KAG9726162.1|;gb|KAH0393370.1|	258	57	77	2	64.71	1	1	FPPIIRGFADIVATVTSDITAMQGTTRVTAAAEVKAIADAFREFVRVHQVLLNILIGKAGLFSIVPFIGVPVSAVLRQIEAVVDSIAFSLIAIVEGTANDIAAQQKNLDGTINISITTY	FNDVINGFQGIIQTGTTAITNMQGTPSYTDTAAEQQVCDAFHEFVVVHQNLLNVVIGKSGLLQGI-FLG-PVAAVLRSLEGVVDTLAFGVIDSVPFCASDATSDKDNLDGTLGKAICAY	207	146	hypothetical protein KCU73_g12975, partial [Aureobasidium melanogenum]<>hypothetical protein KCU89_g12484, partial [Aureobasidium melanogenum]
NODE_3_length_900818_cov_60.12.g659.t1	KAI7163957.1	37.895	190	103	7	1	182	1	183	6.09e-24	105	gb|KAI7163957.1|	262	72	105	15	55.26	1	1	MQFSITKFAVTALGLSNVVAAA--------LTPSEIVANINIITAKSQALQAPANSITLINGPLIIVGLGPFPPIIRGFADIVATVTSDITAMQGTTRVTAAAEVKAIADAFREFVRVHQVLLNILIGKAGLFSIVPFIGVPVSAVLRQIEAVVDSIAFSLIAIVEGTANDIAAQQKNLDGTINISITTY	MHFS--KF-FSALALTSAVSGAAIHNEKRAISADQMVDNIKKITQLSQDLQPKVQAID-ADSNLALPGTGTFQPVIDGFQQIIRVAQDDIDSMSDSTQYTAA-NAQPVCDAFSDFVVVHQELLKILIGKSGLLESF-YLG-PVAAVLRSLEDAVDTLAFGVIDSVPSCQAKATQQKRDLDDTLSKATCVY	207	195	hypothetical protein KC349_g1141 [Hortaea werneckii]
NODE_3_length_900818_cov_60.12.g659.t1	KAI4718188.1	40.415	193	101	6	1	182	1	190	6.17e-24	105	gb|KAI4718188.1|	262	78	110	14	56.99	1	1	MQFSITKFAVTALGLSNVVAA------ALTPSEIVANINIITAKSQALQAPANSITLING-PLIIVGLGP----FPPIIRGFADIVATVTSDITAMQGTTRVTAAAEVKAIADAFREFVRVHQVLLNILIGKAGLFSIVPFIGVPVSAVLRQIEAVVDSIAFSLIAIVEGTANDIAAQQKNLDGTINISITTY	MHFSSIFTPVVAL-LATTVAASPIEKRAVTSDQMVQTLKGLTQQSKSLATIASQINPMNGVPLLGPGAGSGSTSFNDVITGFQGIIQTGSDAITNMEGTASYTDTAAEQQVCDAFSDFVIVHQNLLKIVIGKSGLLQGV-FLG-PVAAVLRSLEGVVDSLAFGVIDSVPVCADKATSEKGNLDDTLAKAICAY	207	202	hypothetical protein E4T48_05611 [Aureobasidium sp. EXF-10727]
NODE_3_length_900818_cov_60.12.g659.t1	KAG9858081.1	38.021	192	107	4	1	182	1	190	9.06e-24	105	gb|KAG9858081.1|;gb|KAG9912153.1|;gb|KAG9938060.1|;gb|KAG9991333.1|	261	73	107	12	55.73	1	1	MQFSITKFAVTALGLSNVVAAALTPSEI-----VANINIITAKSQALQAPANSITLINGPLIIVGLGP-----FPPIIRGFADIVATVTSDITAMQGTTRVTAAAEVKAIADAFREFVRVHQVLLNILIGKAGLFSIVPFIGVPVSAVLRQIEAVVDSIAFSLIAIVEGTANDIAAQQKNLDGTINISITTY	MHFSSLITPVVALLATTATASPIEKREVSSDTMVQTIQKITQQSKSLTTVAEALNPMNGLPLLGPSSGSGSSSFNDVINGFQGIIQTGTTAITSMQGTPSYTDTAAEQQVCDAFHEFVVVHQNLLNVVIGKSGLLQSI-FLG-PVAAVLRSLENIVDTLAFGVIDSVPFCADDATSDKDNLDGTLGKAICAY	207	202	hypothetical protein KCU68_g858, partial [Aureobasidium melanogenum]<>hypothetical protein KCU94_g390, partial [Aureobasidium melanogenum]<>hypothetical protein KCV05_g405, partial [Aureobasidium melanogenum]<>hypothetical protein KCU98_g397, partial [Aureobasidium melanogenum]
NODE_4_length_747360_cov_59.42.g1028.t1	KAF3022118.1	100	120	0	0	1	120	1	120	9.12e-84	251	gb|KAF3022118.1|;gb|KAF7520875.1|	641	120	120	0	100	1	1	MQFQSCSVKSLFLAAFAATGVVADLHNSAVCVDNRVEFPSGGTAFSVSYSWVKNYEIIPDATKCACDYYRNRNTGDKQWDQCPDCTFDGLGCNSAAWHIGGDEFTYYCEKKCGGYGAEAN	MQFQSCSVKSLFLAAFAATGVVADLHNSAVCVDNRVEFPSGGTAFSVSYSWVKNYEIIPDATKCACDYYRNRNTGDKQWDQCPDCTFDGLGCNSAAWHIGGDEFTYYCEKKCGGYGAEAN	120	120	hypothetical protein E8E14_013970 [Neopestalotiopsis sp. 37M]<>hypothetical protein G7054_g12640 [Neopestalotiopsis clavispora]
NODE_4_length_747360_cov_59.42.g1028.t1	XP_007831696.1	89.167	120	13	0	1	120	1	120	3.55e-75	229	ref|XP_007831696.1|;gb|ETS83048.1|	584	107	113	0	94.17	1	1	MQFQSCSVKSLFLAAFAATGVVADLHNSAVCVDNRVEFPSGGTAFSVSYSWVKNYEIIPDATKCACDYYRNRNTGDKQWDQCPDCTFDGLGCNSAAWHIGGDEFTYYCEKKCGGYGAEAN	MHFQSTSVKSLFLAVFAATGVFADLHSTAVCVDNRVEFPSGGTAFSVSYSWVKNYEILPDATKCACDYYRNRNTGDNQWDQCPDCTFDGLGCNSADWHIGGDEFTYYCEEKCGAHGSEAN	120	120	hypothetical protein PFICI_04924 [Pestalotiopsis fici W106-1]<>hypothetical protein PFICI_04924 [Pestalotiopsis fici W106-1]
NODE_4_length_747360_cov_59.42.g1028.t1	XP_007831696.1	89.167	120	13	0	1	120	1	120	3.55e-75	229	ref|XP_007831696.1|;gb|ETS83048.1|	584	107	113	0	94.17	1	1	MQFQSCSVKSLFLAAFAATGVVADLHNSAVCVDNRVEFPSGGTAFSVSYSWVKNYEIIPDATKCACDYYRNRNTGDKQWDQCPDCTFDGLGCNSAAWHIGGDEFTYYCEKKCGGYGAEAN	MHFQSTSVKSLFLAVFAATGVFADLHSTAVCVDNRVEFPSGGTAFSVSYSWVKNYEILPDATKCACDYYRNRNTGDNQWDQCPDCTFDGLGCNSADWHIGGDEFTYYCEEKCGAHGSEAN	120	120	hypothetical protein PFICI_04924 [Pestalotiopsis fici W106-1]<>hypothetical protein PFICI_04924 [Pestalotiopsis fici W106-1]
NODE_4_length_747360_cov_59.42.g1028.t1	KAI0177427.1	84.167	120	19	0	1	120	1	120	4.94e-70	216	gb|KAI0177427.1|	550	101	107	0	89.17	1	1	MQFQSCSVKSLFLAAFAATGVVADLHNSAVCVDNRVEFPSGGTAFSVSYSWVKNYEIIPDATKCACDYYRNRNTGDKQWDQCPDCTFDGLGCNSAAWHIGGDEFTYYCEKKCGGYGAEAN	MHFQSTTAQSLLLAVFTATGVFADLHSSAVCVDNRSESPVGGTAWSVSYSWVKNYEILPDATKCACDYYKNRNTGDNQWDQCPDCTFDGLGCNSAAWHIGGDEFTYYCEKKCGAQGAEAN	120	120	hypothetical protein BJ166DRAFT_506929 [Pestalotiopsis sp. NC0098]
NODE_4_length_747360_cov_59.42.g1028.t1	KAI4601133.1	74.265	136	19	1	1	120	1	136	5.12e-66	207	gb|KAI4601133.1|	526	101	108	16	79.41	1	1	MQFQSCSVKSLFLAAFAATGVVADLHNSAVCVDNRVEFPSGGTAFSVSYSWVKNYEIIPDATKCACDYYRNRNTGDKQWDQCPDCTF----------------DGLGCNSAAWHIGGDEFTYYCEKKCGGYGAEAN	MHFQSTTAQSLLLAVFTATGVFADLHSSAVCVDNRSESPSGGTAWSVSYSWVKDYEILPDATKCACDYYKNRNTGDNQWDQCPDCTFVGRRLFDDMDEYELTYDGLGCNSAAWHIGGDEFTYYCEKKCGAQGAEAN	120	136	hypothetical protein KJ359_012320 [Pestalotiopsis sp. 9143b]
NODE_4_length_747360_cov_59.42.g1028.t1	XP_045958233.1	67.5	120	39	0	1	120	1	120	9.6e-56	180	ref|XP_045958233.1|;gb|KAH6653963.1|;gb|KAH8198053.1|	457	81	94	0	78.33	1	1	MQFQSCSVKSLFLAAFAATGVVADLHNSAVCVDNRVEFPSGGTAFSVSYSWVKNYEIIPDATKCACDYYRNRNTGDKQWDQCPDCTFDGLGCNSAAWHIGGDEFTYYCEKKCGGYGAEAN	MRAQRSLIQNLAMVVLAIPCALADLHNVAVCVTNRVEAPVGGTGWSVSYNWAKNYEILPDATKCACDYYRNRDTGNNQWDICPDCTFDGIGCNSAGWHIGGDEMNYYCSKKCGAQGSEAN	120	120	uncharacterized protein BKA67DRAFT_691063 [Truncatella angustata]<>hypothetical protein BKA67DRAFT_691063 [Truncatella angustata]<>hypothetical protein TruAng_007777 [Truncatella angustata]
NODE_4_length_747360_cov_59.42.g1028.t1	XP_045958233.1	67.5	120	39	0	1	120	1	120	9.6e-56	180	ref|XP_045958233.1|;gb|KAH6653963.1|;gb|KAH8198053.1|	457	81	94	0	78.33	1	1	MQFQSCSVKSLFLAAFAATGVVADLHNSAVCVDNRVEFPSGGTAFSVSYSWVKNYEIIPDATKCACDYYRNRNTGDKQWDQCPDCTFDGLGCNSAAWHIGGDEFTYYCEKKCGGYGAEAN	MRAQRSLIQNLAMVVLAIPCALADLHNVAVCVTNRVEAPVGGTGWSVSYNWAKNYEILPDATKCACDYYRNRDTGNNQWDICPDCTFDGIGCNSAGWHIGGDEMNYYCSKKCGAQGSEAN	120	120	uncharacterized protein BKA67DRAFT_691063 [Truncatella angustata]<>hypothetical protein BKA67DRAFT_691063 [Truncatella angustata]<>hypothetical protein TruAng_007777 [Truncatella angustata]
NODE_4_length_747360_cov_59.42.g1028.t1	KZL84254.1	71.681	113	32	0	8	120	3	115	2.25e-55	179	gb|KZL84254.1|;gb|OHW99283.1|	454	81	89	0	78.76	1	1	VKSLFLAAFAATGVVADLHNSAVCVDNRVEFPSGGTAFSVSYSWVKNYEIIPDATKCACDYYRNRNTGDKQWDQCPDCTFDGLGCNSAAWHIGGDEFTYYCEKKCGGYGAEAN	ISSIFTFAVLAAGVTADLHHQAVCVKNRVESPVGGTPWSVSYTWSNNYEILPDATKCACDYYKNRNTGSKQWDQCPDCEFDGMACNSKGWHIGGDEMNYYCTKKCGAEGAEAN	120	115	hypothetical protein CI238_09915 [Colletotrichum incanum]<>hypothetical protein CSPAE12_01984 [Colletotrichum incanum]
NODE_4_length_747360_cov_59.42.g1028.t1	XP_038741429.1	71.93	114	32	0	7	120	2	115	2.77e-55	179	ref|XP_038741429.1|;gb|KAF9871968.1|	453	82	89	0	78.07	1	1	SVKSLFLAAFAATGVVADLHNSAVCVDNRVEFPSGGTAFSVSYSWVKNYEIIPDATKCACDYYRNRNTGDKQWDQCPDCTFDGLGCNSAAWHIGGDEFTYYCEKKCGGYGAEAN	QTSTFFSFALLAVGVFADLHKTAVCVRQRTNNPVGGTPYSPSYNWVKNYEILPDETKCACDMYKQRNTGDKQWDKCPDCTFDGLGCNSEAWHIGGDEFTYYCEKKCGAEGAEAN	120	115	uncharacterized protein CkaCkLH20_10600 [Colletotrichum karsti]<>hypothetical protein CkaCkLH20_10600 [Colletotrichum karsti]
NODE_4_length_747360_cov_59.42.g1028.t1	XP_038741429.1	71.93	114	32	0	7	120	2	115	2.77e-55	179	ref|XP_038741429.1|;gb|KAF9871968.1|	453	82	89	0	78.07	1	1	SVKSLFLAAFAATGVVADLHNSAVCVDNRVEFPSGGTAFSVSYSWVKNYEIIPDATKCACDYYRNRNTGDKQWDQCPDCTFDGLGCNSAAWHIGGDEFTYYCEKKCGGYGAEAN	QTSTFFSFALLAVGVFADLHKTAVCVRQRTNNPVGGTPYSPSYNWVKNYEILPDETKCACDMYKQRNTGDKQWDKCPDCTFDGLGCNSEAWHIGGDEFTYYCEKKCGAEGAEAN	120	115	uncharacterized protein CkaCkLH20_10600 [Colletotrichum karsti]<>hypothetical protein CkaCkLH20_10600 [Colletotrichum karsti]
NODE_4_length_747360_cov_59.42.g1028.t1	KAH6887421.1	76.147	109	26	0	12	120	8	116	4.78e-55	178	gb|KAH6887421.1|	452	83	91	0	83.49	1	1	FLAAFAATGVVADLHNSAVCVDNRVEFPSGGTAFSVSYSWVKNYEIIPDATKCACDYYRNRNTGDKQWDQCPDCTFDGLGCNSAAWHIGGDEFTYYCEKKCGGYGAEAN	FLLALAAEGANAKLHNAAVCVSDRRESPIGGTAWSVSYNWAKSYEILPAATKCACDYYRRRNTGNKQWDKCPDCTFDGTVCNSAAWHIGGDEFTYYCSKKCGAQGAEAN	120	116	hypothetical protein B0T10DRAFT_607386 [Thelonectria olida]
NODE_4_length_747360_cov_59.42.g1028.t1	KAI9148748.1	83	100	17	0	21	120	22	121	6.53e-55	178	gb|KAI9148748.1|	451	83	86	0	86	1	1	VVADLHNSAVCVDNRVEFPSGGTAFSVSYSWVKNYEIIPDATKCACDYYRNRNTGDKQWDQCPDCTFDGLGCNSAAWHIGGDEFTYYCEKKCGGYGAEAN	VTADLHNVAVCVGNRVTSPIGGTGWSVSYNWVKNYEILPAATKCACDYYRRRNTGGKQWDQCPDCTFDGLGCNSKGWHIGGDEFTYYCEKKCGAQGAEAN	120	121	hypothetical protein HJFPF1_10790 [Paramyrothecium foliicola]
NODE_4_length_747360_cov_59.42.g1028.t1	KAI8180298.1	72.566	113	31	0	8	120	3	115	7.58e-55	177	gb|KAI8180298.1|	450	82	88	0	77.88	1	1	VKSLFLAAFAATGVVADLHNSAVCVDNRVEFPSGGTAFSVSYSWVKNYEIIPDATKCACDYYRNRNTGDKQWDQCPDCTFDGLGCNSAAWHIGGDEFTYYCEKKCGGYGAEAN	TSSLFAVVFLAAGVFADLHKTAVCVKDRTNNPIGGTPYSPSYNWVKNYEILPDETKCACDMYKARNTGSNQWDTCPDCTFDGLGCNSEAWHIGGDEFTYYCEKKCGAQGAEAN	120	115	hypothetical protein K4K51_002805 [Colletotrichum sp. SAR 10_75]
NODE_4_length_747360_cov_59.42.g1028.t1	XP_049172489.1	67.5	120	39	0	1	120	1	120	2.46e-54	177	ref|XP_049172489.1|;gb|KAI1869886.1|	448	81	89	0	74.17	1	1	MQFQSCSVKSLFLAAFAATGVVADLHNSAVCVDNRVEFPSGGTAFSVSYSWVKNYEIIPDATKCACDYYRNRNTGDKQWDQCPDCTFDGLGCNSAAWHIGGDEFTYYCEKKCGGYGAEAN	MAFLKSSVLNLAIVILAAPVALADLHKVAVCVTNRISSPNGGTPYSVSYDWAKNYEILPDATKCACDLYRQRNTGSKQWDTCPDCMFDGIGCNSAASHIGGDEMTYYCESKCGAQGAEGN	120	121	uncharacterized protein JN550_005476 [Neoarthrinium moseri]<>hypothetical protein JN550_005476 [Neoarthrinium moseri]
NODE_4_length_747360_cov_59.42.g1028.t1	XP_049172489.1	67.5	120	39	0	1	120	1	120	2.46e-54	177	ref|XP_049172489.1|;gb|KAI1869886.1|	448	81	89	0	74.17	1	1	MQFQSCSVKSLFLAAFAATGVVADLHNSAVCVDNRVEFPSGGTAFSVSYSWVKNYEIIPDATKCACDYYRNRNTGDKQWDQCPDCTFDGLGCNSAAWHIGGDEFTYYCEKKCGGYGAEAN	MAFLKSSVLNLAIVILAAPVALADLHKVAVCVTNRISSPNGGTPYSVSYDWAKNYEILPDATKCACDLYRQRNTGSKQWDTCPDCMFDGIGCNSAASHIGGDEMTYYCESKCGAQGAEGN	120	121	uncharacterized protein JN550_005476 [Neoarthrinium moseri]<>hypothetical protein JN550_005476 [Neoarthrinium moseri]
NODE_4_length_747360_cov_59.42.g1028.t1	KAF4820329.1	72.973	111	30	0	10	120	5	115	3.26e-54	176	gb|KAF4820329.1|	446	81	86	0	77.48	1	1	SLFLAAFAATGVVADLHNSAVCVDNRVEFPSGGTAFSVSYSWVKNYEIIPDATKCACDYYRNRNTGDKQWDQCPDCTFDGLGCNSAAWHIGGDEFTYYCEKKCGGYGAEAN	SLLAVVLLAAGVFADLHKTAVCVKDRTNNPIGGTPFSPSYNWVKNYEILPDETKCACDMYKARNTGSNQWDTCPDCTFDGLGCNSEAWHIGGDEFTYYCEKKCGAQGAEAN	120	115	hypothetical protein CGCTS75_v011355 [Colletotrichum tropicale]
NODE_4_length_747360_cov_59.42.g1028.t1	KAI1852798.1	67.5	120	39	0	1	120	1	120	3.27e-54	176	gb|KAI1852798.1|;gb|KAI1879105.1|	447	81	89	0	74.17	1	1	MQFQSCSVKSLFLAAFAATGVVADLHNSAVCVDNRVEFPSGGTAFSVSYSWVKNYEIIPDATKCACDYYRNRNTGDKQWDQCPDCTFDGLGCNSAAWHIGGDEFTYYCEKKCGGYGAEAN	MAFIKSSVLNLAIVILAAPVALADLHKVAVCVTNRISSPNGGTPYSVSYDWAKNYEILPDATKCACDLYRQRNTGSKQWDTCPDCMFDGIGCNSAASHIGGDEMTYYCESKCGAQGAEGN	120	121	hypothetical protein JX266_002339 [Neoarthrinium moseri]<>hypothetical protein JX265_003282 [Neoarthrinium moseri]
NODE_4_length_747360_cov_59.42.g1028.t1	KAJ3953308.1	72.072	111	31	0	10	120	5	115	1.1e-53	175	gb|KAJ3953308.1|	443	80	86	0	77.48	1	1	SLFLAAFAATGVVADLHNSAVCVDNRVEFPSGGTAFSVSYSWVKNYEIIPDATKCACDYYRNRNTGDKQWDQCPDCTFDGLGCNSAAWHIGGDEFTYYCEKKCGGYGAEAN	SLLAVVLLAAGVFADLHKTAVCVKDRTNNPIGGTPYSPSYNWVKNYEILPDETKCACDMYKARNTGSNQWDTCPDCTFDGLGCNSEAWHIGGDEFTYYCEKKCGAQGAEAN	120	115	hypothetical protein N0V92_010223 [Colletotrichum tropicale]
NODE_4_length_747360_cov_59.42.g1028.t1	KAI8240459.1	71.171	111	32	0	10	120	5	115	1.36e-53	174	gb|KAI8240459.1|;gb|KAI8271399.1|	442	79	87	0	78.38	1	1	SLFLAAFAATGVVADLHNSAVCVDNRVEFPSGGTAFSVSYSWVKNYEIIPDATKCACDYYRNRNTGDKQWDQCPDCTFDGLGCNSAAWHIGGDEFTYYCEKKCGGYGAEAN	NLLVVVLLAAGVFADLHKTAVCVKDRTNNPIGGTPYSPSYNWVKNYEILPDETKCACDMYKARNTGSNQWDTCPDCTFDGLGCNSEAWHIGGDEFTYYCEKKCGAQGAEAN	120	115	hypothetical protein K4K55_000722 [Colletotrichum sp. SAR 10_96]<>hypothetical protein K4K56_003341 [Colletotrichum sp. SAR 10_98]
NODE_4_length_747360_cov_59.42.g1028.t1	XP_037174269.1	70.796	113	33	0	8	120	3	115	1.91e-53	174	ref|XP_037174269.1|;gb|KAF5512514.1|	441	80	85	0	75.22	1	1	VKSLFLAAFAATGVVADLHNSAVCVDNRVEFPSGGTAFSVSYSWVKNYEIIPDATKCACDYYRNRNTGDKQWDQCPDCTFDGLGCNSAAWHIGGDEFTYYCEKKCGGYGAEAN	TSSLLAVVLLAAGVFADLHKTAVCVKDRTNNPIGGTPFSPSYNWVKNYEILPDETKCACDMYKARNTGSNQWDTCPDCTFDGLGCNSEAWHIGGDEFTYYCENKCGAQGAEAN	120	115	uncharacterized protein CGCA056_v012631 [Colletotrichum aenigma]<>hypothetical protein CGCA056_v012631 [Colletotrichum aenigma]
NODE_4_length_747360_cov_59.42.g1028.t1	XP_037174269.1	70.796	113	33	0	8	120	3	115	1.91e-53	174	ref|XP_037174269.1|;gb|KAF5512514.1|	441	80	85	0	75.22	1	1	VKSLFLAAFAATGVVADLHNSAVCVDNRVEFPSGGTAFSVSYSWVKNYEIIPDATKCACDYYRNRNTGDKQWDQCPDCTFDGLGCNSAAWHIGGDEFTYYCEKKCGGYGAEAN	TSSLLAVVLLAAGVFADLHKTAVCVKDRTNNPIGGTPFSPSYNWVKNYEILPDETKCACDMYKARNTGSNQWDTCPDCTFDGLGCNSEAWHIGGDEFTYYCENKCGAQGAEAN	120	115	uncharacterized protein CGCA056_v012631 [Colletotrichum aenigma]<>hypothetical protein CGCA056_v012631 [Colletotrichum aenigma]
NODE_4_length_747360_cov_59.42.g1028.t1	KAF4834671.1	71.171	111	32	0	10	120	5	115	3.45e-53	174	gb|KAF4834671.1|;gb|KAF4848798.1|	440	79	86	0	77.48	1	1	SLFLAAFAATGVVADLHNSAVCVDNRVEFPSGGTAFSVSYSWVKNYEIIPDATKCACDYYRNRNTGDKQWDQCPDCTFDGLGCNSAAWHIGGDEFTYYCEKKCGGYGAEAN	NLLAVVLLAAGVFADLHKTAVCVKDRTNNPIGGTPYSPSYNWVKNYEILPDETKCACDMYKARNTGSNQWDTCPDCTFDGLGCNSEAWHIGGDEFTYYCEKKCGAQGAEAN	120	115	hypothetical protein CGCSCA4_v012944 [Colletotrichum siamense]<>hypothetical protein CGCSCA2_v012198 [Colletotrichum siamense]
NODE_4_length_747360_cov_59.42.g1028.t1	KAJ0275445.1	71.818	110	31	0	11	120	6	115	3.45e-53	174	gb|KAJ0275445.1|;gb|KAJ0276573.1|;gb|KAJ0304016.1|;emb|CAI0647233.1|	440	79	85	0	77.27	1	1	LFLAAFAATGVVADLHNSAVCVDNRVEFPSGGTAFSVSYSWVKNYEIIPDATKCACDYYRNRNTGDKQWDQCPDCTFDGLGCNSAAWHIGGDEFTYYCEKKCGGYGAEAN	LLTVVLLAAGVFADLHKTAVCVKDRTNNPIGGTPYSPSYNWVKNYEILPDETKCACDMYKARNTGSNQWDTCPDCTFDGLGCNSEAWHIGGDEFTYYCEKKCGAQGAEAN	120	115	hypothetical protein COL940_008794 [Colletotrichum noveboracense]<>hypothetical protein CBS470a_010733 [Colletotrichum nupharicola]<>hypothetical protein Brms1b_011384 [Colletotrichum noveboracense]<>unnamed protein product [Colletotrichum noveboracense]
NODE_4_length_747360_cov_59.42.g1028.t1	KAI8170564.1	71.818	110	31	0	11	120	6	115	4.63e-53	173	gb|KAI8170564.1|;gb|KAI8171435.1|;gb|KAI8207980.1|;gb|KAJ0343852.1|	439	79	85	0	77.27	1	1	LFLAAFAATGVVADLHNSAVCVDNRVEFPSGGTAFSVSYSWVKNYEIIPDATKCACDYYRNRNTGDKQWDQCPDCTFDGLGCNSAAWHIGGDEFTYYCEKKCGGYGAEAN	LLAVVLLAAGVFADLHKTAVCVKDRTNNPIGGTPYSPSYNWVKNYEILPDETKCACDMYKARNTGSNQWDTCPDCTFDGLGCNSEAWHIGGDEFTYYCEKKCGAQGAEAN	120	115	hypothetical protein K4K50_006198 [Colletotrichum sp. SAR 10_71]<>hypothetical protein K4K49_004241 [Colletotrichum sp. SAR 10_70]<>hypothetical protein KHU50_008180 [Colletotrichum sp. SAR 10_65]<>hypothetical protein KNSL1_009895 [Colletotrichum chrysophilum]
NODE_4_length_747360_cov_59.42.g1028.t1	XP_045261234.1	71.171	111	32	0	10	120	5	115	4.89e-53	173	ref|XP_045261234.1|;gb|KAF3802075.1|	439	79	86	0	77.48	1	1	SLFLAAFAATGVVADLHNSAVCVDNRVEFPSGGTAFSVSYSWVKNYEIIPDATKCACDYYRNRNTGDKQWDQCPDCTFDGLGCNSAAWHIGGDEFTYYCEKKCGGYGAEAN	NLLAVVILAAGVFADLHKTAVCVKDRTNNPIGGTPYSPSYNWVKNYEILPDETKCACDMYKARNTGSNQWDTCPDCTFDGLGCNSEAWHIGGDEFTYYCEKKCGAQGAEAN	120	115	uncharacterized protein GCG54_00012321 [Colletotrichum gloeosporioides]<>hypothetical protein GCG54_00012321 [Colletotrichum gloeosporioides]
NODE_4_length_747360_cov_59.42.g1028.t1	XP_045261234.1	71.171	111	32	0	10	120	5	115	4.89e-53	173	ref|XP_045261234.1|;gb|KAF3802075.1|	439	79	86	0	77.48	1	1	SLFLAAFAATGVVADLHNSAVCVDNRVEFPSGGTAFSVSYSWVKNYEIIPDATKCACDYYRNRNTGDKQWDQCPDCTFDGLGCNSAAWHIGGDEFTYYCEKKCGGYGAEAN	NLLAVVILAAGVFADLHKTAVCVKDRTNNPIGGTPYSPSYNWVKNYEILPDETKCACDMYKARNTGSNQWDTCPDCTFDGLGCNSEAWHIGGDEFTYYCEKKCGAQGAEAN	120	115	uncharacterized protein GCG54_00012321 [Colletotrichum gloeosporioides]<>hypothetical protein GCG54_00012321 [Colletotrichum gloeosporioides]
NODE_4_length_747360_cov_59.42.g1028.t1	KAH9226918.1	71.818	110	31	0	11	120	6	115	5.11e-53	173	gb|KAH9226918.1|	438	79	85	0	77.27	1	1	LFLAAFAATGVVADLHNSAVCVDNRVEFPSGGTAFSVSYSWVKNYEIIPDATKCACDYYRNRNTGDKQWDQCPDCTFDGLGCNSAAWHIGGDEFTYYCEKKCGGYGAEAN	LLTVVLLAAGVFADLHKNAVCVKDRTNNPIGGTPYSPSYNWVKNYEILPDETKCACDMYKARNTGSNQWDTCPDCTFDGLGCNSEAWHIGGDEFTYYCEKKCGAQGAEAN	120	115	hypothetical protein K456DRAFT_1730562 [Colletotrichum gloeosporioides 23]
NODE_4_length_747360_cov_59.42.g1028.t1	KZL76579.1	69.912	113	34	0	8	120	3	115	7.26e-53	172	gb|KZL76579.1|;dbj|GJC85529.1|;dbj|GKT66426.1|;dbj|GKT71495.1|	437	79	87	0	76.99	1	1	VKSLFLAAFAATGVVADLHNSAVCVDNRVEFPSGGTAFSVSYSWVKNYEIIPDATKCACDYYRNRNTGDKQWDQCPDCTFDGLGCNSAAWHIGGDEFTYYCEKKCGGYGAEAN	ILSMITFAVLAAGVTADLHHQAVCVKNRVESPVGGTPWSVSYTWSNNYEILADATKCACDYYKNRNTGSKQWDQCPDCEFDGMTCNSKDWHIGGDEMNYYCTKKCGAEGAEAN	120	115	hypothetical protein CT0861_05725 [Colletotrichum tofieldiae]<>hypothetical protein ColLi_08367 [Colletotrichum liriopes]<>hypothetical protein ColTof3_13765 [Colletotrichum tofieldiae]<>hypothetical protein ColTof4_03918 [Colletotrichum tofieldiae]
NODE_4_length_747360_cov_59.42.g1028.t1	XP_031887999.1	70.27	111	33	0	10	120	5	115	9.04e-53	172	ref|XP_031887999.1|;gb|KAF4480583.1|;gb|KAI8210578.1|;gb|KAI8219394.1|;gb|KAI8287141.1|;gb|KAE9578452.1|	437	78	86	0	77.48	1	1	SLFLAAFAATGVVADLHNSAVCVDNRVEFPSGGTAFSVSYSWVKNYEIIPDATKCACDYYRNRNTGDKQWDQCPDCTFDGLGCNSAAWHIGGDEFTYYCEKKCGGYGAEAN	NILAVVLLAAGVFADLHKTAVCVKDRTNNPIGGTPYSPSYNWVKNYEILPDETKCACDMYKARNTGSNQWDTCPDCTFDGLGCNSEAWHIGGDEFTYYCEKKCGAQGAEAN	120	115	uncharacterized protein CGMCC3_g5443 [Colletotrichum fructicola]<>hypothetical protein CGGC5_v011529 [Colletotrichum fructicola Nara gc5]<>hypothetical protein K4K52_012110 [Colletotrichum sp. SAR 10_76]<>hypothetical protein K4K54_009533 [Colletotrichum sp. SAR 10_86]<>hypothetical protein K4K60_012849 [Colletotrichum sp. SAR11_57]<>hypothetical protein CGMCC3_g5443 [Colletotrichum fructicola]
NODE_4_length_747360_cov_59.42.g1028.t1	XP_031887999.1	70.27	111	33	0	10	120	5	115	9.04e-53	172	ref|XP_031887999.1|;gb|KAF4480583.1|;gb|KAI8210578.1|;gb|KAI8219394.1|;gb|KAI8287141.1|;gb|KAE9578452.1|	437	78	86	0	77.48	1	1	SLFLAAFAATGVVADLHNSAVCVDNRVEFPSGGTAFSVSYSWVKNYEIIPDATKCACDYYRNRNTGDKQWDQCPDCTFDGLGCNSAAWHIGGDEFTYYCEKKCGGYGAEAN	NILAVVLLAAGVFADLHKTAVCVKDRTNNPIGGTPYSPSYNWVKNYEILPDETKCACDMYKARNTGSNQWDTCPDCTFDGLGCNSEAWHIGGDEFTYYCEKKCGAQGAEAN	120	115	uncharacterized protein CGMCC3_g5443 [Colletotrichum fructicola]<>hypothetical protein CGGC5_v011529 [Colletotrichum fructicola Nara gc5]<>hypothetical protein K4K52_012110 [Colletotrichum sp. SAR 10_76]<>hypothetical protein K4K54_009533 [Colletotrichum sp. SAR 10_86]<>hypothetical protein K4K60_012849 [Colletotrichum sp. SAR11_57]<>hypothetical protein CGMCC3_g5443 [Colletotrichum fructicola]
NODE_4_length_747360_cov_59.42.g1028.t1	KAF4813614.1	70.796	113	33	0	8	120	3	115	9.55e-53	172	gb|KAF4813614.1|	437	80	86	0	76.11	1	1	VKSLFLAAFAATGVVADLHNSAVCVDNRVEFPSGGTAFSVSYSWVKNYEIIPDATKCACDYYRNRNTGDKQWDQCPDCTFDGLGCNSAAWHIGGDEFTYYCEKKCGGYGAEAN	TSSLLAVVFLAAGVFADLHKTAVCVKDRTNNPIGGTPYSPSYNWVKNYEILPDETKCACDMYKARNTGSNQWDTCLDCTFDGLGCNSEAWHIGGDEFTYYCEKKCGAQGAEAN	120	115	hypothetical protein CGCSCA5_v008253 [Colletotrichum siamense]
NODE_4_length_747360_cov_59.42.g1028.t1	XP_003006985.1	69.369	111	34	0	10	120	7	117	9.85e-53	172	ref|XP_003006985.1|;ref|XP_028492670.1|;gb|EEY17015.1|;gb|RNJ54512.1|	437	77	89	0	80.18	1	1	SLFLAAFAATGVVADLHNSAVCVDNRVEFPSGGTAFSVSYSWVKNYEIIPDATKCACDYYRNRNTGDKQWDQCPDCTFDGLGCNSAAWHIGGDEFTYYCEKKCGGYGAEAN	TLAVALMLAGGALADLHNVAVCVTNRKSAPIGGTGWSVSYNWAKNYEILPEATRCACNLYRQRNTGNKQWDKCPDCTFDGLGCNSAGWHIGGDEMNYYCSKKCGAQGSEAN	120	117	conserved hypothetical protein [Verticillium alfalfae VaMs.102]<>uncharacterized protein D7B24_000415 [Verticillium nonalfalfae]<>conserved hypothetical protein [Verticillium alfalfae VaMs.102]<>hypothetical protein D7B24_000415 [Verticillium nonalfalfae]
NODE_4_length_747360_cov_59.42.g1028.t1	XP_003006985.1	69.369	111	34	0	10	120	7	117	9.85e-53	172	ref|XP_003006985.1|;ref|XP_028492670.1|;gb|EEY17015.1|;gb|RNJ54512.1|	437	77	89	0	80.18	1	1	SLFLAAFAATGVVADLHNSAVCVDNRVEFPSGGTAFSVSYSWVKNYEIIPDATKCACDYYRNRNTGDKQWDQCPDCTFDGLGCNSAAWHIGGDEFTYYCEKKCGGYGAEAN	TLAVALMLAGGALADLHNVAVCVTNRKSAPIGGTGWSVSYNWAKNYEILPEATRCACNLYRQRNTGNKQWDKCPDCTFDGLGCNSAGWHIGGDEMNYYCSKKCGAQGSEAN	120	117	conserved hypothetical protein [Verticillium alfalfae VaMs.102]<>uncharacterized protein D7B24_000415 [Verticillium nonalfalfae]<>conserved hypothetical protein [Verticillium alfalfae VaMs.102]<>hypothetical protein D7B24_000415 [Verticillium nonalfalfae]
NODE_4_length_747360_cov_59.42.g1028.t1	XP_036490717.1	71.818	110	31	0	11	120	6	115	1.24e-52	172	ref|XP_036490717.1|;gb|KAF5489525.1|	436	79	85	0	77.27	1	1	LFLAAFAATGVVADLHNSAVCVDNRVEFPSGGTAFSVSYSWVKNYEIIPDATKCACDYYRNRNTGDKQWDQCPDCTFDGLGCNSAAWHIGGDEFTYYCEKKCGGYGAEAN	LLAVVLFAAGVFADLHKTAVCVKDRTNNPIGGTPYSPSYNWVKNYEILPDETKCACDMYKARNTGSNQWDTCPDCTFDGLGCNSEAWHIGGDEFTYYCEKKCGAQGAEAN	120	115	uncharacterized protein CGCS363_v012679 [Colletotrichum siamense]<>hypothetical protein CGCS363_v012679 [Colletotrichum siamense]
NODE_4_length_747360_cov_59.42.g1028.t1	XP_036490717.1	71.818	110	31	0	11	120	6	115	1.24e-52	172	ref|XP_036490717.1|;gb|KAF5489525.1|	436	79	85	0	77.27	1	1	LFLAAFAATGVVADLHNSAVCVDNRVEFPSGGTAFSVSYSWVKNYEIIPDATKCACDYYRNRNTGDKQWDQCPDCTFDGLGCNSAAWHIGGDEFTYYCEKKCGGYGAEAN	LLAVVLFAAGVFADLHKTAVCVKDRTNNPIGGTPYSPSYNWVKNYEILPDETKCACDMYKARNTGSNQWDTCPDCTFDGLGCNSEAWHIGGDEFTYYCEKKCGAQGAEAN	120	115	uncharacterized protein CGCS363_v012679 [Colletotrichum siamense]<>hypothetical protein CGCS363_v012679 [Colletotrichum siamense]
NODE_4_length_747360_cov_59.42.g1028.t1	KAI8261571.1	70.27	111	33	0	10	120	5	115	2.37e-52	171	gb|KAI8261571.1|	434	78	86	0	77.48	1	1	SLFLAAFAATGVVADLHNSAVCVDNRVEFPSGGTAFSVSYSWVKNYEIIPDATKCACDYYRNRNTGDKQWDQCPDCTFDGLGCNSAAWHIGGDEFTYYCEKKCGGYGAEAN	NILAVVLFAAGVFADLHKTAVCVKDRTNNPIGGTPYSPSYNWVKNYEILPDETKCACDMYKARNTGSNQWDTCPDCTFDGLGCNSEAWHIGGDEFTYYCEKKCGAQGAEAN	120	115	hypothetical protein K4K53_000567 [Colletotrichum sp. SAR 10_77]
NODE_4_length_747360_cov_59.42.g1028.t1	KAI8252133.1	71.56	109	31	0	12	120	7	115	2.56e-52	171	gb|KAI8252133.1|	434	78	84	0	77.06	1	1	FLAAFAATGVVADLHNSAVCVDNRVEFPSGGTAFSVSYSWVKNYEIIPDATKCACDYYRNRNTGDKQWDQCPDCTFDGLGCNSAAWHIGGDEFTYYCEKKCGGYGAEAN	LAVVLIAAGVFADLHKTAVCVKDRTNNPIGGTPYSPSYNWVKNYEILPDETKCACDMYKARNTGSNQWDTCPDCTFDGLGCNSEAWHIGGDEFTYYCEKKCGAQGAEAN	120	115	hypothetical protein K4K58_008113 [Colletotrichum sp. SAR11_239]
NODE_4_length_747360_cov_59.42.g1028.t1	KAF4868727.1	70.909	110	32	0	11	120	6	115	2.62e-52	171	gb|KAF4868727.1|	434	78	86	0	78.18	1	1	LFLAAFAATGVVADLHNSAVCVDNRVEFPSGGTAFSVSYSWVKNYEIIPDATKCACDYYRNRNTGDKQWDQCPDCTFDGLGCNSAAWHIGGDEFTYYCEKKCGGYGAEAN	ILAVVPLAAGVFADLHKTAVCVKDRTNNPIGGTPYSPSYNWVKNYEILPDETKCACDMYKARNTGSNQWDKCPDCTFDGLGCNSEAWHIGGDEFTYYCEKKCGAQGAEAN	120	115	hypothetical protein CGCSCA1_v012189 [Colletotrichum siamense]
NODE_4_length_747360_cov_59.42.g1028.t1	KAG7102967.1	68.468	111	35	0	10	120	7	117	4.14e-52	171	gb|KAG7102967.1|;gb|KAG7128957.1|;emb|CRK26405.1|;emb|CRK45350.1|	433	76	88	0	79.28	1	1	SLFLAAFAATGVVADLHNSAVCVDNRVEFPSGGTAFSVSYSWVKNYEIIPDATKCACDYYRNRNTGDKQWDQCPDCTFDGLGCNSAAWHIGGDEFTYYCEKKCGGYGAEAN	TLAVALMLAGGALADLHNVTVCVTNRKSAPIGGTGWSVSYNWAKNYEILPEATRCACDLYRQRNTGNKRWDKCPDCTFDGLGCNSAGWHIGGDEMNYYCSKKCGAQGSEAN	120	117	hypothetical protein HYQ44_017055 [Verticillium longisporum]<>hypothetical protein HYQ45_011673 [Verticillium longisporum]<>hypothetical protein BN1708_014531 [Verticillium longisporum]<>hypothetical protein BN1723_006577 [Verticillium longisporum]
NODE_4_length_747360_cov_59.42.g1028.t1	XP_053047009.1	67.544	114	36	1	8	120	3	116	4.48e-52	171	ref|XP_053047009.1|;gb|KAJ0300065.1|;gb|KAJ3943994.1|	432	77	89	1	78.07	1	1	VKSLFLA-AFAATGVVADLHNSAVCVDNRVEFPSGGTAFSVSYSWVKNYEIIPDATKCACDYYRNRNTGDKQWDQCPDCTFDGLGCNSAAWHIGGDEFTYYCEKKCGGYGAEAN	LSSIFLSVGLMAAGANAKLHNAGVCVTNRQEMPVGGTGWSVSYTWSKKYEILPDATKCACNYYKNRNTGNKQWDKCPDCTFDGFQCNSAGWHIGGDELNYYCSKKCGAQGSEAN	120	116	uncharacterized protein COL516b_008807 [Colletotrichum fioriniae]<>hypothetical protein COL516b_008807 [Colletotrichum fioriniae]<>hypothetical protein N0V96_005514 [Colletotrichum fioriniae]
NODE_4_length_747360_cov_59.42.g1028.t1	XP_053047009.1	67.544	114	36	1	8	120	3	116	4.48e-52	171	ref|XP_053047009.1|;gb|KAJ0300065.1|;gb|KAJ3943994.1|	432	77	89	1	78.07	1	1	VKSLFLA-AFAATGVVADLHNSAVCVDNRVEFPSGGTAFSVSYSWVKNYEIIPDATKCACDYYRNRNTGDKQWDQCPDCTFDGLGCNSAAWHIGGDEFTYYCEKKCGGYGAEAN	LSSIFLSVGLMAAGANAKLHNAGVCVTNRQEMPVGGTGWSVSYTWSKKYEILPDATKCACNYYKNRNTGNKQWDKCPDCTFDGFQCNSAGWHIGGDELNYYCSKKCGAQGSEAN	120	116	uncharacterized protein COL516b_008807 [Colletotrichum fioriniae]<>hypothetical protein COL516b_008807 [Colletotrichum fioriniae]<>hypothetical protein N0V96_005514 [Colletotrichum fioriniae]
NODE_4_length_747360_cov_59.42.g1028.t1	KAF6822945.1	69.027	113	35	0	8	120	3	115	5.77e-52	171	gb|KAF6822945.1|	432	78	87	0	76.99	1	1	VKSLFLAAFAATGVVADLHNSAVCVDNRVEFPSGGTAFSVSYSWVKNYEIIPDATKCACDYYRNRNTGDKQWDQCPDCTFDGLGCNSAAWHIGGDEFTYYCEKKCGGYGAEAN	TPSLFAFTALVAGATAALHKTAVCVGGRTSSPIGGTPYSPSYNWVKNYEILPDATKCACEMYKNRNTGNNQWDKCPDCTFDGLGCNSEAWHIGGDEFTYYCEKKCGAQGAEAD	120	115	hypothetical protein CPLU01_11698 [Colletotrichum plurivorum]
NODE_4_length_747360_cov_59.42.g1028.t1	EOD44516.1	70.248	121	29	3	1	120	1	115	6.73e-52	170	gb|EOD44516.1|;dbj|GME45175.1|;dbj|GME45591.1|	431	85	95	7	78.51	1	1	MQFQSCSVKSLFLAAFAATGVV-ADLHNSAVCVDNRVEFPSGGTAFSVSYSWVKNYEIIPDATKCACDYYRNRNTGDKQWDQCPDCTFDGLGCNSAAWHIGGDEFTYYCEKKCGGYGAEAN	MQF---SVVALL---FMASGLAYADLHNSAACVSNRRSSPVGGTPWSVSYSWQTSYEVLPDATKCACDFYKNRNTGDKQWDQCPDCTFDGLACNSAGKHIGGDEMTYYCEKKCGAAGAEAD	120	115	hypothetical protein UCRNP2_8772 [Neofusicoccum parvum UCRNP2]<>hypothetical protein GTA08_BOTSDO12580 [Neofusicoccum parvum]<>hypothetical protein GTA08_BOTSDO12580 [Neofusicoccum parvum]
NODE_4_length_747360_cov_59.42.g1028.t1	KXH40618.1	65.833	120	37	1	1	120	1	116	6.94e-52	170	gb|KXH40618.1|	431	79	90	4	75	1	1	MQFQSCSVKSLFLAAFAATGVVADLHNSAVCVDNRVEFPSGGTAFSVSYSWVKNYEIIPDATKCACDYYRNRNTGDKQWDQCPDCTFDGLGCNSAAWHIGGDEFTYYCEKKCGGYGAEAN	MQLSSILLSVGLMAAAAN----AKLHNAGVCVSNRQEMPVGGTGWSVSYTWSKNYEILPDATKCACNYYKNRNTGNKQWDKCPDCTFDGFQCNSAGWHIGGDELNYYCSKKCGAQGSEAN	120	116	hypothetical protein CSAL01_10537 [Colletotrichum salicis]
NODE_4_length_747360_cov_59.42.g1028.t1	KAF4311916.1	69.167	120	32	2	1	120	1	115	7.18e-52	170	gb|KAF4311916.1|	431	83	94	5	78.33	1	1	MQFQSCSVKSLFLAAFAATGVVADLHNSAVCVDNRVEFPSGGTAFSVSYSWVKNYEIIPDATKCACDYYRNRNTGDKQWDQCPDCTFDGLGCNSAAWHIGGDEFTYYCEKKCGGYGAEAN	MQF---SIVALL--ALASGVVYADLHNAAACVSNRRSSPIGGTPWSVSYNWQTSYEVLPDATKCACDYYKNRNTGDKQWDQCPDCTFDGLACNSAGKHIGGDEMTYYCEKKCGAAGAEAD	120	115	hypothetical protein GTA08_BOTSDO12580 [Botryosphaeria dothidea]
NODE_4_length_747360_cov_59.42.g1028.t1	KAI8280386.1	69.027	113	35	0	8	120	3	115	7.84e-52	170	gb|KAI8280386.1|	431	78	84	0	74.34	1	1	VKSLFLAAFAATGVVADLHNSAVCVDNRVEFPSGGTAFSVSYSWVKNYEIIPDATKCACDYYRNRNTGDKQWDQCPDCTFDGLGCNSAAWHIGGDEFTYYCEKKCGGYGAEAN	TSSFLTIALLAASVFAKLHKTAVCVKDRTNNPIGGTPYSPSYNWVKNYEILPDETKCACDMYKARNTGSNQWDTCPDCTFDGLGCNSEAWHIGGDEFTYYCEKKCGAQGAEAN	120	115	hypothetical protein K4K59_008548 [Colletotrichum sp. SAR11_240]
NODE_4_length_747360_cov_59.42.g1028.t1	KXH43583.1	65	120	38	1	1	120	1	116	9.44e-52	170	gb|KXH43583.1|	430	78	87	4	72.5	1	1	MQFQSCSVKSLFLAAFAATGVVADLHNSAVCVDNRVEFPSGGTAFSVSYSWVKNYEIIPDATKCACDYYRNRNTGDKQWDQCPDCTFDGLGCNSAAWHIGGDEFTYYCEKKCGGYGAEAN	MQLSSI----LLSVGLMAAGANAKLHNAGVCVTNRQEMPVGGTGWSVSYTWSKKYEILPDATKCACNYYKNRNTGNKQWDKCPDCTFDGFQCNSAGWHIGGDELNYYCSKKCGAQGSEAN	120	116	hypothetical protein CNYM01_02722 [Colletotrichum nymphaeae SA-01]
NODE_4_length_747360_cov_59.42.g1028.t1	XP_060426755.1	65	120	38	1	1	120	1	116	1.01e-51	170	ref|XP_060426755.1|	430	78	87	4	72.5	1	1	MQFQSCSVKSLFLAAFAATGVVADLHNSAVCVDNRVEFPSGGTAFSVSYSWVKNYEIIPDATKCACDYYRNRNTGDKQWDQCPDCTFDGLGCNSAAWHIGGDEFTYYCEKKCGGYGAEAN	MQLSSV----LLSVGLMAAGANAKLHNAGVCVTNRQEMPVGGTGWSVSYTWSKKYEILPDATKCACNYYKNRNTGNKQWDKCPDCTFDGFQCNSAGWHIGGDELNYYCSKKCGAQGSEAN	120	116	uncharacterized protein BDP55DRAFT_695965 [Colletotrichum godetiae]
NODE_4_length_747360_cov_59.42.g1028.t1	KAK1672752.1	65	120	38	1	1	120	1	116	1.01e-51	170	gb|KAK1672752.1|	430	78	87	4	72.5	1	1	MQFQSCSVKSLFLAAFAATGVVADLHNSAVCVDNRVEFPSGGTAFSVSYSWVKNYEIIPDATKCACDYYRNRNTGDKQWDQCPDCTFDGLGCNSAAWHIGGDEFTYYCEKKCGGYGAEAN	MQLSSV----LLSVGLMAAGANAKLHNAGVCVTNRQEMPVGGTGWSVSYTWSKKYEILPDATKCACNYYKNRNTGNKQWDKCPDCTFDGFQCNSAGWHIGGDELNYYCSKKCGAQGSEAN	120	116	hypothetical protein BDP55DRAFT_695965 [Colletotrichum godetiae]
NODE_4_length_747360_cov_59.42.g1028.t1	EXF76267.1	65	120	38	1	1	120	1	116	1.5e-51	169	gb|EXF76267.1|	429	78	87	4	72.5	1	1	MQFQSCSVKSLFLAAFAATGVVADLHNSAVCVDNRVEFPSGGTAFSVSYSWVKNYEIIPDATKCACDYYRNRNTGDKQWDQCPDCTFDGLGCNSAAWHIGGDEFTYYCEKKCGGYGAEAN	MQLSSI----LLSVGLMAAGADAKLHNAGVCVTNRQEMPVGGTGWSVSYTWSKKYEILPDATKCACNYYKNRNTGNKQWDKCPDCTFDGFQCNSAGWHIGGDELNYYCSKKCGAQGSEAN	120	116	hypothetical protein CFIO01_06644 [Colletotrichum fioriniae PJ7]
NODE_4_length_747360_cov_59.42.g1028.t1	XP_018158030.1	70.909	110	30	1	13	120	6	115	1.78e-51	169	ref|XP_018158030.1|;gb|OBR09513.1|;emb|CCF44978.1|	428	78	90	2	81.82	1	1	LAAFAATGVVA--DLHNSAVCVDNRVEFPSGGTAFSVSYSWVKNYEIIPDATKCACDYYRNRNTGDKQWDQCPDCTFDGLGCNSAAWHIGGDEFTYYCEKKCGGYGAEAN	LISFVALAAVASANLHSSAVCVTDRTSQPVGGTAFSVSYTWSNNYEILPDATKCACNLYRNRNTGNEQWDKCPDCTFDGIQCNSAGWHIGGDEFDYYCEKKCGAEGSEAN	120	115	hypothetical protein CH63R_08278 [Colletotrichum higginsianum IMI 349063]<>hypothetical protein CH63R_08278 [Colletotrichum higginsianum IMI 349063]<>hypothetical protein CH063_03472 [Colletotrichum higginsianum]
NODE_4_length_747360_cov_59.42.g1028.t1	XP_018158030.1	70.909	110	30	1	13	120	6	115	1.78e-51	169	ref|XP_018158030.1|;gb|OBR09513.1|;emb|CCF44978.1|	428	78	90	2	81.82	1	1	LAAFAATGVVA--DLHNSAVCVDNRVEFPSGGTAFSVSYSWVKNYEIIPDATKCACDYYRNRNTGDKQWDQCPDCTFDGLGCNSAAWHIGGDEFTYYCEKKCGGYGAEAN	LISFVALAAVASANLHSSAVCVTDRTSQPVGGTAFSVSYTWSNNYEILPDATKCACNLYRNRNTGNEQWDKCPDCTFDGIQCNSAGWHIGGDEFDYYCEKKCGAEGSEAN	120	115	hypothetical protein CH63R_08278 [Colletotrichum higginsianum IMI 349063]<>hypothetical protein CH63R_08278 [Colletotrichum higginsianum IMI 349063]<>hypothetical protein CH063_03472 [Colletotrichum higginsianum]
NODE_4_length_747360_cov_59.42.g1028.t1	EQB44164.1	68.142	113	36	0	8	120	3	115	1.95e-51	169	gb|EQB44164.1|	428	77	84	0	74.34	1	1	VKSLFLAAFAATGVVADLHNSAVCVDNRVEFPSGGTAFSVSYSWVKNYEIIPDATKCACDYYRNRNTGDKQWDQCPDCTFDGLGCNSAAWHIGGDEFTYYCEKKCGGYGAEAN	TSSFFTISLLAASAFAKLHKTAVCVKDRTNNPIGGTPYSPSYNWVKNYEILPDETKCACDMYKARNTGSNQWDTCPDCTFDGLGCNSEAWHIGGDEFTYYCEKKCGAQGAEAN	120	115	hypothetical protein CGLO_17104 [Colletotrichum gloeosporioides Cg-14]
NODE_4_length_747360_cov_59.42.g1028.t1	KAJ0330541.1	70.27	111	33	0	10	120	5	115	2.43e-51	169	gb|KAJ0330541.1|	427	78	85	0	76.58	1	1	SLFLAAFAATGVVADLHNSAVCVDNRVEFPSGGTAFSVSYSWVKNYEIIPDATKCACDYYRNRNTGDKQWDQCPDCTFDGLGCNSAAWHIGGDEFTYYCEKKCGGYGAEAN	NLLAVVLLAAGVFADLHKTAVCVKDRTNNPIGGTPYSPSYNWVKNYEILPDETKCACDMYKARNTGSNQCDTCPDCTFDGLGCNSEAWHIGGDEFTYYCEKKCGAQGAEAN	120	115	hypothetical protein COL922a_012423 [Colletotrichum nupharicola]
[truncated: 18,322 more rows]
