# Supplementary material for: Genome-wide analysis of the invasive fungal pathogen Neopestalotiopsis reveals high genomic diversity, effector repertoires, and the assessment of fungicide resistance risks
Source: PLoS One. 2026 May 27;21(5):e0348782. doi: 10.1371/journal.pone.0348782 (PMC13215550; doi:10.1371/journal.pone.0348782)
Supplement: S6 Table — (XLSX) [file pone.0348782.s006.xlsx]

## Sheet: Supplementary Table S6
Supplementary Table S6. PHI database.
Query Protein	Identity (%)	Length	Bit Score	E-value		Best Hit	Function/Name	Species	Pathogenicity Phenotype
NODE_4_length_768558_cov_61.93.g1114.t1	34.109	129	73	3.09e-13	65.9	G4MWD0	MGG_15933	Magnaporthe_oryzae	unaffected_pathogenicity
NODE_8_length_671690_cov_61.31.g1984.t1	31.776	107	50	8.89e-08	45.4	G5EI20	BAS4	Magnaporthe oryzae	increased_virulence_(hypervirulence)
NODE_9_length_662561_cov_57.52.g2243.t1	43.396	159	86	7.56e-34	119	Q00298	CUTA	Botrytis cinerea	unaffected_pathogenicity
NODE_14_length_618941_cov_61.2.g3129.t1	44.019	209	106	5.01e-50	161	Q99174	CutA	Fusarium solani	unaffected_pathogenicity
NODE_18_length_577627_cov_60.7.g3852.t1	53.64	261	88	1.59e-88	261	Q00845	PELD	Fusarium solani	reduced_virulence
NODE_22_length_476342_cov_60.2.g4534.t1	53.883	206	91	5.39e-65	205	I1RZZ4	Pel2_(FGSG_10004)	Fusarium graminearum	reduced_virulence
NODE_25_length_430131_cov_61.2.g4862.t1	64.651	215	73	1.41e-98	288	G4MVX4	MoCDIP4	Magnaporthe oryzae	effector_(plant_avirulence_determinant)
NODE_39_length_364241_cov_60.4.g6637.t1	38.043	92	54	1.33e-11	59.3	A0A0D1CT94	UMAG_12184	Ustilago maydis	unaffected_pathogenicity
NODE_41_length_357661_cov_61.4.g6764.t1	52.913	206	89	2.16e-68	211	G4NEZ3	MoMAS3_(MGG_00703)	Magnaporthe oryzae	reduced_virulence
NODE_42_length_353247_cov_59.9.g6877.t1	33.824	136	82	1.44e-15	67	A4L7H2	Hyd1	Beauveria bassiana	reduced_virulence
NODE_44_length_343793_cov_62.0.g7091.t1	27.703	148	96	1.2e-08	49.7	A7E6C4	PEIE1_(Ss1G_00849)	Sclerotinia sclerotiorum	effector_(plant_avirulence_determinant)
NODE_46_length_341569_cov_61.4.g7290.t1	38.725	204	121	4.8e-36	129	A0A384JRT5	BcXyl1	Botrytis cinerea	reduced_virulence
NODE_51_length_320369_cov_60.6.g7857.t1	45.522	134	64	2.01e-35	118	R0K2C5	SRE1_(SETTUDRAFT_163271)	Exserohilum turcicum	effector_(plant_avirulence_determinant)
NODE_51_length_320369_cov_60.6.g7880.t1	54.688	64	29	2.41e-14	62.8	G2XFX7	HP1_(VDAG_08956)	Verticillium dahliae	increased_virulence_(hypervirulence)
NODE_54_length_312831_cov_61.4.g8156.t1	45.752	153	67	5.53e-31	109	X0KZF9	FoSSP1_(FOIG_06406)	Fusarium oxysporum	increased_virulence_(hypervirulence)
NODE_61_length_284887_cov_56.4.g8789.t1	45.402	174	74	1.18e-40	138	X0L985	FSE1_(FOIG_03990)	Fusarium oxysporum	effector_(plant_avirulence_determinant)
NODE_81_length_231419_cov_61.3.g10401.t1	42.222	90	43	1.53e-11	56.2	X0KZF9	FoSSP1_(FOIG_06406)	Fusarium_oxysporum	increased_virulence_(hypervirulence)
NODE_83_length_229748_cov_62.3.g10545.t1	53.097	113	29	8.62e-36	121	J5K9F1	Fpr2_(EJP70756)	Beauveria bassiana	reduced_virulence
NODE_101_length_188602_cov_62..g11679.t1	52.747	273	99	1.09e-90	269	A0A5N5D6F9	LysM1	Lasiodiplodia theobromae	increased_virulence_(hypervirulence)__reduced_virulence
